# Supplementary material for: Insights into the efficient degradation mechanism of extracellular proteases mediated by Purpureocillium lilacinum
Source: Front Microbiol. 2024 Jul 8;15:1404439. doi: 10.3389/fmicb.2024.1404439 (PMC11260826; doi:10.3389/fmicb.2024.1404439)
Supplement: Supplementary file 2 [file Table_2.XLSX]

## Sheet: title page
Journal name: Applied Microbiology and Biotechnology
Insights into the efficient degradation mechanism of extracellular proteases mediated by Purpureocillium lilacinum
Xiujun Zhanga, Yuhong Yanga, Li Liua, Xin Suia, Ramon Santos Bermudeza, Lushan Wangb, Wenxing Hea*, Huilian Xua*
a School of Biological Science and Technology, University of Jinan, Jinan, China
b State Key Laboratory of Microbial Technology, Microbial Technology Institute, Shandong University, Qingdao, China
Correspondence: Tel: +86-13685313066, bio_xuhl@ujn.edu.cn; Tel: +86-13698603808, chm_hewx@ujn.edu.cn

## Sheet: 1-1
Comprehensive information of the Purpureocillium lilacinum secretome on C:N ratio of 1:1
Accession	Gene	Description	Mw(kDa)	Length	Protein group	Peptides 1-1	Unique peptides 1-1	Sequence coverage 1-1 [%]	Intensity 1-1	iBAQ 1-1	iBAQ 1-1 [%]	LFQ intensity 1-1	MS/MS count 1-1	SAF 1-1	Protein group ID
A0A179GRS0	VFPBJ_05576	Heat shock protein 70 OS=Purpureocillium lilacinum OX=33203 GN=VFPBJ_05576 PE=3 SV=1	80.287	740		20	20	31.4	314030000	8264000	0.72062	255390000	14	0.0189189	161
A0A179HHZ0	VFPFJ_05944	beta-glucosidase OS=Purpureocillium lilacinum OX=33203 GN=VFPFJ_05944 PE=3 SV=1	95.085	880		17	17	25.7	259490000	6034600	0.526216	339960000	18	0.0204545	419
A0A179H777	VFPFJ_08007	Uncharacterized protein OS=Purpureocillium lilacinum OX=33203 GN=VFPFJ_08007 PE=4 SV=1	156.749	1362		10	10	9.5	40186000	658790	0.0574464	38069000	5	0.00367107	315
A0A179HZV2	VFPFJ_01117	Choline dehydrogenase protein OS=Purpureocillium lilacinum OX=33203 GN=VFPFJ_01117 PE=3 SV=1	71.69	654		9	9	22	51728000	1783700	0.155538	134630000	6	0.00917431	673
A0A179HTT2	PCL_10925	Ubiquitin OS=Purpureocillium lilacinum OX=33203 GN=PCL_10925 PE=3 SV=1	17.609	153	A0A179HT55;A0A179H8Z3	5	5	30.7	477140000	79523000	6.9344	524130000	12	0.0784314	331
A0A179GQM7	VFPBJ_05208	Proteinrelated to secreted protein-sviceus OS=Purpureocillium lilacinum OX=33203 GN=VFPBJ_05208 PE=3 SV=1	44.308	399		11	11	37.1	243290000	10578000	0.922401	257120000	11	0.0275689	149
A0A179HW99	PCL_03829	Heat shock protein 82 OS=Purpureocillium lilacinum OX=33203 GN=PCL_03829 PE=3 SV=1	79.836	704		13	13	21.7	67697000	1829700	0.15955	78434000	13	0.0184659	630
A0A179EYL3	VFPFJ_11664	Beta-glucosidase OS=Purpureocillium lilacinum OX=33203 GN=VFPFJ_11664 PE=3 SV=1	72.062	676	A0A179F7I1	10	10	18	846270000	30224000	2.63553	997790000	11	0.0162722	23
A0A179GCA7	VFPBJ_09143	Endoplasmic reticulum chaperone BiP OS=Purpureocillium lilacinum OX=33203 GN=VFPBJ_09143 PE=3 SV=1	72.561	664		12	12	20.2	46580000	1370000	0.119464	48308000	8	0.0120482	64
A0A179HVV3	VFPFJ_00745	Elongation factor 2 OS=Purpureocillium lilacinum OX=33203 GN=VFPFJ_00745 PE=3 SV=1	91.983	832		14	14	22.5	235550000	5234400	0.456439	266420000	14	0.0168269	627
A0A179HSJ3	VFPFJ_04279	Amidase family protein OS=Purpureocillium lilacinum OX=33203 GN=VFPFJ_04279 PE=4 SV=1	62.935	580		10	10	20.7	81125000	3687500	0.32155	74990000	12	0.0206897	575
A0A179HJB3	PCL_04599	Ig group 2 domain-containingprotein OS=Purpureocillium lilacinum OX=33203 GN=PCL_04599 PE=4 SV=1	50.18	481	A0A179GJU2	8	8	20	256650000	14258000	1.2433	257300000	10	0.02079	437
A0A179HMG4	VFPFJ_03345	Protein disulfide-isomerase OS=Purpureocillium lilacinum OX=33203 GN=VFPFJ_03345 PE=3 SV=1	55.38	504		11	11	27	137550000	4743200	0.413607	123920000	10	0.0198413	488
A0A179HVC1	PCL_03297	Glycosidase OS=Purpureocillium lilacinum OX=33203 GN=PCL_03297 PE=3 SV=1	47.115	451		6	6	20.2	118640000	5392700	0.470243	117920000	7	0.0155211	617
A0A179HXF1	VFPFJ_00121	Pyruvate decarboxylase OS=Purpureocillium lilacinum OX=33203 GN=VFPFJ_00121 PE=3 SV=1	63.735	592		11	11	24.5	41545000	1432600	0.124923	41492000	8	0.0135135	647
A0A179GTL5	VFPFJ_09699	Alpha-glucosidase OS=Purpureocillium lilacinum OX=33203 GN=VFPFJ_09699 PE=3 SV=1	103.421	924		8	8	12.8	48360000	1099100	0.0958414	46832000	4	0.004329	186
A0A179H4W1	VFPBJ_03835	FAD binding domain-containingprotein OS=Purpureocillium lilacinum OX=33203 GN=VFPBJ_03835 PE=4 SV=1	54.541	499		9	9	25.5	180810000	7232300	0.630656	251520000	11	0.0220441	285
A0A179HAE5	VFPBJ_00620	Heat shock protein Hsp88 OS=Purpureocillium lilacinum OX=33203 GN=VFPBJ_00620 PE=4 SV=1	82.233	744		12	12	18.1	68770000	1528200	0.133259	73662000	11	0.0147849	348
A0A179G2L6	PCL_10728	Glycoside hydrolase family 64 OS=Purpureocillium lilacinum OX=33203 GN=PCL_10728 PE=4 SV=1	47.268	452		7	7	33.4	501180000	26378000	2.30016	520090000	10	0.0221239	43
A0A179GM39	PCL_03287	NADP-dependent glycerol dehydrogenase OS=Purpureocillium lilacinum OX=33203 GN=PCL_03287 PE=4 SV=1	36.457	329		7	7	22.8	70869000	3543400	0.308984	60026000	7	0.0212766	119
A0A179GRD7	PCL_09033	Aldehyde dehydrogenase OS=Purpureocillium lilacinum OX=33203 GN=PCL_09033 PE=3 SV=1	53.983	497		9	9	28	82810000	2855500	0.248999	86005000	8	0.0160966	158
A0A179HI73	PCL_08058	Catalase OS=Purpureocillium lilacinum OX=33203 GN=PCL_08058 PE=3 SV=1	78.228	715		8	8	18.3	36190000	952370	0.0830466	33663000	7	0.00979021	426
A0A179HN00	VFPFJ_03535	chitinase OS=Purpureocillium lilacinum OX=33203 GN=VFPFJ_03535 PE=3 SV=1	63.842	597		12	12	25.8	461580000	16485000	1.43749	457360000	10	0.0167504	500
A0A179GX87	PCL_10932	Alkaline serine protease Alp1 OS=Purpureocillium lilacinum OX=33203 GN=PCL_10932 PE=3 SV=1	41.832	398		5	5	22.9	73406000	6117100	0.53341	84604000	6	0.0150754	215
A0A179H0N1	VFPBJ_10223	Allergen Asp F4-like protein OS=Purpureocillium lilacinum OX=33203 GN=VFPBJ_10223 PE=4 SV=1	29.916	287		7	7	33.4	1001200000	71512000	6.23584	869990000	11	0.0383275	245
A0A179H6B2	VFPFJ_08114	Formate dehydrogenase OS=Purpureocillium lilacinum OX=33203 GN=VFPFJ_08114 PE=3 SV=1	47.071	430		8	8	26.3	119240000	5677900	0.495112	107830000	9	0.0209302	305
A0A179HKN0	PCL_01797	LysM domain-containing protein OS=Purpureocillium lilacinum OX=33203 GN=PCL_01797 PE=4 SV=1	47.82	443		10	10	22.8	234260000	12330000	1.07517	254330000	9	0.020316	455
A0A179H6S5	VFPFJ_08246	WSC domain-containing protein OS=Purpureocillium lilacinum OX=33203 GN=VFPFJ_08246 PE=4 SV=1	53.354	493		9	9	22.7	148960000	5958500	0.519581	142330000	13	0.0263692	311
A0A179HM46	VFPBJ_04027	Enolase OS=Purpureocillium lilacinum OX=33203 GN=VFPBJ_04027 PE=3 SV=1	47.14	438		10	10	34.9	165500000	8710300	0.759537	129180000	9	0.0205479	485
A0A179GSG4	VFPFJ_09277	Glucan 1,3-beta-glucosidase OS=Purpureocillium lilacinum OX=33203 GN=VFPFJ_09277 PE=3 SV=1	42.631	410		7	7	22.9	175260000	7302500	0.636777	175970000	7	0.0170732	165
A0A179I0I5	VFPBJ_01285	4-aminobutyrate aminotransferase OS=Purpureocillium lilacinum OX=33203 GN=VFPBJ_01285 PE=3 SV=1	55.386	500		5	5	16.8	38152000	1315600	0.11472	52861000	3	0.006	679
A0A179GJ26	VFPBJ_07912	Actin OS=Purpureocillium lilacinum OX=33203 GN=VFPBJ_07912 PE=3 SV=1	41.619	375		4	4	14.4	170040000	8502000	0.741374	119490000	3	0.008	100
A0A179GT65	VFPFJ_09582	Guanine nucleotide-binding protein beta subunit-like protein OS=Purpureocillium lilacinum OX=33203 GN=VFPFJ_09582 PE=3 SV=1	35.07	316		8	8	24.1	66139000	3481000	0.303543	72840000	6	0.0189873	182
A0A179GU93	PCL_06288	Fumarylacetoacetase OS=Purpureocillium lilacinum OX=33203 GN=PCL_06288 PE=3 SV=1	51.379	478		7	7	18.4	60018000	2500700	0.218061	58627000	8	0.0167364	194
A0A179GWZ1	VFPBJ_05071	Choline oxidase OS=Purpureocillium lilacinum OX=33203 GN=VFPBJ_05071 PE=3 SV=1	60.192	545		7	7	14.1	50654000	1809100	0.157753	44985000	6	0.0110092	212
A0A179HFK9	VFPBJ_05443	Plasma membrane ATPase OS=Purpureocillium lilacinum OX=33203 GN=VFPBJ_05443 PE=3 SV=1	100.703	931		6	6	8.1	32279000	1113100	0.0970622	93387000	3	0.00322234	387
A0A179HJY2	VFPFJ_04844	Malate dehydrogenase OS=Purpureocillium lilacinum OX=33203 GN=VFPFJ_04844 PE=3 SV=1	34.503	330		8	8	37.9	62597000	3912300	0.341152	61446000	7	0.0212121	445
A0A179HQU1	VFPFJ_01888	Glycoside hydrolase family 30 protein OS=Purpureocillium lilacinum OX=33203 GN=VFPFJ_01888 PE=3 SV=1	51.665	479		8	8	38.6	66363000	3492800	0.304572	67102000	10	0.0208768	546
A0A179GUL6	VFPFJ_09404	Spermidine synthase OS=Purpureocillium lilacinum OX=33203 GN=VFPFJ_09404 PE=3 SV=1	33.164	292		7	7	27.1	57222000	3576400	0.311862	50370000	6	0.0205479	197
A0A179GX57	PCL_07153	Alpha/beta hydrolase fold domain-containing protein OS=Purpureocillium lilacinum OX=33203 GN=PCL_07153 PE=4 SV=1	38.015	347		8	8	30.5	53409000	3338100	0.291082	48725000	6	0.0172911	214
A0A179GBK6	VFPBJ_10203	Pyridine nucleotide-disulfide oxidoreductase-like protein OS=Purpureocillium lilacinum OX=33203 GN=VFPBJ_10203 PE=4 SV=1	43.8	406		3	3	11.1	33944000	1542900	0.134541	100840000	2	0.00492611	56
A0A179HUX7	VFPBJ_00386	2-methylcitrate dehydratase OS=Purpureocillium lilacinum OX=33203 GN=VFPBJ_00386 PE=3 SV=1	60.81	555		6	6	17.3	74780000	2266100	0.197604	67859000	6	0.0108108	614
A0A179GVE4	VFPBJ_09464	Serine hydroxymethyltransferase OS=Purpureocillium lilacinum OX=33203 GN=VFPBJ_09464 PE=3 SV=1	56.633	518		6	6	15.8	21664000	747040	0.0651418	28265000	5	0.00965251	206
A0A179H8V6	VFPFJ_08228	Nucleoside diphosphate kinase OS=Purpureocillium lilacinum OX=33203 GN=VFPFJ_08228 PE=3 SV=1	16.732	152		6	6	49.3	169880000	18876000	1.64599	196760000	4	0.0263158	330
A0A179HYR9	PCL_12972	GPI-anchored cell wall beta-1,3-endoglucanase EglC OS=Purpureocillium lilacinum OX=33203 GN=PCL_12972 PE=3 SV=1	46.703	462		6	6	20.6	74024000	4354300	0.379695	74948000	6	0.012987	664
A0A179GYS2	VFPBJ_04853	Glycosidase OS=Purpureocillium lilacinum OX=33203 GN=VFPBJ_04853 PE=3 SV=1	40.51	396		5	5	15.9	50452000	2193600	0.191282	56798000	7	0.0176768	228
A0A179HPU2	PCL_02975	Sun OS=Purpureocillium lilacinum OX=33203 GN=PCL_02975 PE=3 SV=1	45.283	428		6	6	21.3	82746000	4355100	0.379764	75066000	6	0.0140187	531
A0A179HUF0	PCL_11191	Dihydrolipoyl dehydrogenase OS=Purpureocillium lilacinum OX=33203 GN=PCL_11191 PE=3 SV=1	50.669	473		6	6	20.1	21552000	828930	0.0722826	24863000	5	0.0105708	605
A0A179HWP5	PCL_04000	Cell wall protein OS=Purpureocillium lilacinum OX=33203 GN=PCL_04000 PE=4 SV=1	27.05	275		4	4	25.5	120340000	10940000	0.953967	114180000	5	0.0181818	637
A0A179GDH2	VFPFJ_10832	Uncharacterized protein OS=Purpureocillium lilacinum OX=33203 GN=VFPFJ_10832 PE=4 SV=1	15.106	137		3	3	22.6	1602700000	178080000	15.5286	1874900000	3	0.0218978	71
A0A179GSR2	VFPFJ_09387	Transketolase OS=Purpureocillium lilacinum OX=33203 GN=VFPFJ_09387 PE=3 SV=1	75.346	689		7	7	14.1	48458000	1671000	0.145711	40914000	6	0.00870827	172
A0A179H0L2	VFPBJ_08456	Heat shock protein OS=Purpureocillium lilacinum OX=33203 GN=VFPBJ_08456 PE=3 SV=1	66.796	614		8	8	18.9	122070000	3937700	0.343367	127480000	5	0.00814332	242
A0A179HRK6	VFPFJ_04018	Phenazine biosynthesis PhzC/PhzF protein OS=Purpureocillium lilacinum OX=33203 GN=VFPFJ_04018 PE=4 SV=1	36.562	338		6	6	26.3	30369000	1518400	0.132404	30055000	6	0.0177515	555
A0A179HZ32	PCL_11415	Adenosylhomocysteinase OS=Purpureocillium lilacinum OX=33203 GN=PCL_11415 PE=3 SV=1	48.929	449		6	6	18.3	84031000	3819600	0.333069	67530000	6	0.013363	666
A0A179HCE4	VFPBJ_01251	Cell division cycle protein 48 OS=Purpureocillium lilacinum OX=33203 GN=VFPBJ_01251 PE=4 SV=1	89.848	820		6	6	9.5	25084000	545310	0.047551	19742000	4	0.00487805	364
A0A179HMP9	VFPFJ_04980	Bifunctional purine biosynthesis protein ADE16 OS=Purpureocillium lilacinum OX=33203 GN=VFPFJ_04980 PE=3 SV=1	64.752	595		5	5	15.1	14591000	405290	0.0353412	15477000	5	0.00840336	491
A0A179HU52	VFPBJ_07408	Uncharacterized protein OS=Purpureocillium lilacinum OX=33203 GN=VFPBJ_07408 PE=4 SV=1	35.208	322		5	5	18.9	180060000	8574100	0.747661	109900000	7	0.0217391	598
A0A179HUV3	VFPFJ_02331	Glycoside hydrolase, superfamily OS=Purpureocillium lilacinum OX=33203 GN=VFPFJ_02331 PE=3 SV=1	48.751	460		6	6	18.3	64121000	3374800	0.294282	62256000	8	0.0173913	612
A0A179GEW3	VFPBJ_08735	Necrosis inducing protein OS=Purpureocillium lilacinum OX=33203 GN=VFPBJ_08735 PE=3 SV=1	31.044	277		5	5	29.2	148700000	10621000	0.92615	158670000	3	0.0108303	77
A0A179GSJ3	VFPBJ_05878	5-methyltetrahydropteroyltriglutamate--homocysteine S-methyltransferase OS=Purpureocillium lilacinum OX=33203 GN=VFPBJ_05878 PE=3 SV=1	86.056	766		5	5	8.5	21303000	473400	0.0412804	38444000	7	0.00913838	169
A0A179HUC1	VFPBJ_00060	Glycoside hydrolase OS=Purpureocillium lilacinum OX=33203 GN=VFPBJ_00060 PE=4 SV=1	40.41	383		6	6	23.8	150210000	8836100	0.770507	143630000	5	0.0130548	603
A0A179GR11	VFPBJ_05971	Aspartate aminotransferase OS=Purpureocillium lilacinum OX=33203 GN=VFPBJ_05971 PE=3 SV=1	47.74	436		5	5	14.7	21301000	887550	0.0773943	18966000	4	0.00917431	154
A0A179GSK6	VFPBJ_05915	Alcohol dehydrogenase I OS=Purpureocillium lilacinum OX=33203 GN=VFPBJ_05915 PE=3 SV=1	37.49	353	A0A179GFV7	6	6	21.5	22226000	1058400	0.0922924	23895000	5	0.0141643	171
A0A179H5L8	PCL_00636	Wsc domain-containing protein OS=Purpureocillium lilacinum OX=33203 GN=PCL_00636 PE=3 SV=1	97.009	919		2	2	3.8	8304700	212940	0.0185683	26572000	1	0.00108814	297
A0A179HEJ2	katG	Catalase-peroxidase OS=Purpureocillium lilacinum OX=33203 GN=katG PE=3 SV=1	83.332	758		5	5	9	32204000	766760	0.0668614	26567000	3	0.00395778	379
A0A179HGS5	VFPFJ_07283	Meiotic chromosome segregation protein OS=Purpureocillium lilacinum OX=33203 GN=VFPFJ_07283 PE=4 SV=1	34.191	305		5	5	24.6	12845000	713600	0.0622258	13482000	3	0.00983607	402
A0A179HGS7	VFPFJ_05937	Exo-beta-1,3-glucanase OS=Purpureocillium lilacinum OX=33203 GN=VFPFJ_05937 PE=4 SV=1	84.073	783		7	7	14.3	187200000	8139100	0.709729	156020000	4	0.00510856	403
A0A179HN78	PCL_07753	Calnexin OS=Purpureocillium lilacinum OX=33203 GN=PCL_07753 PE=3 SV=1	62.803	572		3	3	11.9	11192000	430460	0.0375361	10415000	2	0.0034965	505
A0A179GEV4	PCL_12283	Uncharacterized protein OS=Purpureocillium lilacinum OX=33203 GN=PCL_12283 PE=4 SV=1	21.45	206		4	4	16	84464000	9384900	0.818362	94403000	3	0.0145631	76
A0A179H550	PCL_07195	Pyruvate kinase OS=Purpureocillium lilacinum OX=33203 GN=PCL_07195 PE=3 SV=1	59.401	541		5	5	10	17485000	499570	0.0435625	16892000	5	0.00924214	288
A0A179H5D6	PCL_05096	Elongation factor 1 gamma domain-containing protein OS=Purpureocillium lilacinum OX=33203 GN=PCL_05096 PE=3 SV=1	45.864	408		7	7	24.5	90331000	3345600	0.291736	65765000	8	0.0196078	293
A0A179H819	VFPBJ_00425	Elongation factor 1-alpha OS=Purpureocillium lilacinum OX=33203 GN=VFPBJ_00425 PE=3 SV=1	52.779	486		3	3	9.7	80452000	3094300	0.269823	80756000	5	0.0102881	324
A0A179HE45	VFPFJ_07000	Acetyl-coenzyme A synthetase OS=Purpureocillium lilacinum OX=33203 GN=VFPFJ_07000 PE=3 SV=1	74.149	667		6	6	13	13592000	367340	0.032032	16469000	3	0.00449775	376
A0A179HH87	VFPFJ_07406	CVNH domain-containing protein OS=Purpureocillium lilacinum OX=33203 GN=VFPFJ_07406 PE=4 SV=1	11.682	107		4	4	55.1	91971000	13139000	1.14572	91913000	3	0.0280374	410
A0A179HN67	VFPBJ_02877	inorganic diphosphatase OS=Purpureocillium lilacinum OX=33203 GN=VFPBJ_02877 PE=3 SV=1	32.677	290		3	3	12.1	13888000	771580	0.0672817	17657000	3	0.0103448	503
A0A179HRP9	PCL_01551	Deoxyribonuclease nucA/nucB domain-containing protein OS=Purpureocillium lilacinum OX=33203 GN=PCL_01551 PE=4 SV=1	29.381	264		5	5	23.1	29589000	1849300	0.161259	26472000	4	0.0151515	558
A0A179GAN3	VFPBJ_10159	Endo-chitosanase OS=Purpureocillium lilacinum OX=33203 GN=VFPBJ_10159 PE=3 SV=1	35.541	339		7	7	33.9	438520000	25795000	2.24932	416360000	5	0.0147493	55
A0A179GC37	PCL_05617	Pyridine nucleotide-disulfide oxidoreductase family protein OS=Purpureocillium lilacinum OX=33203 GN=PCL_05617 PE=4 SV=1	86.446	802		5	5	9.6	10305000	245370	0.0213962	9646700	1	0.00124688	60
A0A179H497	VFPBJ_03580	Uncharacterized protein OS=Purpureocillium lilacinum OX=33203 GN=VFPBJ_03580 PE=4 SV=1	29.75	303		5	5	38.3	192020000	10106000	0.881242	177460000	5	0.0165017	279
A0A179HDY8	VFPFJ_06940	Heat shock protein 60, mitochondrial OS=Purpureocillium lilacinum OX=33203 GN=VFPFJ_06940 PE=3 SV=1	61.629	587		7	7	16.9	36262000	954270	0.0832122	20352000	7	0.011925	375
A0A179HFW1	VFPBJ_05808	ADP/ATP translocase OS=Purpureocillium lilacinum OX=33203 GN=VFPBJ_05808 PE=3 SV=1	34.043	315		3	3	10.8	15241000	952590	0.0830657	15418000	3	0.00952381	391
A0A179HNF0	PCL_07770	14-3-3 protein OS=Purpureocillium lilacinum OX=33203 GN=PCL_07770 PE=3 SV=1	29.919	269		5	4	24.9	66586000	3916800	0.341545	64851000	4	0.0148699	507
A0A179HQL7	VFPFJ_01907	Carbohydrate-binding domain, family 9-like, subgroup OS=Purpureocillium lilacinum OX=33203 GN=VFPFJ_01907 PE=4 SV=1	25.616	228		4	4	29.8	29811000	3726400	0.324942	29198000	4	0.0175439	541
A0A179HQU4	VFPFJ_03530	6-phosphogluconate dehydrogenase, decarboxylating OS=Purpureocillium lilacinum OX=33203 GN=VFPFJ_03530 PE=3 SV=1	54.242	493		6	6	18.7	28588000	1058800	0.0923272	22415000	5	0.010142	547
A0A179HUB4	VFPBJ_07205	Aconitate hydratase, mitochondrial OS=Purpureocillium lilacinum OX=33203 GN=VFPBJ_07205 PE=3 SV=1	85.522	786		5	5	10.1	34201000	876950	0.0764699	31787000	4	0.00508906	600
A0A179HVE8	VFPBJ_00553	Calmodulin OS=Purpureocillium lilacinum OX=33203 GN=VFPBJ_00553 PE=4 SV=1	20.184	180		2	2	15.6	16464000	1496800	0.130521	10546000	1	0.00555556	619
A0A179HWF6	VFPFJ_00955	Heat shock protein SSC1, mitochondrial OS=Purpureocillium lilacinum OX=33203 GN=VFPFJ_00955 PE=3 SV=1	73.552	680		8	8	15.6	48795000	1355400	0.118191	50104000	5	0.00735294	632
A0A179FEK2	VFPFJ_11318	Alpha-1,2-mannosidase subfamily OS=Purpureocillium lilacinum OX=33203 GN=VFPFJ_11318 PE=4 SV=1	91.109	829		5	5	9.3	30123000	836740	0.0729636	26812000	4	0.00482509	29
A0A179GP63	VFPBJ_07399	phosphoglycerate mutase (2,3-diphosphoglycerate-independent) OS=Purpureocillium lilacinum OX=33203 GN=VFPBJ_07399 PE=3 SV=1	58.161	530		4	4	8.7	10631000	408890	0.0356552	15936000	4	0.00754717	136
A0A179GRK5	PCL_12120	Uncharacterized protein OS=Purpureocillium lilacinum OX=33203 GN=PCL_12120 PE=4 SV=1	10.854	97		2	2	14.4	49050000	8175100	0.712868	50799000	2	0.0206186	160
A0A179GT03	VFPFJ_09335	Hydantoinase OS=Purpureocillium lilacinum OX=33203 GN=VFPFJ_09335 PE=4 SV=1	106.57	1007		6	6	10.1	22948000	488260	0.0425762	20894000	6	0.00595829	181
A0A179HIZ0	VFPFJ_05965	Cyanide hydratase/nitrilase OS=Purpureocillium lilacinum OX=33203 GN=VFPFJ_05965 PE=3 SV=1	39.755	354		6	6	22	25263000	1804500	0.157352	17000000	2	0.00564972	435
A0A179HP04	VFPBJ_03159	alpha-mannosidase OS=Purpureocillium lilacinum OX=33203 GN=VFPBJ_03159 PE=3 SV=1	122.283	1078		6	6	7.1	13123000	226260	0.0197298	15394000	4	0.00371058	517
A0A179HQ61	VFPFJ_03732	RNA polymerase II degradation factor 1 OS=Purpureocillium lilacinum OX=33203 GN=VFPFJ_03732 PE=3 SV=1	96.353	933		2	2	2.1	10091000	403650	0.0351982	15499000	2	0.00214362	535
A0A179FUM3	VFPBJ_10741	Phosphoglycerate kinase OS=Purpureocillium lilacinum OX=33203 GN=VFPBJ_10741 PE=3 SV=1	44.37	418		4	4	9.8	22781000	813600	0.0709458	15932000	3	0.00717703	32
A0A179G9V6	PCL_06076	1,3-beta-glucanosyltransferase OS=Purpureocillium lilacinum OX=33203 GN=PCL_06076 PE=3 SV=1	48.69	452		4	4	13.7	87720000	4386000	0.382459	102580000	1	0.00221239	49
A0A179GNR5	VFPBJ_06910	WD repeat containing protein 44 OS=Purpureocillium lilacinum OX=33203 GN=VFPBJ_06910 PE=4 SV=1	19.025	172		4	4	29.7	19309000	1930900	0.168374	16319000	4	0.0232558	133
A0A179GSU7	PCL_06290	Glutathione S-transferase OS=Purpureocillium lilacinum OX=33203 GN=PCL_06290 PE=3 SV=1	24.667	225		5	5	36.4	18498000	1422900	0.124077	22019000	5	0.0222222	174
A0A179H219	PCL_07516	S-adenosylmethionine synthase OS=Purpureocillium lilacinum OX=33203 GN=PCL_07516 PE=3 SV=1	43.455	399		1	1	3	66742000	3178200	0.277139	42916000	3	0.0075188	259
A0A179H3K4	PCL_10454	Extracellular matrix protein OS=Purpureocillium lilacinum OX=33203 GN=PCL_10454 PE=4 SV=1	21.896	220		2	2	21.4	91392000	9139200	0.796937	100180000	3	0.0136364	276
A0A179HB37	PCL_12700	NHL repeat-containing protein OS=Purpureocillium lilacinum OX=33203 GN=PCL_12700 PE=4 SV=1	49.346	464		3	3	11.4	22038000	918240	0.0800704	26136000	2	0.00431034	355
A0A179HMA7	VFPFJ_05161	Ser-thr-rich glycosyl-phosphatidyl-inositol-anchored membrane family domain-containing protein OS=Purpureocillium lilacinum OX=33203 GN=VFPFJ_05161 PE=4 SV=1	25.671	251		2	2	12	113910000	11391000	0.993294	115860000	2	0.00796813	486
A0A179HML7	VFPFJ_04772	Amine oxidase OS=Purpureocillium lilacinum OX=33203 GN=VFPFJ_04772 PE=3 SV=1	75.292	678		6	6	17.8	11022000	306150	0.0266962	10295000	4	0.00589971	489
A0A179HXP8	PCL_11444	Mucin family signaling protein OS=Purpureocillium lilacinum OX=33203 GN=PCL_11444 PE=4 SV=1	74.609	729		4	4	4.5	29262000	1170500	0.102067	51443000	4	0.00548697	651
A0A179H6B1	PCL_00701	Uncharacterized protein OS=Purpureocillium lilacinum OX=33203 GN=PCL_00701 PE=4 SV=1	25.39	238		2	2	18.1	5994800	749350	0.0653432	6318000	1	0.00420168	304
A0A179H8V4	PCL_12931	RNP domain protein OS=Purpureocillium lilacinum OX=33203 GN=PCL_12931 PE=4 SV=1	39.238	371		2	2	11.3	16234000	773040	0.067409	18247000	2	0.00539084	329
A0A179HBH0	VFPBJ_01587	NAD dependent epimerase/dehydratase OS=Purpureocillium lilacinum OX=33203 GN=VFPBJ_01587 PE=4 SV=1	28.2	265		3	3	21.5	6159200	324170	0.0282676	6997600	2	0.00754717	357
A0A179HG18	VFPFJ_06888	CFEM domain-containing protein OS=Purpureocillium lilacinum OX=33203 GN=VFPFJ_06888 PE=3 SV=1	26.315	276		2	2	4	27608000	3067600	0.267494	33533000	1	0.00362319	393
A0A179HGJ7	VFPFJ_05950	Zinc-binding dehydrogenase OS=Purpureocillium lilacinum OX=33203 GN=VFPFJ_05950 PE=4 SV=1	37.638	354		4	4	18.9	12284000	682450	0.0595096	14503000	2	0.00564972	398
A0A179HM20	PCL_01847	Glucoamylase OS=Purpureocillium lilacinum OX=33203 GN=PCL_01847 PE=3 SV=1	64.021	589		4	4	8.8	24212000	864720	0.0754035	22135000	1	0.00169779	481
A0A179HMZ2	PCL_07775	methylmalonate-semialdehyde dehydrogenase (CoA acylating) OS=Purpureocillium lilacinum OX=33203 GN=PCL_07775 PE=4 SV=1	62.047	580		4	4	11	8978100	249390	0.0217468	8342300	3	0.00517241	498
A0A179HSX2	VFPFJ_02737	Polyadenylate-binding protein OS=Purpureocillium lilacinum OX=33203 GN=VFPFJ_02737 PE=3 SV=1	81.707	749		5	5	8.1	19246000	506470	0.0441641	12693000	3	0.00400534	582
A0A179HU36	VFPBJ_10618	chitinase OS=Purpureocillium lilacinum OX=33203 GN=VFPBJ_10618 PE=3 SV=1	44.026	400		3	3	14.5	7457200	466080	0.0406421	7417800	2	0.005	596
A0A179GJ81	PCL_00609	Disulfide-isomerase erp38 OS=Purpureocillium lilacinum OX=33203 GN=PCL_00609 PE=3 SV=1	40.545	372		3	3	11.3	13315000	605250	0.0527777	16825000	3	0.00806452	101
A0A179GMT2	VFPBJ_06909	homogentisate 1,2-dioxygenase OS=Purpureocillium lilacinum OX=33203 GN=VFPBJ_06909 PE=3 SV=1	51.727	469		3	3	9.4	27172000	1132200	0.0987277	25019000	3	0.00639659	124
A0A179GRB8	VFPBJ_05438	Citrate synthase OS=Purpureocillium lilacinum OX=33203 GN=VFPBJ_05438 PE=3 SV=1	52.124	472		4	3	10	23151000	1006600	0.0877754	22585000	3	0.00635593	157
A0A179GZS8	VFPBJ_10140	Beta-1,3-endoglucanase OS=Purpureocillium lilacinum OX=33203 GN=VFPBJ_10140 PE=4 SV=1	84.445	825		3	3	4.5	39660000	2203300	0.192128	38237000	2	0.00242424	236
A0A179H1C5	VFPFJ_09126	Immunogenic protein OS=Purpureocillium lilacinum OX=33203 GN=VFPFJ_09126 PE=4 SV=1	55.64	529		2	2	5.3	7579300	280710	0.0244779	9027400	2	0.00378072	256
A0A179H5W6	VFPFJ_07964	3-hydroxybutyryl-CoA dehydrogenase OS=Purpureocillium lilacinum OX=33203 GN=VFPFJ_07964 PE=3 SV=1	33.942	318		4	4	16.7	9589700	435890	0.0380096	7540000	2	0.00628931	300
A0A179H9U5	PCL_04380	Glycoside hydrolase family 16 OS=Purpureocillium lilacinum OX=33203 GN=PCL_04380 PE=4 SV=1	64.253	612		6	6	18.8	37960000	1650400	0.143915	40630000	5	0.00816993	339
A0A179HAK1	PCL_11399	60s acidic ribosomal protein domain-containing protein OS=Purpureocillium lilacinum OX=33203 GN=PCL_11399 PE=3 SV=1	10.942	110		3	3	18.2	37921000	7584100	0.661333	52548000	3	0.0272727	350
A0A179HIC1	VFPBJ_03446	Proteasome subunit alpha type OS=Purpureocillium lilacinum OX=33203 GN=VFPBJ_03446 PE=3 SV=1	29.29	268		2	2	9.3	4363800	290920	0.0253682	4629200	2	0.00746269	430
A0A179HPK4	VFPFJ_03348	threonine--tRNA ligase OS=Purpureocillium lilacinum OX=33203 GN=VFPFJ_03348 PE=3 SV=1	84.054	737		5	5	10	5311700	129550	0.0112967	3364000	2	0.0027137	524
A0A179HRC6	VFPFJ_02038	Regulatory P domain-containing protein OS=Purpureocillium lilacinum OX=33203 GN=VFPFJ_02038 PE=4 SV=1	51.467	469	A0A179F1D6	3	3	11.9	20962000	873430	0.076163	24242000	4	0.00852878	552
A0A179FVA9	VFPBJ_10682	Phospholipase A2 OS=Purpureocillium lilacinum OX=33203 GN=VFPBJ_10682 PE=4 SV=1	20.267	184		2	2	11.4	11082000	1108200	0.0966349	14287000	0	0	35
A0A179GER1	PCL_09783	Oxalate decarboxylase OS=Purpureocillium lilacinum OX=33203 GN=PCL_09783 PE=4 SV=1	51.406	454		2	2	6.4	10232000	365440	0.0318663	11024000	3	0.00660793	75
A0A179GMT4	VFPBJ_07327	Xylulose-5-phosphate phosphoketolase OS=Purpureocillium lilacinum OX=33203 GN=VFPBJ_07327 PE=3 SV=1	92.369	820	A0A179G9A8	3	3	4.8	9774600	264180	0.0230365	10210000	3	0.00365854	125
A0A179GSH8	VFPFJ_09176	Glucose oxidase OS=Purpureocillium lilacinum OX=33203 GN=VFPFJ_09176 PE=3 SV=1	41.018	375		3	3	12.8	19799000	1042100	0.090871	21971000	3	0.008	167
A0A179GTL7	PCL_05588	Peptide hydrolase OS=Purpureocillium lilacinum OX=33203 GN=PCL_05588 PE=3 SV=1	52.85	490		1	1	2.2	174210	7574.1	0.000660461	0	0	0	187
A0A179H557	VFPFJ_07561	Aminopeptidase OS=Purpureocillium lilacinum OX=33203 GN=VFPFJ_07561 PE=3 SV=1	98.318	888		5	5	8.7	11193000	243330	0.0212184	10440000	5	0.00563063	289
A0A179H5B1	VFPBJ_08122	Tropomyosin OS=Purpureocillium lilacinum OX=33203 GN=VFPBJ_08122 PE=4 SV=1	18.736	161		2	2	16.8	11400000	1425000	0.12426	12254000	2	0.0124224	291
A0A179HC32	PCL_08510	Histone H4 OS=Purpureocillium lilacinum OX=33203 GN=PCL_08510 PE=3 SV=1	11.37	103		3	3	24.3	17637000	2939500	0.256324	24544000	3	0.0291262	363
A0A179HEM2	VFPFJ_06939	Cofilin OS=Purpureocillium lilacinum OX=33203 GN=VFPFJ_06939 PE=3 SV=1	16.855	153		2	2	26.8	24587000	3512500	0.30629	19004000	2	0.0130719	380
A0A179HKU3	VFPFJ_04652	Coagulation factor 5/8 type domain-containingprotein OS=Purpureocillium lilacinum OX=33203 GN=VFPFJ_04652 PE=4 SV=1	39.925	357		5	5	14.3	228750000	16339000	1.42476	260650000	4	0.0112045	458
A0A179HLD9	PCL_05318	Non-heme chloroperoxidase OS=Purpureocillium lilacinum OX=33203 GN=PCL_05318 PE=4 SV=1	30.935	276		2	2	12	5978700	398580	0.0347561	7150600	2	0.00724638	465
A0A179HLZ2	VFPFJ_05183	40S ribosomal protein S15 OS=Purpureocillium lilacinum OX=33203 GN=VFPFJ_05183 PE=3 SV=1	17.48	152		2	2	19.7	4929400	821560	0.0716399	31474000	2	0.0131579	478
A0A179HUG2	PCL_11008	Aldose-1-epimerase OS=Purpureocillium lilacinum OX=33203 GN=PCL_11008 PE=4 SV=1	36.091	341		3	3	18.5	15558000	1037200	0.0904437	13758000	4	0.0117302	606
A0A179HXD5	PCL_11694	Ornithine aminotransferase OS=Purpureocillium lilacinum OX=33203 GN=PCL_11694 PE=3 SV=1	47.837	443		4	4	15.1	25316000	1054800	0.0919785	21850000	5	0.0112867	645
A0A179HZV9	VFPFJ_00942	Rab GDP dissociation inhibitor OS=Purpureocillium lilacinum OX=33203 GN=VFPFJ_00942 PE=3 SV=1	51.349	464		4	4	12.9	15245000	586330	0.0511279	17224000	3	0.00646552	674
A0A179GAG2	VFPBJ_10089	PLC-like phosphodiesterase, TIM beta/alpha-barrel domain-containingprotein OS=Purpureocillium lilacinum OX=33203 GN=VFPBJ_10089 PE=4 SV=1	35.643	329		2	2	7.6	3923300	245210	0.0213823	3916500	2	0.00607903	54
A0A179GCI7	PCL_06643	Fimbrin OS=Purpureocillium lilacinum OX=33203 GN=PCL_06643 PE=4 SV=1	72.478	649		4	4	8.5	8589500	204510	0.0178333	8255500	4	0.00616333	67
A0A179GDC3	PCL_12134	FAD binding domain-containingprotein OS=Purpureocillium lilacinum OX=33203 GN=PCL_12134 PE=4 SV=1	56.418	521		3	3	10.9	10154000	441460	0.0384953	10227000	2	0.00383877	70
A0A179GEL5	VFPFJ_10793	ThiJ/PfpI family protein OS=Purpureocillium lilacinum OX=33203 GN=VFPFJ_10793 PE=4 SV=1	142.164	1284		3	3	2.5	10450000	153680	0.0134009	13238000	2	0.00155763	72
A0A179GEQ0	VFPBJ_08677	Peptidyl-prolyl cis-trans isomerase OS=Purpureocillium lilacinum OX=33203 GN=VFPBJ_08677 PE=3 SV=1	19.427	180		2	2	14.4	21242000	2360200	0.205809	16443000	3	0.0166667	74
A0A179GM89	PCL_04072	RanBP1 domain-containing protein OS=Purpureocillium lilacinum OX=33203 GN=PCL_04072 PE=4 SV=1	27.678	249		2	2	12.4	15999000	1230700	0.107317	16705000	0	0	122
A0A179GMR7	PCL_03712	Glucose-repressible protein OS=Purpureocillium lilacinum OX=33203 GN=PCL_03712 PE=4 SV=1	7.533	71		1	1	21.1	278280000	92761000	8.08875	0	1	0.0140845	123
A0A179GN71	VFPBJ_08630	High mobility group protein OS=Purpureocillium lilacinum OX=33203 GN=VFPBJ_08630 PE=4 SV=1	35.152	320		3	3	15.6	12602000	840130	0.0732592	9483000	2	0.00625	129
A0A179GTD5	PCL_06158	dihydroxy-acid dehydratase OS=Purpureocillium lilacinum OX=33203 GN=PCL_06158 PE=3 SV=1	64.977	608		2	2	4.6	2013900	67131	0.00585382	2976600	1	0.00164474	184
A0A179GW68	PCL_02842	14-3-3 family protein OS=Purpureocillium lilacinum OX=33203 GN=PCL_02842 PE=3 SV=1	30.941	277		4	3	24.5	16530000	972370	0.0847906	13990000	3	0.0108303	209
A0A179GY24	NTH1	Endonuclease III homolog OS=Purpureocillium lilacinum OX=33203 GN=NTH1 PE=3 SV=1	135.812	1228		3	3	3.6	7489200	111780	0.0097472	6657900	1	0.000814332	224
A0A179H9Z2	PCL_04269	40s ribosomal protein OS=Purpureocillium lilacinum OX=33203 GN=PCL_04269 PE=3 SV=1	28.449	259		2	2	9.7	7284000	364200	0.0317582	0	2	0.00772201	341
A0A179HBH4	VFPBJ_01494	Carboxylic ester hydrolase OS=Purpureocillium lilacinum OX=33203 GN=VFPBJ_01494 PE=3 SV=1	54.551	493	A0A179GPE0	3	3	8.7	15878000	661580	0.0576897	16253000	2	0.0040568	358
A0A179HBP2	PCL_13113	acetyl-CoA C-acetyltransferase OS=Purpureocillium lilacinum OX=33203 GN=PCL_13113 PE=3 SV=1	45.099	430		4	4	15.1	17933000	747220	0.0651575	20947000	2	0.00465116	359
A0A179HDT0	VFPBJ_05767	Glutathione reductase OS=Purpureocillium lilacinum OX=33203 GN=VFPBJ_05767 PE=3 SV=1	50.563	469		2	2	7.7	3158900	150420	0.0131166	4720400	1	0.0021322	373
A0A179HGL2	VFPFJ_05866	FAD binding domain-containing protein OS=Purpureocillium lilacinum OX=33203 GN=VFPFJ_05866 PE=3 SV=1	63.075	586		2	2	4.9	7229300	289170	0.0252156	10144000	1	0.00170648	399
A0A179HLI8	PCL_07879	Ribosomal protein OS=Purpureocillium lilacinum OX=33203 GN=PCL_07879 PE=3 SV=1	24.015	217		3	3	18.9	14266000	1426600	0.124399	12691000	3	0.0138249	469
A0A179HLM5	PCL_05423	Isocitrate dehydrogenase [NADP] OS=Purpureocillium lilacinum OX=33203 GN=PCL_05423 PE=3 SV=1	51.442	458		2	2	6.1	36873000	1474900	0.128611	34048000	3	0.00655022	471
A0A179HNV7	VFPBJ_03008	HMG box-containing protein OS=Purpureocillium lilacinum OX=33203 GN=VFPBJ_03008 PE=4 SV=1	11.275	100		2	2	17	26535000	8844900	0.771274	26419000	2	0.02	515
A0A179HP95	VFPFJ_03111	Acetylcholinesterase OS=Purpureocillium lilacinum OX=33203 GN=VFPFJ_03111 PE=4 SV=1	58.182	539		3	3	7.2	14119000	743120	0.0648	14086000	2	0.00371058	520
A0A179HPG1	PCL_01024	Fructose-bisphosphate aldolase OS=Purpureocillium lilacinum OX=33203 GN=PCL_01024 PE=3 SV=1	39.32	360		4	4	12.2	26225000	1748300	0.152452	24878000	4	0.0111111	521
A0A179HPX9	NIP1	Eukaryotic translation initiation factor 3 subunit C OS=Purpureocillium lilacinum OX=33203 GN=NIP1 PE=3 SV=1	97.681	867		2	2	4	6284400	136620	0.0119132	0	1	0.0011534	534
A0A179HQF6	VFPFJ_03313	Glucose-6-phosphate 1-dehydrogenase OS=Purpureocillium lilacinum OX=33203 GN=VFPFJ_03313 PE=3 SV=1	58.191	505		2	2	4.8	7714100	248840	0.0216988	6786600	1	0.0019802	539
A0A179HTE3	VFPFJ_02799	Glycoside hydrolase OS=Purpureocillium lilacinum OX=33203 GN=VFPFJ_02799 PE=4 SV=1	112.257	981		1	1	1	32276000	576360	0.0502585	0	0	0	590
A0A179HWZ1	PCL_00377	Subtilisin OS=Purpureocillium lilacinum OX=33203 GN=PCL_00377 PE=3 SV=1	92.402	878		1	1	1.4	9227800	288370	0.0251458	0	0	0	640
A0A179HXH5	VFPFJ_00178	Transaldolase OS=Purpureocillium lilacinum OX=33203 GN=VFPFJ_00178 PE=3 SV=1	35.778	324		3	3	11.4	10668000	711210	0.0620174	11607000	3	0.00925926	648
A0A179HZ51	PCL_12970	ThiJ/PfpI family protein OS=Purpureocillium lilacinum OX=33203 GN=PCL_12970 PE=4 SV=1	31.94	291		1	1	4.5	5591800	399410	0.0348285	0	1	0.00343643	668
A0A179I183	VFPBJ_01558	Glucose-6-phosphate isomerase OS=Purpureocillium lilacinum OX=33203 GN=VFPBJ_01558 PE=3 SV=1	60.872	553		3	3	9.4	10011000	370770	0.0323311	18634000	2	0.00361664	685
A0A179FUZ9	PCL_00870	Endoribonuclease L-PSP OS=Purpureocillium lilacinum OX=33203 GN=PCL_00870 PE=3 SV=1	14.93	136		1	1	11.8	3608100	515450	0.0449472	0	1	0.00735294	33
A0A179G264	VFPBJ_09020	Disulfide isomerase OS=Purpureocillium lilacinum OX=33203 GN=VFPBJ_09020 PE=4 SV=1	53.18	497		2	2	8	5745200	239380	0.0208739	6342200	1	0.00201207	41
A0A179G3Z7	VFPBJ_10638	Helix-turn-helix domain-containing protein OS=Purpureocillium lilacinum OX=33203 GN=VFPBJ_10638 PE=4 SV=1	18.473	172		3	3	22.1	28666000	2606000	0.227243	15272000	3	0.0174419	45
A0A179G9Y3	PCL_06038	Uncharacterized protein OS=Purpureocillium lilacinum OX=33203 GN=PCL_06038 PE=4 SV=1	44.568	432		2	2	6.5	94095000	4704700	0.410249	107880000	2	0.00462963	51
A0A179GAG0	PCL_05811	Coatomer subunit epsilon OS=Purpureocillium lilacinum OX=33203 GN=PCL_05811 PE=3 SV=1	31.677	294		3	3	16.3	3695900	369590	0.0322282	3492700	1	0.00340136	53
A0A179GCE8	PCL_06580	Uncharacterized protein OS=Purpureocillium lilacinum OX=33203 GN=PCL_06580 PE=4 SV=1	104.627	972		2	2	3.1	8003200	166730	0.0145388	7768900	3	0.00308642	66
A0A179GGT4	PCL_04448	glutamate--tRNA ligase OS=Purpureocillium lilacinum OX=33203 GN=PCL_04448 PE=3 SV=1	71.776	628		1	1	2.4	3432400	88011	0.00767455	0	1	0.00159236	84
A0A179GKY2	VFPFJ_10340	Endo-chitosanase OS=Purpureocillium lilacinum OX=33203 GN=VFPFJ_10340 PE=3 SV=1	24.438	235		2	2	10.6	28087000	4681100	0.408191	25641000	1	0.00425532	110
A0A179GNJ0	PCL_09858	peptide-methionine (S)-S-oxide reductase OS=Purpureocillium lilacinum OX=33203 GN=PCL_09858 PE=3 SV=1	23.597	215		1	1	6.5	2463000	205250	0.0178978	0	1	0.00465116	131
A0A179GPZ7	VFPBJ_05539	40S ribosomal protein S6 OS=Purpureocillium lilacinum OX=33203 GN=VFPBJ_05539 PE=3 SV=1	27.207	239		1	1	6.3	3765900	376590	0.0328386	0	1	0.0041841	145
A0A179GRE4	PCL_12625	Elongation factor 1-beta OS=Purpureocillium lilacinum OX=33203 GN=PCL_12625 PE=3 SV=1	25.327	229		2	2	9.6	39770000	3314200	0.288998	43233000	2	0.00873362	159
A0A179GSI7	VFPBJ_09240	Carbonic anhydrase OS=Purpureocillium lilacinum OX=33203 GN=VFPBJ_09240 PE=3 SV=1	26.681	237		1	1	4.2	2349300	180720	0.0157588	0	1	0.00421941	168
A0A179GYM5	VFPFJ_08869	Ribose-5-phosphate isomerase OS=Purpureocillium lilacinum OX=33203 GN=VFPFJ_08869 PE=3 SV=1	29.635	283		2	2	9.9	4422900	368570	0.0321393	4624400	1	0.00353357	227
A0A179H6P2	VFPBJ_07606	Thioredoxin OS=Purpureocillium lilacinum OX=33203 GN=VFPBJ_07606 PE=3 SV=1	11.631	105		2	2	23.8	17614000	2516200	0.219412	17636000	2	0.0190476	309
A0A179H8B3	VFPFJ_08048	H(+)-transporting two-sector ATPase OS=Purpureocillium lilacinum OX=33203 GN=VFPFJ_08048 PE=3 SV=1	145.055	1332		4	4	4.4	9128800	157390	0.0137244	11324000	4	0.003003	327
A0A179HH73	VFPFJ_06190	Cerevisin OS=Purpureocillium lilacinum OX=33203 GN=VFPFJ_06190 PE=3 SV=1	57.694	542		2	2	4.1	5202900	179410	0.0156445	6262200	1	0.00184502	409
A0A179HHH9	VFPFJ_06290	Octapeptidyl aminopeptidase OS=Purpureocillium lilacinum OX=33203 GN=VFPFJ_06290 PE=3 SV=1	80.317	702		2	2	4.3	4437100	134460	0.0117249	6404400	2	0.002849	413
A0A179HJJ0	PCL_02054	Short-chain dehydrogenase/reductase family protein OS=Purpureocillium lilacinum OX=33203 GN=PCL_02054 PE=4 SV=1	30.362	286		2	2	14	5737000	409790	0.0357336	6197900	2	0.00699301	440
A0A179HJR7	VFPFJ_06123	Laccase-1 OS=Purpureocillium lilacinum OX=33203 GN=VFPFJ_06123 PE=3 SV=1	66.304	597		3	3	7.2	21282000	1013400	0.0883684	15412000	4	0.00670017	443
A0A179HMS9	VFPFJ_03476	Proteasome component C5 OS=Purpureocillium lilacinum OX=33203 GN=VFPFJ_03476 PE=4 SV=1	29.003	264		2	2	12.9	1744100	116280	0.0101396	0	2	0.00757576	494
A0A179HMW6	PCL_05288	Multifunctional fusion protein OS=Purpureocillium lilacinum OX=33203 GN=PCL_05288 PE=3 SV=1	62.539	577		3	3	6.6	10102000	288640	0.0251694	10562000	3	0.00519931	495
A0A179HN47	VFPFJ_04942	PtaB protein OS=Purpureocillium lilacinum OX=33203 GN=VFPFJ_04942 PE=4 SV=1	81.633	754		1	1	1.9	187250000	10403000	0.907141	0	2	0.00265252	502
A0A179HN75	PCL_04792	Superoxide dismutase protein OS=Purpureocillium lilacinum OX=33203 GN=PCL_04792 PE=4 SV=1	26.615	260		2	2	13.1	4763600	366430	0.0319527	5371000	2	0.00769231	504
A0A179HQK9	VFPFJ_03561	ATP synthase subunit alpha OS=Purpureocillium lilacinum OX=33203 GN=VFPFJ_03561 PE=3 SV=1	59.66	553		4	4	9.6	10100000	325790	0.0284089	10973000	4	0.00723327	540
A0A179HRN7	VFPFJ_02286	RNP domain-containing protein OS=Purpureocillium lilacinum OX=33203 GN=VFPFJ_02286 PE=4 SV=1	44.62	426		2	2	5.9	7483200	299330	0.0261015	7381300	2	0.00469484	557
A0A179HRV1	PCL_06118	Phosphorylcholine phosphatase OS=Purpureocillium lilacinum OX=33203 GN=PCL_06118 PE=4 SV=1	39.69	357		2	2	7.3	5770400	250890	0.0218776	6430500	2	0.00560224	560
A0A179GBY4	VFPBJ_09301	Proteasome subunit alpha type 6 OS=Purpureocillium lilacinum OX=33203 GN=VFPBJ_09301 PE=3 SV=1	27.783	253		1	1	4.7	2360000	131110	0.0114328	0	1	0.00395257	59
A0A179GCN8	VFPBJ_09549	amidase OS=Purpureocillium lilacinum OX=33203 GN=VFPBJ_09549 PE=3 SV=1	60.083	547		3	3	8.4	3815400	123080	0.0107326	3469800	1	0.00182815	68
A0A179GHS3	VFPBJ_07896	Cytochrome c oxidase subunit 6, mitochondrial OS=Purpureocillium lilacinum OX=33203 GN=VFPBJ_07896 PE=3 SV=1	17.779	160		2	2	18.8	4947200	412270	0.0359499	5406700	2	0.0125	91
A0A179GL92	PRT1	Eukaryotic translation initiation factor 3 subunit B OS=Purpureocillium lilacinum OX=33203 GN=PRT1 PE=3 SV=1	85.484	748		2	2	4.8	3507300	85543	0.00745934	3544300	2	0.0026738	113
A0A179GPD5	VFPBJ_05371	Aminopeptidase OS=Purpureocillium lilacinum OX=33203 GN=VFPBJ_05371 PE=3 SV=1	99.617	884		3	3	3.8	8427900	187290	0.0163317	9033600	3	0.00339367	140
A0A179GSH5	PCL_06293	Uncharacterized protein OS=Purpureocillium lilacinum OX=33203 GN=PCL_06293 PE=4 SV=1	16.336	153		1	1	7.8	13804000	2760800	0.240741	0	1	0.00653595	166
A0A179GTW1	VFPBJ_03980	26S protease regulatory subunit 6A-B OS=Purpureocillium lilacinum OX=33203 GN=VFPBJ_03980 PE=3 SV=1	50.856	458		1	1	2.6	2058400	82337	0.00717978	0	1	0.00218341	191
A0A179GZA6	VFPFJ_09138	Uncharacterized protein OS=Purpureocillium lilacinum OX=33203 GN=VFPFJ_09138 PE=4 SV=1	6.571	64		1	1	20.3	14569000	7284700	0.635225	0	1	0.015625	233
A0A179H0H6	VFPFJ_08672	5-oxoprolinase OS=Purpureocillium lilacinum OX=33203 GN=VFPFJ_08672 PE=3 SV=1	149.029	1368		1	1	1.4	1555300	21305	0.00185779	0	1	0.000730994	240
A0A179H0Z0	VFPFJ_08996	40S ribosomal protein S2 OS=Purpureocillium lilacinum OX=33203 GN=VFPFJ_08996 PE=3 SV=1	27.869	256		2	2	8.6	3620800	241390	0.0210492	4692600	2	0.0078125	250
A0A179H196	PCL_01654	60S ribosomal protein L23a OS=Purpureocillium lilacinum OX=33203 GN=PCL_01654 PE=3 SV=1	17.018	154		2	2	17.5	19874000	2839100	0.247569	18310000	2	0.012987	254
A0A179H3B4	VFPBJ_02848	UTP--glucose-1-phosphate uridylyltransferase OS=Purpureocillium lilacinum OX=33203 GN=VFPBJ_02848 PE=3 SV=1	54.852	492		3	3	10.8	9486600	351360	0.0306386	9588700	3	0.00609756	273
A0A179H4H5	PCL_07774	valine--tRNA ligase OS=Purpureocillium lilacinum OX=33203 GN=PCL_07774 PE=3 SV=1	123.008	1094		2	2	2.7	5353500	99139	0.00864491	5370900	2	0.00182815	283
A0A179H9Z4	VFPBJ_00391	Antitoxin domain-containing protein OS=Purpureocillium lilacinum OX=33203 GN=VFPBJ_00391 PE=4 SV=1	12.182	115		1	1	22.6	3315200	552540	0.0481814	0	1	0.00869565	342
A0A179HBT7	PCL_12776	Acyl coA binding protein domain-containing protein OS=Purpureocillium lilacinum OX=33203 GN=PCL_12776 PE=4 SV=1	14.523	131		1	1	10.7	19428000	1942800	0.169412	0	1	0.00763359	360
A0A179HCG3	PCL_04319	Heat shock protein 78, mitochondrial OS=Purpureocillium lilacinum OX=33203 GN=PCL_04319 PE=3 SV=1	103.075	925		2	2	3.5	2165300	52813	0.00460529	3021000	0	0	365
A0A179HMF0	VFPFJ_04798	Carboxylic ester hydrolase OS=Purpureocillium lilacinum OX=33203 GN=VFPFJ_04798 PE=3 SV=1	32.907	305		1	1	4.3	3510700	206510	0.0180077	0	1	0.00327869	487
A0A179HMM1	VFPFJ_03416	Proteasome subunit beta OS=Purpureocillium lilacinum OX=33203 GN=VFPFJ_03416 PE=3 SV=1	29.55	267		2	2	16.1	5458400	454870	0.0396646	7046700	2	0.00749064	490
A0A179HN44	VFPBJ_04382	FK506-binding protein OS=Purpureocillium lilacinum OX=33203 GN=VFPBJ_04382 PE=3 SV=1	51.447	473		1	1	3	9212600	614180	0.0535564	0	1	0.00211416	501
A0A179HNH1	VFPBJ_04085	Probable acetate kinase OS=Purpureocillium lilacinum OX=33203 GN=VFPBJ_04085 PE=3 SV=1	44.495	414		2	2	8.5	2885300	115410	0.0100637	3552000	1	0.00241546	508
A0A179HNR8	PCL_07760	ATP-dependent RNA helicase eIF4A OS=Purpureocillium lilacinum OX=33203 GN=PCL_07760 PE=3 SV=1	44.823	397		3	3	9.8	34015000	1619800	0.141246	38050000	3	0.00755668	513
A0A179HPS5	VFPFJ_03592	Deoxyuridine 5'-triphosphate nucleotidohydrolase OS=Purpureocillium lilacinum OX=33203 GN=VFPFJ_03592 PE=3 SV=1	20.351	196		2	2	16.3	5465300	607250	0.0529521	4670100	1	0.00510204	530
A0A179HPV5	VFPBJ_04239	Uncharacterized protein OS=Purpureocillium lilacinum OX=33203 GN=VFPBJ_04239 PE=4 SV=1	19.726	193		1	1	5.7	42844000	7140700	0.622668	0	1	0.00518135	532
A0A179HQD2	VFPFJ_01806	Histone H1 OS=Purpureocillium lilacinum OX=33203 GN=VFPFJ_01806 PE=3 SV=1	20.518	199		2	2	19.1	14235000	2372600	0.20689	10394000	4	0.0201005	538
A0A179HQW3	VFPFJ_03463	Glutaredoxin domain-containing protein OS=Purpureocillium lilacinum OX=33203 GN=VFPFJ_03463 PE=4 SV=1	30.201	283		1	1	6.7	2310900	165060	0.0143932	0	1	0.00353357	549
A0A179HT08	VFPFJ_02659	Phosphoenolpyruvate carboxykinase (ATP) OS=Purpureocillium lilacinum OX=33203 GN=VFPFJ_02659 PE=3 SV=1	63.373	567		2	2	4.4	10016000	333850	0.0291117	14970000	1	0.00176367	584
A0A179HT13	VFPBJ_10296	5'-nucleotidase OS=Purpureocillium lilacinum OX=33203 GN=VFPBJ_10296 PE=3 SV=1	60.59	549		1	1	3.1	9337300	389050	0.0339251	13266000	2	0.00364299	585
A0A179HU40	PCL_00338	GPI anchored protein OS=Purpureocillium lilacinum OX=33203 GN=PCL_00338 PE=4 SV=1	22.991	224		2	2	17	27533000	2294400	0.200071	21348000	2	0.00892857	597
A0A179HUK7	VFPBJ_07118	Cysteine-rich secretory protein family domain-containing protein OS=Purpureocillium lilacinum OX=33203 GN=VFPBJ_07118 PE=4 SV=1	18.964	170		1	1	16.5	1790500	162770	0.0141935	0	1	0.00588235	609
A0A179HUU8	VFPBJ_07149	NAD-specific glutamate dehydrogenase OS=Purpureocillium lilacinum OX=33203 GN=VFPBJ_07149 PE=3 SV=1	119.916	1069		2	2	2.7	6249600	102450	0.00893363	6708300	2	0.00187091	611
A0A179HVQ0	VFPFJ_00212	Molybdate-anion transporter OS=Purpureocillium lilacinum OX=33203 GN=VFPFJ_00212 PE=3 SV=1	102.051	939		4	4	6.9	8407600	200180	0.0174557	8860400	3	0.00319489	623
A0A179HWJ6	VFPBJ_00831	Profilin OS=Purpureocillium lilacinum OX=33203 GN=VFPBJ_00831 PE=3 SV=1	14.737	142		1	1	8.5	13546000	2257600	0.196862	0	1	0.00704225	634
A0A179HZ42	VFPFJ_01404	Trehalase OS=Purpureocillium lilacinum OX=33203 GN=VFPFJ_01404 PE=3 SV=1	77.274	696		3	3	4.5	7848000	245250	0.0213858	8281000	1	0.00143678	667
A0A179HZE0	VFPFJ_01020	Aspartate aminotransferase OS=Purpureocillium lilacinum OX=33203 GN=VFPFJ_01020 PE=3 SV=1	48.46	446		2	2	7.8	8239400	374520	0.0326581	6791900	1	0.00224215	672
A0A179HZX8	VFPFJ_01220	Ser/thr protein phosphatase family OS=Purpureocillium lilacinum OX=33203 GN=VFPFJ_01220 PE=4 SV=1	72.446	648		3	3	6.3	11525000	384170	0.0334996	10219000	2	0.00308642	675
A0A179I1S7	VFPBJ_01680	Lysine--tRNA ligase OS=Purpureocillium lilacinum OX=33203 GN=VFPBJ_01680 PE=3 SV=1	65.86	583		2	2	4.1	7304700	208710	0.0181995	7374600	2	0.00343053	689
A0A179G9W6	VFPBJ_09900	ECM33-like protein OS=Purpureocillium lilacinum OX=33203 GN=VFPBJ_09900 PE=4 SV=1	40.7	391		2	2	6.1	52100000	3256300	0.283949	69401000	2	0.00511509	50
A0A179GCE2	VFPBJ_09447	alpha-galactosidase OS=Purpureocillium lilacinum OX=33203 GN=VFPBJ_09447 PE=4 SV=1	96.983	935		1	1	1.5	2718100	63212	0.00551208	0	1	0.00106952	65
A0A179GH52	PCL_05508	Proteasome subunit alpha type OS=Purpureocillium lilacinum OX=33203 GN=PCL_05508 PE=3 SV=1	28.916	263		1	1	8	3201400	188320	0.0164215	0	1	0.00380228	88
A0A179GJJ2	VFPBJ_08150	Nucleosome assembly protein Nap1 OS=Purpureocillium lilacinum OX=33203 GN=VFPBJ_08150 PE=3 SV=1	46.377	410		2	2	6.8	3913700	217430	0.0189599	3913700	2	0.00487805	103
A0A179GN00	PCL_11016	40s ribosomal protein s20 protein OS=Purpureocillium lilacinum OX=33203 GN=PCL_11016 PE=3 SV=1	13.09	116		1	1	10.3	9816900	1402400	0.122289	0	1	0.00862069	127
A0A179GN94	VFPFJ_09873	Heat shock protein OS=Purpureocillium lilacinum OX=33203 GN=VFPFJ_09873 PE=4 SV=1	64.079	575		2	2	5.9	5372100	158000	0.0137776	0	1	0.00173913	130
A0A179GSE2	VFPBJ_05828	1,3-beta-glucanosyltransferase OS=Purpureocillium lilacinum OX=33203 GN=VFPBJ_05828 PE=3 SV=1	53.247	482		3	3	9.3	14867000	619440	0.0540151	0	1	0.00207469	164
A0A179GV75	VFPBJ_04439	60S ribosomal protein L6 OS=Purpureocillium lilacinum OX=33203 GN=VFPBJ_04439 PE=3 SV=1	22.375	200		1	1	5	2295900	208720	0.0182004	0	0	0	203
A0A179GXS0	VFPFJ_08560	glutamate-5-semialdehyde dehydrogenase OS=Purpureocillium lilacinum OX=33203 GN=VFPFJ_08560 PE=3 SV=1	47.018	446		2	2	7.2	2493000	99719	0.00869549	1988600	0	0	220
A0A179GYS3	VFPBJ_10216	mRNA-nucleus export ATPase (Elf1) OS=Purpureocillium lilacinum OX=33203 GN=VFPBJ_10216 PE=3 SV=1	117.078	1054		1	1	1.3	1581000	27737	0.00241866	0	1	0.000948767	229
A0A179GZF7	PCL_10333	Sphingolipid long chain base-responsive protein PIL1 OS=Purpureocillium lilacinum OX=33203 GN=PCL_10333 PE=4 SV=1	39.276	354		1	1	2.8	18551000	1091200	0.0951525	0	1	0.00282486	234
A0A179H0Z3	PCL_10209	Glucose-6-phosphate 1-epimerase OS=Purpureocillium lilacinum OX=33203 GN=PCL_10209 PE=3 SV=1	34.327	317		2	2	11.7	6028300	354600	0.0309211	7159800	2	0.00630915	251
A0A179H2H3	PCL_01686	Translationally-controlled tumor protein homolog OS=Purpureocillium lilacinum OX=33203 GN=PCL_01686 PE=3 SV=1	18.935	171		2	2	14	14361000	1795100	0.156533	11100000	1	0.00584795	260
A0A179H2U5	VFPBJ_03335	6-phosphogluconolactonase OS=Purpureocillium lilacinum OX=33203 GN=VFPBJ_03335 PE=3 SV=1	28.339	261		3	3	20.7	4496900	299800	0.0261425	3381900	1	0.00383142	266
A0A179H346	PCL_01791	Uncharacterized protein OS=Purpureocillium lilacinum OX=33203 GN=PCL_01791 PE=4 SV=1	98.767	901		1	1	2.3	2611300	65283	0.00569267	0	1	0.00110988	270
A0A179H3B8	PCL_08118	Primosome PriB/single-strand DNA-binding protein OS=Purpureocillium lilacinum OX=33203 GN=PCL_08118 PE=4 SV=1	14.897	137		1	1	14.6	5982700	598270	0.0521691	0	1	0.00729927	274
A0A179H6P1	PCL_02442	Glycine cleavage system P protein OS=Purpureocillium lilacinum OX=33203 GN=PCL_02442 PE=3 SV=1	116.486	1062		1	1	1.7	1971100	41939	0.00365708	0	1	0.00094162	308
A0A179H7D8	VFPBJ_08120	Protein BIG1 OS=Purpureocillium lilacinum OX=33203 GN=VFPBJ_08120 PE=3 SV=1	29.416	272		2	2	12.9	6891300	530100	0.0462247	7108700	2	0.00735294	317
A0A179H7V3	VFPFJ_08059	Glycoside hydrolase OS=Purpureocillium lilacinum OX=33203 GN=VFPFJ_08059 PE=4 SV=1	40.033	393		1	1	3.1	20251000	2531400	0.220738	0	1	0.00254453	323
A0A179H8F4	VFPFJ_08088	Short chain dehydrogenase OS=Purpureocillium lilacinum OX=33203 GN=VFPFJ_08088 PE=3 SV=1	31.032	291		2	2	7.9	3719800	286140	0.0249514	4012800	2	0.00687285	328
A0A179HA24	VFPBJ_00319	Malate synthase OS=Purpureocillium lilacinum OX=33203 GN=VFPBJ_00319 PE=3 SV=1	61.285	542		1	1	2	3519900	135380	0.0118051	0	1	0.00184502	343
A0A179HAA8	VFPBJ_00501	Cytoskeleton assembly control protein Sla2 OS=Purpureocillium lilacinum OX=33203 GN=VFPBJ_00501 PE=3 SV=1	118.843	1051		2	2	2.2	1344500	20684	0.00180364	1250900	0	0	345
A0A179HFI6	VFPFJ_06853	4-hydroxyphenylpyruvate dioxygenase OS=Purpureocillium lilacinum OX=33203 GN=VFPFJ_06853 PE=3 SV=1	46.847	420		2	2	6.4	7560700	397930	0.0346995	7278400	2	0.0047619	386
A0A179HGS9	VFPFJ_05653	U3 small nucleolar RNA-associated protein 10 OS=Purpureocillium lilacinum OX=33203 GN=VFPFJ_05653 PE=3 SV=1	199.353	1802		1	1	0.6	29303000	344740	0.0300613	0	1	0.000554939	404
A0A179HHS2	PCL_08062	Ribosomal protein S22, S8 family OS=Purpureocillium lilacinum OX=33203 GN=PCL_08062 PE=3 SV=1	14.784	130		1	1	10.8	2729700	454950	0.0396716	0	1	0.00769231	417
A0A179HID9	VFPFJ_05797	Elicitor protein OS=Purpureocillium lilacinum OX=33203 GN=VFPFJ_05797 PE=4 SV=1	33.345	314		2	2	11.1	8010600	500660	0.0436575	8010600	2	0.00636943	431
A0A179HIK5	VFPBJ_03623	Aspartyl aminopeptidase OS=Purpureocillium lilacinum OX=33203 GN=VFPBJ_03623 PE=3 SV=1	54.372	497		2	2	6.4	4010400	154250	0.0134506	5707500	0	0	433
A0A179HJS2	PCL_01849	Adenylosuccinate synthetase OS=Purpureocillium lilacinum OX=33203 GN=PCL_01849 PE=3 SV=1	46.944	423		2	2	5.7	5209100	248050	0.0216299	6971500	2	0.00472813	444
A0A179HLK8	PCL_01603	Allergen Asp F7 OS=Purpureocillium lilacinum OX=33203 GN=PCL_01603 PE=4 SV=1	27.207	269		1	1	5.9	28507000	4072400	0.355113	29225000	2	0.00743494	470
A0A179HLP1	VFPFJ_04631	40S ribosomal protein S19 OS=Purpureocillium lilacinum OX=33203 GN=VFPFJ_04631 PE=3 SV=1	16.724	151		2	2	15.9	18442000	2049100	0.178681	14334000	1	0.00662252	474
A0A179HQA6	VFPFJ_03350	Glycoside hydrolase family 17 OS=Purpureocillium lilacinum OX=33203 GN=VFPFJ_03350 PE=4 SV=1	55.036	526		2	2	4.8	6820000	296520	0.0258565	8393800	2	0.00380228	537
A0A179HSF2	PCL_02680	60S ribosomal protein L7 OS=Purpureocillium lilacinum OX=33203 GN=PCL_02680 PE=3 SV=1	28.577	249		1	1	7.6	28631000	2602800	0.226964	0	0	0	573
A0A179HSN9	VFPFJ_04180	Uncharacterized protein OS=Purpureocillium lilacinum OX=33203 GN=VFPFJ_04180 PE=4 SV=1	17.878	173		3	3	28.9	14980000	2996100	0.26126	12780000	2	0.0115607	577
A0A179HUK2	VFPBJ_07351	Enoyl-CoA hydratase/isomerase OS=Purpureocillium lilacinum OX=33203 GN=VFPBJ_07351 PE=4 SV=1	34.827	329		1	1	7.3	3873100	203850	0.0177757	0	1	0.00303951	608
A0A179HVP5	PCL_03432	Monosaccharide transporter OS=Purpureocillium lilacinum OX=33203 GN=PCL_03432 PE=3 SV=1	60.378	551		2	2	4	17368000	964900	0.0841392	0	0	0	622
A0A179HXL6	VFPBJ_00153	Superoxide dismutase [Cu-Zn] OS=Purpureocillium lilacinum OX=33203 GN=VFPBJ_00153 PE=3 SV=1	15.966	154		1	1	11	1789600	178960	0.0156053	0	1	0.00649351	649
A0A179HXP9	VFPFJ_00430	Candidapepsin-4 OS=Purpureocillium lilacinum OX=33203 GN=VFPFJ_00430 PE=3 SV=1	55.515	526		3	3	8.2	11632000	447400	0.0390132	11711000	2	0.00380228	652
A0A179G0S1	VFPBJ_09033	Uncharacterized protein OS=Purpureocillium lilacinum OX=33203 GN=VFPBJ_09033 PE=4 SV=1	20.289	186		2	2	21	5029100	1005800	0.0877057	6152500	2	0.0107527	38
A0A179G9L4	PCL_11216	Small secreted protein OS=Purpureocillium lilacinum OX=33203 GN=PCL_11216 PE=4 SV=1	15.643	147		1	1	8.2	14423000	2060400	0.179667	0	1	0.00680272	48
A0A179GBU1	VFPBJ_09257	Outer mitochondrial membrane protein porin OS=Purpureocillium lilacinum OX=33203 GN=VFPBJ_09257 PE=4 SV=1	29.842	283		1	1	4.9	5473200	304070	0.0265149	0	1	0.00353357	58
A0A179GHZ9	VFPBJ_07435	nitric oxide dioxygenase OS=Purpureocillium lilacinum OX=33203 GN=VFPBJ_07435 PE=3 SV=1	45.852	418		1	1	3.3	4734500	225450	0.0196592	0	1	0.00239234	93
A0A179GL15	PCL_06854	Lipase 1 OS=Purpureocillium lilacinum OX=33203 GN=PCL_06854 PE=3 SV=1	46.459	437		2	2	7.8	2666300	133320	0.0116255	0	1	0.00228833	111
A0A179GLL3	PCL_03995	Uncharacterized protein OS=Purpureocillium lilacinum OX=33203 GN=PCL_03995 PE=4 SV=1	12.048	111		2	2	31.5	17018000	2431200	0.212	17018000	2	0.018018	115
A0A179GLY7	VFPBJ_07027	Xanthine phosphoribosyltransferase 1 OS=Purpureocillium lilacinum OX=33203 GN=VFPBJ_07027 PE=4 SV=1	22.861	204		1	1	5.4	1494700	166080	0.0144822	0	0	0	117
A0A179GN57	VFPFJ_09821	Beta-flanking protein OS=Purpureocillium lilacinum OX=33203 GN=VFPFJ_09821 PE=4 SV=1	22.356	208		1	1	9.6	19912000	1659300	0.144691	0	1	0.00480769	128
A0A179GNX7	VFPBJ_07201	HIT family protein 1 OS=Purpureocillium lilacinum OX=33203 GN=VFPBJ_07201 PE=4 SV=1	14.691	133		1	1	12.8	2849300	407050	0.0354947	0	1	0.0075188	134
A0A179GPQ8	PCL_11181	Pyruvate decarboxylase OS=Purpureocillium lilacinum OX=33203 GN=PCL_11181 PE=3 SV=1	63.177	573		2	2	5.4	4390700	162620	0.0141804	5332000	2	0.0034904	143
A0A179GSX8	VFPBJ_09381	C-1-tetrahydrofolate synthase, mitochondrial OS=Purpureocillium lilacinum OX=33203 GN=VFPBJ_09381 PE=3 SV=1	100.33	939		1	1	1.2	1631700	37947	0.00330897	0	1	0.00106496	178
A0A179GX38	PCL_01548	ribonuclease T1 OS=Purpureocillium lilacinum OX=33203 GN=PCL_01548 PE=4 SV=1	13.246	131		2	2	17.6	3091000	618200	0.053907	4212300	1	0.00763359	213
A0A179GXV6	VFPFJ_08527	indoleamine 2,3-dioxygenase OS=Purpureocillium lilacinum OX=33203 GN=VFPFJ_08527 PE=3 SV=1	55.763	497		1	1	2.2	1923600	76946	0.00670968	0	1	0.00201207	223
A0A179GYX4	PCL_02637	1-aminocyclopropane-1-carboxylate deaminase OS=Purpureocillium lilacinum OX=33203 GN=PCL_02637 PE=3 SV=1	36.913	347		1	1	4.6	390760	20566	0.00179335	0	0	0	230
A0A179H2P8	VFPBJ_03080	Pyruvate carboxylase OS=Purpureocillium lilacinum OX=33203 GN=VFPBJ_03080 PE=4 SV=1	130.415	1189		2	2	2.7	5361800	89363	0.00779244	5570800	2	0.00168209	263
A0A179H344	PCL_01666	60S ribosomal protein L28 OS=Purpureocillium lilacinum OX=33203 GN=PCL_01666 PE=3 SV=1	16.741	156		1	1	5.8	12578000	1257800	0.10968	0	1	0.00641026	268
A0A179H345	VFPBJ_03423	Cysteine synthase OS=Purpureocillium lilacinum OX=33203 GN=VFPBJ_03423 PE=4 SV=1	39.751	370		2	2	10.5	2504800	131830	0.0114956	2804400	0	0	269
A0A179H426	PCL_07838	40S ribosomal protein S18 OS=Purpureocillium lilacinum OX=33203 GN=PCL_07838 PE=3 SV=1	17.876	156		1	1	7.7	1970000	197000	0.0171784	0	1	0.00641026	278
A0A179H6R9	VFPBJ_07837	DNase1 protein OS=Purpureocillium lilacinum OX=33203 GN=VFPBJ_07837 PE=4 SV=1	18.152	167		1	1	7.8	3679300	919830	0.0802091	0	1	0.00598802	310
A0A179H711	VFPFJ_07740	Peptidyl-prolyl cis-trans isomerase OS=Purpureocillium lilacinum OX=33203 GN=VFPFJ_07740 PE=3 SV=1	29.267	271		1	1	3.7	4514600	376210	0.0328055	0	0	0	312
A0A179H756	VFPFJ_07987	5'-3' exoribonuclease 1 OS=Purpureocillium lilacinum OX=33203 GN=VFPFJ_07987 PE=3 SV=1	158.031	1412		2	2	1.7	18370000	224030	0.0195354	18089000	0	0	314
A0A179H7J2	PCL_00261	Ribosomal protein L14 OS=Purpureocillium lilacinum OX=33203 GN=PCL_00261 PE=3 SV=1	16.551	147		1	1	10.9	2401900	400320	0.0349079	0	1	0.00680272	319
A0A179H833	VFPBJ_00334	Nascent polypeptide-associated complex subunit beta OS=Purpureocillium lilacinum OX=33203 GN=VFPBJ_00334 PE=3 SV=1	19.578	179		1	1	12.3	4084300	510530	0.0445182	0	0	0	325
A0A179H9R4	PCL_00215	stress responsive a/b barrel domain-containing protein OS=Purpureocillium lilacinum OX=33203 GN=PCL_00215 PE=4 SV=1	12.332	111		1	1	9	3565900	713170	0.0621883	0	1	0.00900901	338
A0A179HB02	VFPBJ_00888	Pyrimidine 5'-nucleotidase OS=Purpureocillium lilacinum OX=33203 GN=VFPBJ_00888 PE=4 SV=1	27.306	236		1	1	7.6	1795500	119700	0.0104378	0	0	0	353
A0A179HDV3	VFPFJ_06659	Uncharacterized protein OS=Purpureocillium lilacinum OX=33203 GN=VFPFJ_06659 PE=4 SV=1	10.671	99		1	1	20.2	45039000	7506400	0.654557	0	1	0.010101	374
A0A179HE79	VFPBJ_05655	60S ribosomal protein L3 OS=Purpureocillium lilacinum OX=33203 GN=VFPBJ_05655 PE=3 SV=1	44.128	391		1	1	4.9	2820200	148430	0.0129431	0	1	0.00255754	377
A0A179HF47	PCL_03036	coproporphyrinogen oxidase OS=Purpureocillium lilacinum OX=33203 GN=PCL_03036 PE=3 SV=1	46.453	411		3	3	9.5	5254500	262730	0.02291	6775900	1	0.00243309	384
A0A179HFP6	PCL_03207	ATP citrate synthase OS=Purpureocillium lilacinum OX=33203 GN=PCL_03207 PE=4 SV=1	72.234	661		3	3	6.8	8855700	233050	0.0203219	8702800	3	0.00453858	388
A0A179HFT1	VFPFJ_06808	Phosphatidate phosphatase APP1 catalytic domain-containing protein OS=Purpureocillium lilacinum OX=33203 GN=VFPFJ_06808 PE=4 SV=1	56.616	524		1	1	2.1	91726000	3397300	0.296244	0	0	0	390
A0A179HGB4	PCL_08253	Triosephosphate isomerase OS=Purpureocillium lilacinum OX=33203 GN=PCL_08253 PE=3 SV=1	26.972	247		1	1	6.1	7964000	497750	0.0434037	0	1	0.00404858	396
A0A179HGC1	VFPBJ_03307	glycine--tRNA ligase OS=Purpureocillium lilacinum OX=33203 GN=VFPBJ_03307 PE=3 SV=1	74.336	662		3	3	6.6	8577500	225720	0.0196828	12938000	2	0.00302115	397
A0A179HH94	VFPFJ_06210	Citrate synthase OS=Purpureocillium lilacinum OX=33203 GN=VFPFJ_06210 PE=3 SV=1	65.3	597		3	2	6.2	8384900	270480	0.0235858	7844600	2	0.00335008	411
A0A179HI90	VFPFJ_05588	40S ribosomal protein S12 OS=Purpureocillium lilacinum OX=33203 GN=VFPFJ_05588 PE=3 SV=1	16.282	147		2	2	15	11363000	1262600	0.110099	13189000	2	0.0136054	429
A0A179HKD4	VFPFJ_06343	Chaperonin OS=Purpureocillium lilacinum OX=33203 GN=VFPFJ_06343 PE=3 SV=1	11.172	104		1	1	11.5	3925900	560840	0.0489052	0	1	0.00961538	450
A0A179HL08	VFPFJ_04711	Nonribosomal peptide synthase OS=Purpureocillium lilacinum OX=33203 GN=VFPFJ_04711 PE=4 SV=1	1293.26	11859		1	1	0.2	13089000	23669	0.00206393	0	1	8.43241e-05	460
A0A179HNK3	PCL_01150	Stress response protein (Ish1) OS=Purpureocillium lilacinum OX=33203 GN=PCL_01150 PE=4 SV=1	60.501	552		3	3	8	3047900	105100	0.00916471	3258100	0	0	512
A0A179HP61	PCL_07365	LCCL domain-containing protein OS=Purpureocillium lilacinum OX=33203 GN=PCL_07365 PE=4 SV=1	20.673	187		2	2	15	4569600	456960	0.0398469	5640500	1	0.00534759	518
A0A179HPL4	VFPFJ_04017	3'(2'),5'-bisphosphate nucleotidase OS=Purpureocillium lilacinum OX=33203 GN=VFPFJ_04017 PE=3 SV=1	47.151	445		2	2	5.2	1973000	85781	0.00748009	2310100	0	0	525
A0A179HPN0	VFPFJ_03140	TPR domain-containing protein OS=Purpureocillium lilacinum OX=33203 GN=VFPFJ_03140 PE=3 SV=1	36.715	360		1	1	3.9	1250900	69497	0.00606013	0	1	0.00277778	528
A0A179HSM3	PCL_03386	GPI anchored protein OS=Purpureocillium lilacinum OX=33203 GN=PCL_03386 PE=4 SV=1	58.741	525		1	1	2.5	1569200	58119	0.00506797	0	1	0.00190476	576
A0A179HTI2	VFPBJ_07165	Uricase OS=Purpureocillium lilacinum OX=33203 GN=VFPBJ_07165 PE=3 SV=1	34.512	307		1	1	6.5	2451200	188550	0.0164415	0	1	0.00325733	592
A0A179HTT1	VFPFJ_02473	Cell cycle control protein OS=Purpureocillium lilacinum OX=33203 GN=VFPFJ_02473 PE=4 SV=1	41.265	373		1	1	3.2	195900000	12244000	1.06768	0	0	0	594
A0A179HVU9	VFPBJ_06769	Cytochrome b5 OS=Purpureocillium lilacinum OX=33203 GN=VFPBJ_06769 PE=3 SV=1	14.732	137		1	1	9.5	4461100	637300	0.0555725	0	0	0	625
A0A179HWZ3	VFPFJ_00179	Probable endonuclease LCL3 OS=Purpureocillium lilacinum OX=33203 GN=VFPFJ_00179 PE=3 SV=1	98.081	884		3	3	4.3	6444100	128880	0.0112383	5748000	0	0	641
A0A179I035	VFPFJ_01059	Arf gtpase-activating protein OS=Purpureocillium lilacinum OX=33203 GN=VFPFJ_01059 PE=4 SV=1	51.303	483		1	1	2.7	2825800	94194	0.00821371	0	1	0.00207039	677
A0A179I0N1	VFPFJ_01202	Vacuolar protein sorting protein DigA OS=Purpureocillium lilacinum OX=33203 GN=VFPFJ_01202 PE=3 SV=1	108.755	966		1	1	2.5	4225100	75448	0.00657906	0	2	0.00207039	681
A0A179I138	VFPFJ_01588	Mannitol-1-phosphate 5-dehydrogenase OS=Purpureocillium lilacinum OX=33203 GN=VFPFJ_01588 PE=3 SV=1	44.238	393		1	1	2.8	1855500	77312	0.0067416	0	0	0	684
A0A179FEI0	VFPBJ_11356	Ethyl tert-butyl ether degradation EthD OS=Purpureocillium lilacinum OX=33203 GN=VFPBJ_11356 PE=3 SV=1	11.958	107		1	1	9.3	571180	81597	0.00711525	0	0	0	28
A0A179FQN0	VFPFJ_11109	1-alkyl-2-acetylglycerophosphocholine esterase OS=Purpureocillium lilacinum OX=33203 GN=VFPFJ_11109 PE=4 SV=1	41.479	385		2	2	6.2	3207800	229130	0.0199801	3293600	2	0.00519481	30
A0A179G341	VFPBJ_10649	Arginase OS=Purpureocillium lilacinum OX=33203 GN=VFPBJ_10649 PE=3 SV=1	35.011	325		1	1	6.5	3458300	216140	0.0188474	0	1	0.00307692	44
A0A179GBM0	VFPBJ_10088	argininosuccinate synthase OS=Purpureocillium lilacinum OX=33203 GN=VFPBJ_10088 PE=3 SV=1	46.623	422		2	2	6.4	4855100	211090	0.018407	4840500	2	0.00473934	57
A0A179GF92	VFPBJ_08865	Flavocytochrome c OS=Purpureocillium lilacinum OX=33203 GN=VFPBJ_08865 PE=4 SV=1	67.456	629		1	1	2.5	1384500	41955	0.00365847	0	0	0	80
A0A179GFF0	VFPBJ_06080	Arylsulfotransferase (ASST) domain-containing protein OS=Purpureocillium lilacinum OX=33203 GN=VFPBJ_06080 PE=4 SV=1	59.382	535		1	1	3.7	2199000	115740	0.0100925	0	0	0	81
A0A179GH77	VFPFJ_10375	Lipid A export ATP-binding/permease protein msbA OS=Purpureocillium lilacinum OX=33203 GN=VFPFJ_10375 PE=4 SV=1	142.796	1316		1	1	1	94447000	1499200	0.13073	0	0	0	89
A0A179GHB2	VFPFJ_10543	Uncharacterized protein OS=Purpureocillium lilacinum OX=33203 GN=VFPFJ_10543 PE=4 SV=1	24.503	226		2	2	11.9	3415400	379490	0.0330915	3414300	1	0.00442478	90
A0A179GLU7	PCL_03544	Eukaryotic peptide chain release factor GTP-binding subunit OS=Purpureocillium lilacinum OX=33203 GN=PCL_03544 PE=3 SV=1	78.227	721		1	1	1.4	73738000	1992900	0.173781	0	1	0.00138696	116
A0A179GPT6	VFPFJ_09866	Arsenate reductase OS=Purpureocillium lilacinum OX=33203 GN=VFPFJ_09866 PE=4 SV=1	40.039	379		1	1	4.7	4073500	290970	0.0253726	0	1	0.00263852	144
A0A179GST8	VFPBJ_09350	Glutamate carboxypeptidase OS=Purpureocillium lilacinum OX=33203 GN=VFPBJ_09350 PE=3 SV=1	52.537	476		1	1	3.4	3278000	126080	0.0109942	0	1	0.00210084	173
A0A179GTD6	VFPFJ_09477	F1F0-ATP synthase regulatory factor Stf2 OS=Purpureocillium lilacinum OX=33203 GN=VFPFJ_09477 PE=4 SV=1	58.093	521		1	1	5.2	4806700	165750	0.0144534	0	1	0.00191939	185
A0A179GTZ0	PCL_06253	Endonuclease/exonuclease/phosphatase family protein OS=Purpureocillium lilacinum OX=33203 GN=PCL_06253 PE=4 SV=1	64.361	607		1	1	2.1	741200	25559	0.00222874	0	0	0	192
A0A179GV39	VFPFJ_09586	Eukaryotic ribosomal protein L18 OS=Purpureocillium lilacinum OX=33203 GN=VFPFJ_09586 PE=3 SV=1	20.664	184		1	1	9.2	2043300	204330	0.0178176	0	1	0.00543478	201
A0A179GV42	PCL_01113	Obg-like ATPase 1 OS=Purpureocillium lilacinum OX=33203 GN=PCL_01113 PE=3 SV=1	43.929	394		1	1	2.5	1012800	42199	0.00367975	0	0	0	202
A0A179GW41	VFPBJ_04104	60S ribosomal protein L33 OS=Purpureocillium lilacinum OX=33203 GN=VFPBJ_04104 PE=3 SV=1	12.155	109		1	1	14.7	1160500	165790	0.0144569	0	1	0.00917431	208
A0A179GWN0	VFPBJ_04225	Serine/threonine-protein kinase cot-1 OS=Purpureocillium lilacinum OX=33203 GN=VFPBJ_04225 PE=4 SV=1	73.671	649		1	1	2.3	49953000	1722500	0.150202	0	1	0.00154083	210
A0A179GZ97	VFPFJ_09119	Inosine-5'-monophosphate dehydrogenase OS=Purpureocillium lilacinum OX=33203 GN=VFPFJ_09119 PE=3 SV=1	57.479	539		3	3	8.2	4477700	165840	0.0144612	4554400	2	0.00371058	232
A0A179H0L7	VFPBJ_02552	Uncharacterized protein OS=Purpureocillium lilacinum OX=33203 GN=VFPBJ_02552 PE=4 SV=1	29.431	265		2	2	10.9	12679000	1056600	0.0921354	12436000	2	0.00754717	243
A0A179H147	PCL_06742	Branched-chain-amino-acid aminotransferase OS=Purpureocillium lilacinum OX=33203 GN=PCL_06742 PE=3 SV=1	46.865	428		2	2	7	2759600	102210	0.0089127	2252700	0	0	252
A0A179H1U0	VFPBJ_02288	60s acidic ribosomal protein domain-containing protein OS=Purpureocillium lilacinum OX=33203 GN=VFPBJ_02288 PE=3 SV=1	10.86	109		1	1	15.6	2768300	922770	0.0804654	0	1	0.00917431	257
A0A179H2R4	PCL_01798	chitinase OS=Purpureocillium lilacinum OX=33203 GN=PCL_01798 PE=3 SV=1	142.957	1311		1	1	1.4	7680400	118160	0.0103035	0	1	0.000762777	265
A0A179H358	VFPBJ_03220	Proteasome subunit beta OS=Purpureocillium lilacinum OX=33203 GN=VFPBJ_03220 PE=3 SV=1	31.104	283		1	1	4.9	2901900	193460	0.0168697	0	1	0.00353357	271
A0A179H4C1	VFPBJ_03017	Acid phosphatase OS=Purpureocillium lilacinum OX=33203 GN=VFPBJ_03017 PE=4 SV=1	47.589	422		1	1	4.5	3397100	147700	0.0128794	0	0	0	281
A0A179H4Y1	VFPBJ_03277	Adenosine kinase OS=Purpureocillium lilacinum OX=33203 GN=VFPBJ_03277 PE=3 SV=1	37.936	348		1	1	4	5272800	329550	0.0287367	0	1	0.00287356	286
A0A179H5I0	VFPBJ_08051	alkaline phosphatase OS=Purpureocillium lilacinum OX=33203 GN=VFPBJ_08051 PE=3 SV=1	72.895	666		1	1	2	310530	10017	0.000873481	0	0	0	295
A0A179H9D6	VFPBJ_00777	isocitrate dehydrogenase (NAD(+)) OS=Purpureocillium lilacinum OX=33203 GN=VFPBJ_00777 PE=3 SV=1	41.33	382		2	2	6.3	2165400	103110	0.00899118	3821800	0	0	334
A0A179HAF6	VFPBJ_00630	Peptidase inhibitor i9 domain-containing protein OS=Purpureocillium lilacinum OX=33203 GN=VFPBJ_00630 PE=4 SV=1	7.747	71		1	1	29.6	3759900	751980	0.0655726	0	0	0	349
A0A179HAQ4	PCL_12326	Clathrin light chain OS=Purpureocillium lilacinum OX=33203 GN=PCL_12326 PE=3 SV=1	25.598	237		1	1	13.9	1999800	222200	0.0193758	0	1	0.00421941	352
A0A179HDL7	VFPFJ_06772	Uncharacterized protein OS=Purpureocillium lilacinum OX=33203 GN=VFPFJ_06772 PE=4 SV=1	46.6	436		1	1	3.4	2233700	159550	0.0139127	0	0	0	370
A0A179HEV9	VFPFJ_07371	chorismate synthase OS=Purpureocillium lilacinum OX=33203 GN=VFPFJ_07371 PE=3 SV=1	42.35	396		1	1	2.5	902420	34708	0.00302653	0	0	0	382
A0A179HFS0	VFPFJ_06774	Hsp70 family chaperone OS=Purpureocillium lilacinum OX=33203 GN=VFPFJ_06774 PE=4 SV=1	109.309	1009		1	1	1.3	1889700	32582	0.00284115	0	1	0.00099108	389
A0A179HGN6	VFPFJ_07243	90S preribosome component RRP12 OS=Purpureocillium lilacinum OX=33203 GN=VFPFJ_07243 PE=3 SV=1	138.386	1263		1	1	0.7	10823000	212220	0.0185056	0	0	0	400
A0A179HI33	VFPBJ_01874	Myosin regulatory light chain cdc4 OS=Purpureocillium lilacinum OX=33203 GN=VFPBJ_01874 PE=4 SV=1	16.351	147		2	2	15	4175800	379620	0.0331028	0	0	0	421
A0A179HI62	VFPFJ_06321	6-hydroxy-D-nicotine oxidase OS=Purpureocillium lilacinum OX=33203 GN=VFPFJ_06321 PE=4 SV=1	56.15	519		1	1	3.5	1665000	61668	0.00537744	0	1	0.00192678	424
A0A179HJ82	PCL_02236	Cytochrome b-c1 complex subunit Rieske, mitochondrial OS=Purpureocillium lilacinum OX=33203 GN=PCL_02236 PE=3 SV=1	25.304	237		1	1	8.4	1614000	134500	0.0117284	0	0	0	436
A0A179HL94	VFPBJ_03165	Proline iminopeptidase OS=Purpureocillium lilacinum OX=33203 GN=VFPBJ_03165 PE=3 SV=1	52.704	473		1	1	2.3	667410	33371	0.00290995	0	0	0	462
A0A179HLD8	VFPFJ_05395	C2 domain-containing protein OS=Purpureocillium lilacinum OX=33203 GN=VFPFJ_05395 PE=4 SV=1	163.593	1486		1	1	1.3	982910	14245	0.00124216	0	0	0	464
A0A179HLN7	PCL_05408	Peptidyl-prolyl cis-trans isomerase OS=Purpureocillium lilacinum OX=33203 GN=PCL_05408 PE=3 SV=1	40.3	372		2	2	6.7	2969000	156260	0.0136259	0	2	0.00537634	473
A0A179HLS7	VFPBJ_03239	Carboxypeptidase OS=Purpureocillium lilacinum OX=33203 GN=VFPBJ_03239 PE=3 SV=1	61.388	554		1	1	1.4	3408900	148210	0.0129239	0	1	0.00180505	476
A0A179HM34	VFPFJ_03107	Carbohydrate esterase family 5 protein OS=Purpureocillium lilacinum OX=33203 GN=VFPFJ_03107 PE=4 SV=1	31.465	316		1	1	7.6	3055200	218230	0.0190296	0	1	0.00316456	483
A0A179HNH3	VFPBJ_04506	Endoribonuclease L-PSP OS=Purpureocillium lilacinum OX=33203 GN=VFPBJ_04506 PE=3 SV=1	13.544	125		1	1	11.2	4908200	701170	0.061142	0	1	0.008	509
A0A179HQ96	VFPFJ_03904	Wsc domain-containing protein OS=Purpureocillium lilacinum OX=33203 GN=VFPFJ_03904 PE=4 SV=1	169.975	1600		2	2	2.6	3447000	60474	0.00527333	3675800	2	0.00125	536
A0A179HQZ5	VFPFJ_03493	Transcription factor btf3 OS=Purpureocillium lilacinum OX=33203 GN=VFPFJ_03493 PE=4 SV=1	87.062	787		1	1	2.4	1955200	48880	0.00426233	2073200	0	0	550
A0A179HRZ8	PCL_01254	Hydroxymethylglutaryl-CoA synthase OS=Purpureocillium lilacinum OX=33203 GN=PCL_01254 PE=3 SV=1	50.061	453		1	1	2.4	3419000	148650	0.0129623	0	1	0.00220751	562
A0A179HS43	PCL_01372	acetyl-CoA C-acetyltransferase OS=Purpureocillium lilacinum OX=33203 GN=PCL_01372 PE=3 SV=1	43.642	419		1	1	3.1	1285000	71389	0.00622511	0	1	0.00238663	567
A0A179HS59	PCL_10861	Amidohydrolase family protein OS=Purpureocillium lilacinum OX=33203 GN=PCL_10861 PE=3 SV=1	38.624	339		1	1	5.3	2600700	173380	0.0151187	0	1	0.00294985	568
A0A179HSU9	PCL_10969	Uncharacterized protein OS=Purpureocillium lilacinum OX=33203 GN=PCL_10969 PE=4 SV=1	8.611	81		1	1	22.2	0	NA	NA	0	2	0.0246914	580
A0A179HSX7	VFPBJ_07223	dihydrolipoyllysine-residue succinyltransferase OS=Purpureocillium lilacinum OX=33203 GN=VFPBJ_07223 PE=3 SV=1	43.778	402		1	1	3.5	5017100	238910	0.0208329	0	0	0	583
A0A179HT97	VFPFJ_01734	Lysophospholipase OS=Purpureocillium lilacinum OX=33203 GN=VFPFJ_01734 PE=3 SV=1	79.614	751		1	1	1.7	1382900	37376	0.00325918	0	1	0.00133156	588
A0A179HU60	VFPFJ_00134	Allantoicase OS=Purpureocillium lilacinum OX=33203 GN=VFPFJ_00134 PE=3 SV=1	39.219	360		1	1	3.1	444420	24690	0.00215297	0	0	0	599
A0A179HUB6	VFPBJ_00166	ATP synthase subunit d, mitochondrial OS=Purpureocillium lilacinum OX=33203 GN=VFPBJ_00166 PE=3 SV=1	19.433	173		1	1	12.1	2528000	210660	0.0183695	0	1	0.00578035	601
A0A179HV48	PCL_12560	Peroxiredoxin type-2 OS=Purpureocillium lilacinum OX=33203 GN=PCL_12560 PE=3 SV=1	17.868	166		2	2	21.7	12313000	1368100	0.119298	11224000	2	0.0120482	615
A0A179HVD2	PCL_03310	Cytochrome c oxidase polypeptide IV OS=Purpureocillium lilacinum OX=33203 GN=PCL_03310 PE=4 SV=1	22.453	205		1	1	13.2	2860800	260070	0.0226781	0	1	0.00487805	618
A0A179HWF8	VFPFJ_00944	Orotate phosphoribosyltransferase OS=Purpureocillium lilacinum OX=33203 GN=VFPFJ_00944 PE=3 SV=1	25.341	234		1	1	6	917770	61184	0.00533524	0	0	0	633
A0A179HYD6	VFPBJ_00576	Protein transport protein SEC23 OS=Purpureocillium lilacinum OX=33203 GN=VFPBJ_00576 PE=3 SV=1	103.074	932		2	2	2.9	4661300	105940	0.00923796	4938800	2	0.00214592	660
A0A179HYS7	VFPFJ_00619	Carnitine acetyl transferase OS=Purpureocillium lilacinum OX=33203 GN=VFPFJ_00619 PE=3 SV=1	71.379	636		1	1	2	2130800	56073	0.00488956	0	1	0.00157233	665
A0A179HZ52	PCL_11440	Proteasome subunit beta OS=Purpureocillium lilacinum OX=33203 GN=PCL_11440 PE=3 SV=1	25.005	229		1	1	5.7	2491200	191630	0.0167101	0	0	0	669
A0A179I0A9	VFPFJ_01149	Eukaryotic translation initiation factor subunit eIF-4F OS=Purpureocillium lilacinum OX=33203 GN=VFPFJ_01149 PE=4 SV=1	165.833	1549		1	1	0.7	3761600	45320	0.0039519	0	0	0	678
A0A179EXS1	VFPFJ_11702	Reverse transcriptase OS=Purpureocillium lilacinum OX=33203 GN=VFPFJ_11702 PE=4 SV=1	128.682	1155		1	1	1.3	30257000	438510	0.038238	0	0	0	22
A0A179G270	VFPBJ_09031	L-xylulose reductase OS=Purpureocillium lilacinum OX=33203 GN=VFPBJ_09031 PE=4 SV=1	28.628	266		1	1	7.5	1829300	107600	0.00938271	0	1	0.0037594	42
A0A179GC57	PCL_06566	Polyphosphoinositide phosphatase OS=Purpureocillium lilacinum OX=33203 GN=PCL_06566 PE=4 SV=1	111.452	990		1	1	1.1	9516400	216280	0.0188596	0	0	0	62
A0A179GC90	VFPBJ_09123	Phosphoglycerate mutase family protein OS=Purpureocillium lilacinum OX=33203 GN=VFPBJ_09123 PE=4 SV=1	26.589	242		1	1	6.2	1337800	167220	0.0145816	0	0	0	63
A0A179GCY6	VFPFJ_10857	Cellulase OS=Purpureocillium lilacinum OX=33203 GN=VFPFJ_10857 PE=3 SV=1	23.966	234		1	1	7.7	763260	95407	0.00831948	0	0	0	69
A0A179GF70	PCL_09958	acetyl-CoA C-acetyltransferase OS=Purpureocillium lilacinum OX=33203 GN=PCL_09958 PE=3 SV=1	40.918	396		1	1	3	1987600	99382	0.0086661	0	1	0.00252525	79
A0A179GHZ7	PCL_00604	60S ribosomal protein L4 OS=Purpureocillium lilacinum OX=33203 GN=PCL_00604 PE=3 SV=1	37.67	352		1	1	4.5	2301200	127840	0.0111476	0	1	0.00284091	92
A0A179GKA8	VFPBJ_08303	GPI anchored serine-threonine rich protein OS=Purpureocillium lilacinum OX=33203 GN=VFPBJ_08303 PE=4 SV=1	21.055	211		1	1	7.6	4089100	371730	0.0324148	0	0	0	105
A0A179GKE0	VFPFJ_10335	Acetylornithine deacetylase OS=Purpureocillium lilacinum OX=33203 GN=VFPFJ_10335 PE=3 SV=1	48.969	459		1	1	3.7	1829100	101610	0.00886038	0	1	0.00217865	106
A0A179GKI0	VFPBJ_06516	Ferric-chelate reductase OS=Purpureocillium lilacinum OX=33203 GN=VFPBJ_06516 PE=4 SV=1	72.095	646		1	1	2.2	1458100	48603	0.00423818	0	0	0	107
A0A179GLZ7	PCL_03352	4-amino-5-hydroxymethyl-2-methylpyrimidine phosphate synthase OS=Purpureocillium lilacinum OX=33203 GN=PCL_03352 PE=3 SV=1	38.31	342		1	1	2.6	7110600	474040	0.0413362	0	1	0.00292398	118
A0A179GP03	VFPBJ_05220	Serine peptidase OS=Purpureocillium lilacinum OX=33203 GN=VFPBJ_05220 PE=3 SV=1	64.156	583		1	1	3.9	291000	11640	0.00101501	0	0	0	135
A0A179GQA5	PCL_09208	Disintegrin-like metalloprotease OS=Purpureocillium lilacinum OX=33203 GN=PCL_09208 PE=4 SV=1	87.015	809		1	1	2.2	1455900	42819	0.00373381	0	1	0.00123609	147
A0A179GQB1	VFPBJ_05712	NADPH-dependent alpha-keto amide OS=Purpureocillium lilacinum OX=33203 GN=VFPBJ_05712 PE=4 SV=1	35.012	315		1	1	5.4	1352600	84541	0.00737197	0	1	0.0031746	148
A0A179GQN9	PCL_08920	Mitochondrial phosphate carrier protein OS=Purpureocillium lilacinum OX=33203 GN=PCL_08920 PE=3 SV=1	34.121	324		1	1	5.2	1673200	92957	0.00810584	0	1	0.00308642	151
A0A179GQQ4	PCL_03209	ATP citrate synthase OS=Purpureocillium lilacinum OX=33203 GN=PCL_03209 PE=4 SV=1	53.257	489		1	1	3.5	3408200	154920	0.013509	0	1	0.00204499	152
A0A179GR23	VFPBJ_05797	leucine--tRNA ligase OS=Purpureocillium lilacinum OX=33203 GN=VFPBJ_05797 PE=4 SV=1	126.443	1124		1	1	2.3	1557400	25956	0.00226336	1557400	1	0.00088968	155
A0A179GS57	VFPBJ_05696	Glyceraldehyde-3-phosphate dehydrogenase OS=Purpureocillium lilacinum OX=33203 GN=VFPBJ_05696 PE=3 SV=1	36.239	338		1	1	3.8	1784400	81108	0.00707261	0	1	0.00295858	162
A0A179GSK3	PCL_06334	Malate dehydrogenase OS=Purpureocillium lilacinum OX=33203 GN=PCL_06334 PE=3 SV=1	35.065	335		1	1	3.9	0	NA	NA	0	1	0.00298507	170
A0A179GSV1	VFPFJ_09462	Transcription elongation factor Spt6 OS=Purpureocillium lilacinum OX=33203 GN=VFPFJ_09462 PE=3 SV=1	163.32	1411		1	1	1.1	453320	5887.3	0.000513372	0	0	0	175
A0A179GSW0	VFPFJ_09472	Isocitrate lyase OS=Purpureocillium lilacinum OX=33203 GN=VFPFJ_09472 PE=3 SV=1	59.931	548		1	1	2.4	2362000	76192	0.00664393	0	0	0	176
A0A179GSZ3	PCL_06341	S8/S53 family peptidase OS=Purpureocillium lilacinum OX=33203 GN=PCL_06341 PE=4 SV=1	63.261	578		1	1	3.3	1876500	62548	0.00545418	0	1	0.0017301	180
A0A179GTW0	VFPBJ_06286	Formyltetrahydrofolate deformylase OS=Purpureocillium lilacinum OX=33203 GN=VFPBJ_06286 PE=3 SV=1	32.283	286		1	1	6.3	1529600	101970	0.00889177	0	1	0.0034965	190
A0A179GUR7	VFPBJ_04218	SecE/SeC61-gamma subunits of protein translocation complex domain-containing protein OS=Purpureocillium lilacinum OX=33203 GN=VFPBJ_04218 PE=3 SV=1	7.684	70		1	1	17.1	367320	91829	0.00800748	0	0	0	200
A0A179GV89	VFPFJ_09514	60S ribosomal protein L5 OS=Purpureocillium lilacinum OX=33203 GN=VFPFJ_09514 PE=3 SV=1	34.663	302		1	1	7.6	6197300	476720	0.0415699	0	1	0.00331126	205
A0A179GVH6	VFPBJ_09667	Uncharacterized protein OS=Purpureocillium lilacinum OX=33203 GN=VFPBJ_09667 PE=4 SV=1	21.038	187		1	1	6.4	6373600	579420	0.0505254	0	1	0.00534759	207
A0A179GXI7	PCL_06098	Calcofluor white hypersensitive protein OS=Purpureocillium lilacinum OX=33203 GN=PCL_06098 PE=4 SV=1	13.79	133		1	1	11.3	0	NA	NA	0	1	0.0075188	218
A0A179GY49	VFPFJ_08690	Uncharacterized protein OS=Purpureocillium lilacinum OX=33203 GN=VFPFJ_08690 PE=4 SV=1	25.005	230		1	1	4.8	5530800	553080	0.0482285	0	0	0	225
A0A179GYG7	VFPBJ_10208	Retinal dehydrogenase 2 OS=Purpureocillium lilacinum OX=33203 GN=VFPBJ_10208 PE=3 SV=1	52.317	484		1	1	2.9	1922600	60080	0.00523897	1922600	1	0.00206612	226
A0A179H0B5	VFPFJ_08612	Actin cortical patch component OS=Purpureocillium lilacinum OX=33203 GN=VFPFJ_08612 PE=4 SV=1	63.811	610		1	1	2.3	1993000	49826	0.00434482	0	1	0.00163934	239
A0A179H0J6	PCL_06211	Acetyltransferase component of pyruvate dehydrogenase complex OS=Purpureocillium lilacinum OX=33203 GN=PCL_06211 PE=3 SV=1	48.883	459		1	1	2	2565300	102610	0.00894758	0	1	0.00217865	241
A0A179H0S7	VFPFJ_09111	Thioredoxin reductase OS=Purpureocillium lilacinum OX=33203 GN=VFPFJ_09111 PE=4 SV=1	34.87	321		1	1	3.7	1768600	136040	0.0118627	0	1	0.00311526	246
A0A179H0U0	VFPBJ_02633	Kp4 domain-containing protein OS=Purpureocillium lilacinum OX=33203 GN=VFPBJ_02633 PE=4 SV=1	12.309	118		1	1	13.6	4028200	671360	0.0585425	0	1	0.00847458	247
A0A179H1A9	VFPFJ_09143	Transcription factor IIA, alpha/beta subunit OS=Purpureocillium lilacinum OX=33203 GN=VFPFJ_09143 PE=3 SV=1	38.961	363		1	1	4.7	851740	85174	0.00742716	0	0	0	255
A0A179H3D8	VFPBJ_03505	Serine/threonine-protein phosphatase OS=Purpureocillium lilacinum OX=33203 GN=VFPBJ_03505 PE=3 SV=1	37.227	325		1	1	4.3	0	NA	NA	0	1	0.00307692	275
A0A179H4K6	PCL_02464	Osmosensor, Mos1 OS=Purpureocillium lilacinum OX=33203 GN=PCL_02464 PE=3 SV=1	32.032	299		1	1	6.4	2470900	308860	0.0269326	0	0	0	284
A0A179H5G6	PCL_05077	NAP family protein OS=Purpureocillium lilacinum OX=33203 GN=PCL_05077 PE=3 SV=1	35.829	312		1	1	4.8	1413000	157000	0.0136904	0	1	0.00320513	294
A0A179H642	VFPFJ_08013	Uncharacterized protein OS=Purpureocillium lilacinum OX=33203 GN=VFPFJ_08013 PE=4 SV=1	35.21	330		1	1	4.5	7647500	382380	0.0333435	0	0	0	302
A0A179H6D1	VFPBJ_03876	SCP-like extracellular protein OS=Purpureocillium lilacinum OX=33203 GN=VFPBJ_03876 PE=4 SV=1	31.321	295		1	1	11.2	2551800	283530	0.0247238	2551800	1	0.00338983	306
A0A179H7J7	VFPFJ_07798	ubiquitinyl hydrolase 1 OS=Purpureocillium lilacinum OX=33203 GN=VFPFJ_07798 PE=3 SV=1	132.845	1146		1	1	1.1	938310	14436	0.00125882	0	0	0	320
A0A179H7Q1	VFPBJ_00224	Woronin body major protein OS=Purpureocillium lilacinum OX=33203 GN=VFPBJ_00224 PE=4 SV=1	47.732	416		1	1	3.4	0	NA	NA	0	1	0.00240385	322
A0A179H871	VFPFJ_07988	Chromatin assembly factor 1 subunit C OS=Purpureocillium lilacinum OX=33203 GN=VFPFJ_07988 PE=4 SV=1	48.978	439		1	1	2.7	1284600	64229	0.00560076	0	0	0	326
A0A179H9L9	VFPBJ_01005	isopentenyl-diphosphate Delta-isomerase OS=Purpureocillium lilacinum OX=33203 GN=VFPBJ_01005 PE=3 SV=1	29.548	258		1	1	8.1	2213200	170250	0.0148458	0	0	0	336
A0A179HA43	VFPBJ_00339	40S ribosomal protein S4 OS=Purpureocillium lilacinum OX=33203 GN=VFPBJ_00339 PE=3 SV=1	29.512	261		1	1	6.9	3090400	193150	0.0168427	3090400	1	0.00383142	344
A0A179HAD2	PCL_12383	40S ribosomal protein S9 (S7) OS=Purpureocillium lilacinum OX=33203 GN=PCL_12383 PE=3 SV=1	22.005	191		1	1	5.8	1370900	124630	0.0108677	0	1	0.0052356	346
A0A179HB06	PCL_12838	Mannan endo-1,6-alpha-mannosidase OS=Purpureocillium lilacinum OX=33203 GN=PCL_12838 PE=3 SV=1	53.059	482		1	1	3.3	4020300	160810	0.0140226	0	0	0	354
A0A179HBG1	VFPBJ_00891	ribonuclease T2 OS=Purpureocillium lilacinum OX=33203 GN=VFPBJ_00891 PE=3 SV=1	35.778	320		1	1	4.4	414230	29588	0.00258007	0	0	0	356
A0A179HD42	VFPBJ_01521	Chaperone protein HSP31 OS=Purpureocillium lilacinum OX=33203 GN=VFPBJ_01521 PE=4 SV=1	25.704	239		1	1	7.5	1467300	122270	0.0106619	0	0	0	367
A0A179HDP3	PCL_09398	40S ribosomal protein S5 OS=Purpureocillium lilacinum OX=33203 GN=PCL_09398 PE=3 SV=1	23.65	213		1	1	7	651770	59252	0.00516677	0	0	0	371
A0A179HH61	VFPFJ_05671	Legume-like lectin OS=Purpureocillium lilacinum OX=33203 GN=VFPFJ_05671 PE=4 SV=1	35.427	316		1	1	3.5	583100	38874	0.00338981	0	0	0	407
A0A179HH65	VFPBJ_05384	Actin-related protein 2/3 complex subunit 3 OS=Purpureocillium lilacinum OX=33203 GN=VFPBJ_05384 PE=3 SV=1	21.879	191		1	1	5.8	1368000	152000	0.0132544	0	1	0.0052356	408
A0A179HHJ4	VFPFJ_06310	RNA polymerase II-associated protein OS=Purpureocillium lilacinum OX=33203 GN=VFPFJ_06310 PE=3 SV=1	44.791	412		1	1	2.9	463100	19296	0.00168261	0	0	0	414
A0A179HHQ3	VFPFJ_06259	26S proteasome regulatory subunit RPN1 OS=Purpureocillium lilacinum OX=33203 GN=VFPFJ_06259 PE=3 SV=1	99.698	898		1	1	1.7	1555500	29914	0.0026085	0	1	0.00111359	416
A0A179HHX9	VFPBJ_03741	Alcohol dehydrogenase-like protein OS=Purpureocillium lilacinum OX=33203 GN=VFPBJ_03741 PE=3 SV=1	39.069	360		1	1	4.2	1645100	86586	0.00755029	0	1	0.00277778	418
A0A179HIE6	VFPFJ_05750	Ntf2 and rrm domain-containing protein OS=Purpureocillium lilacinum OX=33203 GN=VFPFJ_05750 PE=4 SV=1	55.105	524		1	1	3.1	1382500	46083	0.00401843	0	1	0.0019084	432
A0A179HJK2	PCL_06768	Carboxylic ester hydrolase OS=Purpureocillium lilacinum OX=33203 GN=PCL_06768 PE=3 SV=1	36.383	339		1	1	4.4	2323600	211240	0.0184201	0	1	0.00294985	441
A0A179HK42	PCL_01709	Secreted protein NIS1 OS=Purpureocillium lilacinum OX=33203 GN=PCL_01709 PE=4 SV=1	14.956	141		1	1	11.3	1952700	488180	0.0425692	0	0	0	447
A0A179HK79	VFPFJ_06293	NAD(P)-binding domain-containingprotein OS=Purpureocillium lilacinum OX=33203 GN=VFPFJ_06293 PE=4 SV=1	15.962	153		1	1	12.4	598960	66551	0.00580324	0	0	0	448
A0A179HKM7	VFPFJ_06524	Glycosyltransferase family 31 protein OS=Purpureocillium lilacinum OX=33203 GN=VFPFJ_06524 PE=4 SV=1	55.49	489		1	1	2.7	25215000	933880	0.0814342	0	1	0.00204499	454
A0A179HKZ5	PCL_07632	Small nuclear ribonucleoprotein Sm D1 OS=Purpureocillium lilacinum OX=33203 GN=PCL_07632 PE=3 SV=1	12.803	118		1	1	18.6	255860	63965	0.00557774	0	0	0	459
A0A179HKZ8	lcsO	ABC1 family protein lscO OS=Purpureocillium lilacinum OX=33203 GN=lcsO PE=2 SV=1	67.402	593		1	1	2.9	0	NA	NA	0	1	0.00168634	21
A0A179HLF9	VFPFJ_05404	Fumarate reductase OS=Purpureocillium lilacinum OX=33203 GN=VFPFJ_05404 PE=3 SV=1	54.158	513		1	1	2.5	1283200	45828	0.0039962	0	0	0	466
A0A179HLI4	VFPFJ_04392	Peptidyl-prolyl cis-trans isomerase OS=Purpureocillium lilacinum OX=33203 GN=VFPFJ_04392 PE=3 SV=1	54.784	478		1	1	2.1	2423400	105360	0.00918738	0	1	0.00209205	468
A0A179HLN4	VFPFJ_05073	FAD binding domain-containingprotein OS=Purpureocillium lilacinum OX=33203 GN=VFPFJ_05073 PE=3 SV=1	73.899	663		1	1	2.4	1756700	48796	0.00425501	0	1	0.0015083	472
A0A179HLR3	VFPFJ_05103	Nucleoside hydrolase OS=Purpureocillium lilacinum OX=33203 GN=VFPFJ_05103 PE=3 SV=1	45.489	416		1	1	3.8	1250700	96208	0.00838933	0	1	0.00240385	475
A0A179HM00	VFPFJ_04659	Amidohydrolase OS=Purpureocillium lilacinum OX=33203 GN=VFPFJ_04659 PE=3 SV=1	147.545	1352		1	1	1.2	1145700	24377	0.00212567	0	0	0	479
A0A179HMR1	VFPBJ_02732	ATP synthase subunit beta OS=Purpureocillium lilacinum OX=33203 GN=VFPBJ_02732 PE=3 SV=1	55.276	517		1	1	3.3	4127800	147420	0.012855	0	1	0.00193424	492
A0A179HMZ5	PCL_04774	Cytochrome c1, heme protein, mitochondrial OS=Purpureocillium lilacinum OX=33203 GN=PCL_04774 PE=4 SV=1	35.427	322		1	1	5.3	1074200	89521	0.00780622	0	0	0	499
A0A179HP01	PCL_07854	Cleavage and polyadenylation specific factor 5 OS=Purpureocillium lilacinum OX=33203 GN=PCL_07854 PE=4 SV=1	30.115	266		1	1	6.4	1291300	86084	0.00750652	0	0	0	516
A0A179HPI5	VFPBJ_04117	Ribosome maturation protein SBDS OS=Purpureocillium lilacinum OX=33203 GN=VFPBJ_04117 PE=4 SV=1	12.643	114		1	1	10.5	1442900	206130	0.0179745	0	1	0.00877193	523
A0A179HPL8	VFPFJ_05442	E3 ubiquitin ligase complex SCF subunit OS=Purpureocillium lilacinum OX=33203 GN=VFPFJ_05442 PE=3 SV=1	19.757	172		1	1	8.7	3674800	306230	0.0267032	0	1	0.00581395	526
A0A179HPP1	VFPFJ_03150	Adenylosuccinate lyase OS=Purpureocillium lilacinum OX=33203 GN=VFPFJ_03150 PE=4 SV=1	56.499	506		1	1	4	1045400	37334	0.00325552	0	1	0.00197628	529
A0A179HPW6	PCL_02985	Uroporphyrinogen decarboxylase OS=Purpureocillium lilacinum OX=33203 GN=PCL_02985 PE=3 SV=1	40.708	365		1	1	4.1	2131400	106570	0.00929289	0	1	0.00273973	533
A0A179HQM6	VFPFJ_01917	Histone chaperone OS=Purpureocillium lilacinum OX=33203 GN=VFPFJ_01917 PE=3 SV=1	30.354	280		1	1	9.3	2110700	263830	0.0230059	2110700	1	0.00357143	542
A0A179HQM8	VFPFJ_01818	Sec14 cytosolic factor OS=Purpureocillium lilacinum OX=33203 GN=VFPFJ_01818 PE=4 SV=1	37.467	332		1	1	3.9	1269300	70516	0.00614899	0	1	0.00301205	543
A0A179HQU5	VFPFJ_03651	Dipeptidyl peptidase 3 OS=Purpureocillium lilacinum OX=33203 GN=VFPFJ_03651 PE=3 SV=1	78.05	706		1	1	2.3	1837300	48349	0.00421603	0	1	0.00141643	548
A0A179HRF8	PCL_06107	Tetratricopeptide repeat domain containing protein OS=Purpureocillium lilacinum OX=33203 GN=PCL_06107 PE=4 SV=1	22.912	204		1	1	8.3	525750	47795	0.00416772	0	0	0	553
A0A179HRH7	VFPFJ_04223	Extracelular serine carboxypeptidase OS=Purpureocillium lilacinum OX=33203 GN=VFPFJ_04223 PE=3 SV=1	61.501	563		1	1	3	795070	29447	0.00256778	0	0	0	554
A0A179HS09	VFPFJ_03960	D-3-phosphoglycerate dehydrogenase OS=Purpureocillium lilacinum OX=33203 GN=VFPFJ_03960 PE=3 SV=1	60.562	575		1	1	2.3	2254800	83510	0.00728206	0	1	0.00173913	563
A0A179HSD5	VFPFJ_04079	fructose-bisphosphatase OS=Purpureocillium lilacinum OX=33203 GN=VFPFJ_04079 PE=3 SV=1	39.094	356		1	1	6.7	1368800	62216	0.00542523	0	0	0	571
A0A179HSP3	PCL_03405	Copper resistance protein Crd2 OS=Purpureocillium lilacinum OX=33203 GN=PCL_03405 PE=4 SV=1	11.199	110		1	1	16.4	4460700	446070	0.0388973	0	1	0.00909091	578
A0A179HSP5	VFPFJ_04189	Covalently-linked cell wall protein OS=Purpureocillium lilacinum OX=33203 GN=VFPFJ_04189 PE=4 SV=1	40.951	404		1	1	3	2324800	387460	0.0337865	0	1	0.00247525	579
A0A179HSV6	VFPFJ_02708	SNF2 family helicase/ATPase OS=Purpureocillium lilacinum OX=33203 GN=VFPFJ_02708 PE=4 SV=1	123.726	1115		1	1	1.3	0	NA	NA	0	1	0.000896861	581
A0A179HTB9	VFPFJ_02293	DnaJ and TPR domain-containing protein OS=Purpureocillium lilacinum OX=33203 GN=VFPFJ_02293 PE=4 SV=1	56.794	521		1	1	3.1	1442400	68687	0.0059895	0	1	0.00191939	589
A0A179HTG4	PCL_10691	Uncharacterized protein OS=Purpureocillium lilacinum OX=33203 GN=PCL_10691 PE=4 SV=1	44.22	414		1	1	4.8	1469800	66810	0.00582583	1469800	1	0.00241546	591
A0A179HTL2	VFPBJ_10449	Glycogen debranching enzyme OS=Purpureocillium lilacinum OX=33203 GN=VFPBJ_10449 PE=4 SV=1	85.626	801		1	1	1.4	1469100	43208	0.00376773	0	1	0.00124844	593
A0A179HTT5	VFPBJ_10516	Serine hydroxymethyltransferase OS=Purpureocillium lilacinum OX=33203 GN=VFPBJ_10516 PE=3 SV=1	53.047	481		1	1	3.1	3966100	141650	0.0123519	0	1	0.002079	595
A0A179HUC0	VFPBJ_00165	Nascent polypeptide-associated complex subunit alpha OS=Purpureocillium lilacinum OX=33203 GN=VFPBJ_00165 PE=3 SV=1	21.88	201		1	1	6.5	2672800	381820	0.0332947	0	1	0.00497512	602
A0A179HUC8	VFPFJ_02664	60S ribosomal protein L8 OS=Purpureocillium lilacinum OX=33203 GN=VFPFJ_02664 PE=3 SV=1	29.383	262		1	1	4.2	3715600	337790	0.0294553	0	1	0.00381679	604
A0A179HVR9	PCL_13010	Fatty acid synthase subunit alpha OS=Purpureocillium lilacinum OX=33203 GN=PCL_13010 PE=3 SV=1	204.667	1863		1	1	0.8	1898900	19181	0.00167258	0	1	0.000536769	624
A0A179HXY4	VFPBJ_01477	GU4 nucleic-binding protein OS=Purpureocillium lilacinum OX=33203 GN=VFPBJ_01477 PE=4 SV=1	42.954	402		1	1	4	1652100	86953	0.00758229	0	1	0.00248756	655
A0A179HY25	VFPFJ_01023	ER membrane protein complex subunit 4 OS=Purpureocillium lilacinum OX=33203 GN=VFPFJ_01023 PE=3 SV=1	19.766	182		1	1	6.6	932250	84750	0.00739019	0	0	0	657
A0A179HZD7	VFPFJ_00898	DNA topoisomerase 2 OS=Purpureocillium lilacinum OX=33203 GN=VFPFJ_00898 PE=3 SV=1	182.9	1638		1	1	0.6	15512000	189170	0.0164956	0	0	0	671
A0A179I0W7	VFPBJ_01360	Succinate dehydrogenase [ubiquinone] iron-sulfur subunit, mitochondrial OS=Purpureocillium lilacinum OX=33203 GN=VFPBJ_01360 PE=3 SV=1	31.555	279		1	1	3.9	2610400	186460	0.0162593	0	1	0.00358423	683
A0A179I199	VFPFJ_01443	Protein SPG20 OS=Purpureocillium lilacinum OX=33203 GN=VFPFJ_01443 PE=4 SV=1	52.115	500		1	1	2.4	648770	34146	0.00297753	0	0	0	686
A0A179I1S0	PCL_11774	mRNA binding post-transcriptional regulator OS=Purpureocillium lilacinum OX=33203 GN=PCL_11774 PE=4 SV=1	41.296	387		1	1	3.4	1817100	121140	0.0105634	0	1	0.00258398	688
A0A179F223	VFPFJ_11571	Carrier domain-containing protein OS=Purpureocillium lilacinum OX=33203 GN=VFPFJ_11571 PE=4 SV=1	29.776	274		1	1	4	0	NA	NA	0	0	0	25
A0A179FRA7	VFPFJ_11148	Histone transcription regulator 3 homolog OS=Purpureocillium lilacinum OX=33203 GN=VFPFJ_11148 PE=3 SV=1	231.926	2059		1	1	0.5	0	NA	NA	0	0	0	31
A0A179G1Z4	VFPFJ_10981	Reverse transcriptase OS=Purpureocillium lilacinum OX=33203 GN=VFPFJ_10981 PE=4 SV=1	74.761	676		1	1	1.6	0	NA	NA	0	0	0	40
A0A179GEL9	PCL_12143	Homeoprotein OS=Purpureocillium lilacinum OX=33203 GN=PCL_12143 PE=4 SV=1	66.337	612		1	1	1.6	0	NA	NA	0	0	0	73
A0A179GG66	VFPFJ_10607	Pisatin demethylase OS=Purpureocillium lilacinum OX=33203 GN=VFPFJ_10607 PE=3 SV=1	61.399	546		1	1	2.6	0	NA	NA	0	0	0	82
A0A179GGV7	VFPBJ_09040	Alpha-ketoglutarate-dependent sulfonate dioxygenase OS=Purpureocillium lilacinum OX=33203 GN=VFPBJ_09040 PE=4 SV=1	84.297	745		1	1	1.1	0	NA	NA	0	0	0	87
A0A179GI41	VFPBJ_07475	Fungal zn(2)-Cys(6) binuclear cluster domain-containing protein OS=Purpureocillium lilacinum OX=33203 GN=VFPBJ_07475 PE=4 SV=1	6.385	60		1	1	13.3	0	NA	NA	0	0	0	94
A0A179GJA8	VFPFJ_10259	Uncharacterized protein OS=Purpureocillium lilacinum OX=33203 GN=VFPFJ_10259 PE=4 SV=1	35.638	335		1	1	2.7	0	NA	NA	0	0	0	102
A0A179GKP5	VFPFJ_10110	Ankyrin and het domain-containingprotein OS=Purpureocillium lilacinum OX=33203 GN=VFPFJ_10110 PE=4 SV=1	88.507	788		1	1	0.9	0	NA	NA	0	0	0	108
A0A179GL26	VFPBJ_08884	Transcription initiation factor TFIID complex subunit OS=Purpureocillium lilacinum OX=33203 GN=VFPBJ_08884 PE=4 SV=1	139.224	1238		1	1	0.9	0	NA	NA	0	0	0	112
A0A179GM75	PCL_03976	Transcriptional activator hac1 OS=Purpureocillium lilacinum OX=33203 GN=PCL_03976 PE=3 SV=1	40.817	382		1	1	2.4	623700	69300	0.00604295	0	0	0	121
A0A179GMU1	VFPBJ_07325	Monocarboxylate permease-like protein OS=Purpureocillium lilacinum OX=33203 GN=VFPBJ_07325 PE=4 SV=1	54.249	505		1	1	2.6	0	NA	NA	0	0	0	126
A0A179GPF5	VFPBJ_05237	Conserved leucine-rich repeat protein OS=Purpureocillium lilacinum OX=33203 GN=VFPBJ_05237 PE=4 SV=1	193.586	1759		1	1	0.6	0	NA	NA	0	0	0	142
A0A179GQ91	VFPFJ_09795	Kinesin family protein (BimC) OS=Purpureocillium lilacinum OX=33203 GN=VFPFJ_09795 PE=3 SV=1	129.336	1163		1	1	1	0	NA	NA	0	0	0	146
A0A179GQN3	VFPBJ_05245	Glucose-methanol-choline (Gmc) oxidoreductase OS=Purpureocillium lilacinum OX=33203 GN=VFPBJ_05245 PE=3 SV=1	65.585	593		1	1	1.9	0	NA	NA	0	0	0	150
A0A179GR75	VFPBJ_05435	AMP-binding enzyme OS=Purpureocillium lilacinum OX=33203 GN=VFPBJ_05435 PE=4 SV=1	75.661	692		1	1	1.6	0	NA	NA	0	0	0	156
A0A179GS80	VFPFJ_09241	Chromatin-remodeling ATPase INO80 OS=Purpureocillium lilacinum OX=33203 GN=VFPFJ_09241 PE=3 SV=1	204.76	1816		1	1	0.5	0	NA	NA	0	0	0	163
A0A179GSX3	PCL_06480	Zinc-binding oxidoreductase CipB OS=Purpureocillium lilacinum OX=33203 GN=PCL_06480 PE=4 SV=1	36.43	343		1	1	4.7	0	NA	NA	0	0	0	177
A0A179GSY4	PCL_03202	Peptidyl-tRNA hydrolase OS=Purpureocillium lilacinum OX=33203 GN=PCL_03202 PE=4 SV=1	29.364	268		1	1	4.1	0	NA	NA	0	0	0	179
A0A179GTP7	VFPFJ_09281	Voltage-gated potassium channel subunit beta-1 channel subunit beta-1 OS=Purpureocillium lilacinum OX=33203 GN=VFPFJ_09281 PE=3 SV=1	39.327	353		1	1	2.5	0	NA	NA	0	0	0	188
A0A179GUM4	PCL_06438	FHA domain protein OS=Purpureocillium lilacinum OX=33203 GN=PCL_06438 PE=4 SV=1	73.716	686		1	1	1.3	9920800	551160	0.0480611	0	0	0	198
A0A179GWW7	VFPBJ_04315	Prohibitin OS=Purpureocillium lilacinum OX=33203 GN=VFPBJ_04315 PE=3 SV=1	34.115	310		1	1	2.9	0	NA	NA	0	0	0	211
A0A179GXV4	VFPBJ_04655	Centrosomin N-terminal motif 1 domain-containing protein OS=Purpureocillium lilacinum OX=33203 GN=VFPBJ_04655 PE=4 SV=1	103.868	954		1	1	1	0	NA	NA	0	0	0	222
A0A179GZK0	VFPFJ_08351	Mannosyl transferase OS=Purpureocillium lilacinum OX=33203 GN=VFPFJ_08351 PE=4 SV=1	46.348	404		1	1	2.7	0	NA	NA	0	0	0	235
A0A179GZT5	VFPFJ_08432	Carboxylesterase OS=Purpureocillium lilacinum OX=33203 GN=VFPFJ_08432 PE=4 SV=1	46.541	419		1	1	2.1	0	NA	NA	0	0	0	237
A0A179H0L8	VFPFJ_08876	Uncharacterized protein OS=Purpureocillium lilacinum OX=33203 GN=VFPFJ_08876 PE=4 SV=1	133.15	1260		1	1	0.7	0	NA	NA	0	0	0	244
A0A179H0X3	VFPFJ_09151	Galactose oxidase, central domain-containing protein OS=Purpureocillium lilacinum OX=33203 GN=VFPFJ_09151 PE=4 SV=1	59.138	543		1	1	1.5	15527000	554530	0.048355	0	0	0	249
A0A179H2X5	VFPBJ_02580	Autophagy-related protein 16 OS=Purpureocillium lilacinum OX=33203 GN=VFPBJ_02580 PE=3 SV=1	23.284	205		1	1	8.8	0	NA	NA	0	0	0	267
A0A179H3Z3	VFPBJ_03705	Aspartic proteinase OS=Purpureocillium lilacinum OX=33203 GN=VFPBJ_03705 PE=3 SV=1	46.731	430		1	1	4	0	NA	NA	0	0	0	277
A0A179H5P6	VFPFJ_07895	Uncharacterized protein OS=Purpureocillium lilacinum OX=33203 GN=VFPFJ_07895 PE=4 SV=1	76.99	700		1	1	1.1	0	NA	NA	0	0	0	298
A0A179H671	VFPFJ_08043	RNA small subunit methyltransferase OS=Purpureocillium lilacinum OX=33203 GN=VFPFJ_08043 PE=4 SV=1	70.556	631		1	1	1.4	0	NA	NA	0	0	0	303
A0A179H727	VFPBJ_00007	Amine oxidase OS=Purpureocillium lilacinum OX=33203 GN=VFPBJ_00007 PE=3 SV=1	72.752	653		1	1	1.5	0	NA	NA	0	0	0	313
A0A179H793	VFPBJ_00106	CVNH domain-containing protein OS=Purpureocillium lilacinum OX=33203 GN=VFPBJ_00106 PE=4 SV=1	15.105	140		1	1	9.3	0	NA	NA	0	0	0	316
A0A179H7G9	VFPBJ_07762	Serine/threonine-protein phosphatase OS=Purpureocillium lilacinum OX=33203 GN=VFPBJ_07762 PE=3 SV=1	64.409	560		1	1	2	772040	26622	0.00232144	0	0	0	318
A0A179H7L0	VFPFJ_08127	Ankyrin repeat domain-containing protein OS=Purpureocillium lilacinum OX=33203 GN=VFPFJ_08127 PE=3 SV=1	85.962	783		1	1	1.9	0	NA	NA	0	0	0	321
A0A179H933	PCL_13018	Transcriptional activator xlnR OS=Purpureocillium lilacinum OX=33203 GN=PCL_13018 PE=4 SV=1	103.637	952		1	1	0.7	0	NA	NA	0	0	0	332
A0A179H9L5	VFPBJ_00243	Non-structural maintenance of chromosomes element 4 OS=Purpureocillium lilacinum OX=33203 GN=VFPBJ_00243 PE=3 SV=1	49.76	441		1	1	2.3	0	NA	NA	0	0	0	335
A0A179H9M3	VFPBJ_00894	Disulfide isomerase OS=Purpureocillium lilacinum OX=33203 GN=VFPBJ_00894 PE=4 SV=1	80.533	711		1	1	1.3	0	NA	NA	0	0	0	337
A0A179HC02	VFPBJ_01150	asparagine--tRNA ligase OS=Purpureocillium lilacinum OX=33203 GN=VFPBJ_01150 PE=4 SV=1	65.615	588		1	1	1.4	0	NA	NA	0	0	0	362
A0A179HF15	VFPBJ_06066	Alpha-taxilin OS=Purpureocillium lilacinum OX=33203 GN=VFPBJ_06066 PE=3 SV=1	52.211	455		1	1	2	0	NA	NA	0	0	0	383
A0A179HGX1	VFPFJ_07175	UDP-glucose,sterol transferase OS=Purpureocillium lilacinum OX=33203 GN=VFPFJ_07175 PE=4 SV=1	72.92	675		1	1	1.5	0	NA	NA	0	0	0	406
A0A179HHM9	VFPFJ_05490	ATP-dependent RNA helicase mrh-4 OS=Purpureocillium lilacinum OX=33203 GN=VFPFJ_05490 PE=4 SV=1	58.998	527		1	1	1.3	0	NA	NA	0	0	0	415
A0A179HI09	VFPFJ_05966	Uncharacterized protein OS=Purpureocillium lilacinum OX=33203 GN=VFPFJ_05966 PE=4 SV=1	78.984	718		1	1	1.3	0	NA	NA	0	0	0	420
A0A179HI84	VFPFJ_06559	Pectin lyase-like protein OS=Purpureocillium lilacinum OX=33203 GN=VFPFJ_06559 PE=4 SV=1	42.508	396		1	1	3	0	NA	NA	0	0	0	427
A0A179HI86	VFPFJ_05747	Mind kinetochore complex component protein OS=Purpureocillium lilacinum OX=33203 GN=VFPFJ_05747 PE=4 SV=1	30.159	284		2	2	4.6	0	NA	NA	0	0	0	428
A0A179HJN4	VFPFJ_06545	MFS efflux transporter OS=Purpureocillium lilacinum OX=33203 GN=VFPFJ_06545 PE=4 SV=1	55.54	526		1	1	1.9	0	NA	NA	0	0	0	442
A0A179HKH7	PCL_06772	Aldehyde dehydrogenase family protein OS=Purpureocillium lilacinum OX=33203 GN=PCL_06772 PE=4 SV=1	50.28	474		1	1	2.3	0	NA	NA	0	0	0	452
A0A179HKR2	VFPFJ_06472	Uncharacterized protein OS=Purpureocillium lilacinum OX=33203 GN=VFPFJ_06472 PE=4 SV=1	15.573	141		1	1	7.8	0	NA	NA	0	0	0	457
A0A179HLB0	VFPFJ_04409	Multicopper oxidase OS=Purpureocillium lilacinum OX=33203 GN=VFPFJ_04409 PE=3 SV=1	67.487	614		1	1	1.8	0	NA	NA	0	0	0	463
A0A179HM06	VFPFJ_04563	Methionine aminopeptidase 2 OS=Purpureocillium lilacinum OX=33203 GN=VFPFJ_04563 PE=3 SV=1	48.428	440		1	1	2.3	0	NA	NA	0	0	0	480
A0A179HM25	VFPFJ_04583	U3 small nucleolar ribonucleoprotein IMP3 OS=Purpureocillium lilacinum OX=33203 GN=VFPFJ_04583 PE=3 SV=1	21.449	183		1	1	4.4	0	NA	NA	0	0	0	482
A0A179HMW8	VFPFJ_05177	mRNA cleavage and polyadenylation specificity factor complex subunit OS=Purpureocillium lilacinum OX=33203 GN=VFPFJ_05177 PE=4 SV=1	79.751	721		1	1	1.4	0	NA	NA	0	0	0	496
A0A179HN97	VFPFJ_03635	Uncharacterized protein OS=Purpureocillium lilacinum OX=33203 GN=VFPFJ_03635 PE=4 SV=1	36.726	337		1	1	3.3	0	NA	NA	0	0	0	506
A0A179HNJ7	VFPFJ_03746	MFS transporter OS=Purpureocillium lilacinum OX=33203 GN=VFPFJ_03746 PE=4 SV=1	54.123	494		1	1	1.4	0	NA	NA	0	0	0	511
A0A179HNT7	VFPFJ_05370	Oxysterol binding protein (Osh7) OS=Purpureocillium lilacinum OX=33203 GN=VFPFJ_05370 PE=3 SV=1	55.645	495		1	1	2.6	0	NA	NA	0	0	0	514
A0A179HPM5	VFPBJ_03276	60S ribosomal protein L2 OS=Purpureocillium lilacinum OX=33203 GN=VFPBJ_03276 PE=3 SV=1	27.519	254		1	1	8.3	0	NA	NA	0	0	0	527
A0A179HQP6	VFPFJ_03601	Proliferating cell nuclear antigen OS=Purpureocillium lilacinum OX=33203 GN=VFPFJ_03601 PE=3 SV=1	53.702	491		1	1	1.8	0	NA	NA	0	0	0	544
A0A179HQR0	VFPFJ_03539	G-patch RNA maturation protein OS=Purpureocillium lilacinum OX=33203 GN=VFPFJ_03539 PE=4 SV=1	37.82	342		1	1	2.6	0	NA	NA	0	0	0	545
A0A179HR87	VFPFJ_03603	Uncharacterized protein OS=Purpureocillium lilacinum OX=33203 GN=VFPFJ_03603 PE=4 SV=1	76.34	689		1	1	1.9	0	NA	NA	0	0	0	551
A0A179HSE8	VFPFJ_02557	Sterigmatocystin 8-O-methyltransferase OS=Purpureocillium lilacinum OX=33203 GN=VFPFJ_02557 PE=4 SV=1	48.24	438		1	1	3.9	0	NA	NA	0	0	0	572
A0A179HT20	VFPFJ_04301	Endoplasmic reticulum-resident kdel protein OS=Purpureocillium lilacinum OX=33203 GN=VFPFJ_04301 PE=4 SV=1	73.038	636		1	1	1.4	0	NA	NA	0	0	0	586
A0A179HUL4	VFPFJ_02184	NGG1 interacting factor Nif3 OS=Purpureocillium lilacinum OX=33203 GN=VFPFJ_02184 PE=3 SV=1	42.208	387		1	1	3.6	0	NA	NA	0	0	0	610
A0A179HVG1	VFPFJ_02640	Fungal specific transcription factor domain-containing protein OS=Purpureocillium lilacinum OX=33203 GN=VFPFJ_02640 PE=4 SV=1	82.411	738		1	1	1.1	0	NA	NA	0	0	0	620
A0A179HVZ1	VFPFJ_02675	Tubulin-tyrosine ligase OS=Purpureocillium lilacinum OX=33203 GN=VFPFJ_02675 PE=4 SV=1	79.977	713		1	1	1.3	0	NA	NA	0	0	0	628
A0A179HWD0	PCL_03743	Glycerol-3-phosphate O-acyltransferase OS=Purpureocillium lilacinum OX=33203 GN=PCL_03743 PE=4 SV=1	89.405	808		1	1	1	0	NA	NA	0	0	0	631
A0A179HWN7	VFPFJ_02952	Nonribosomal peptide synthase OS=Purpureocillium lilacinum OX=33203 GN=VFPFJ_02952 PE=4 SV=1	409.254	3737		1	1	0.3	0	NA	NA	0	0	0	636
A0A179HWW4	VFPFJ_00047	FAD binding domain-containingprotein OS=Purpureocillium lilacinum OX=33203 GN=VFPFJ_00047 PE=4 SV=1	53.587	489		1	1	1.6	4646600	172090	0.0150062	0	0	0	639
A0A179HXV3	VFPBJ_00398	beta-galactosidase OS=Purpureocillium lilacinum OX=33203 GN=VFPBJ_00398 PE=3 SV=1	119.024	1060		1	1	1.3	0	NA	NA	0	0	0	654
A0A179HYI9	VFPBJ_00626	Eukaryotic translation initiation factor 5A OS=Purpureocillium lilacinum OX=33203 GN=VFPBJ_00626 PE=3 SV=1	17.543	160		1	1	5	0	NA	NA	0	0	0	663

## Sheet: 1-2
Comprehensive information of the Purpureocillium lilacinum secretome on C:N ratio of 1:1
Accession	Gene	Description	Mw(kDa)	Length	Protein group	Peptides 1-2	Unique peptides 1-2	Sequence coverage 1-2 [%]	Intensity 1-2	iBAQ 1-2	iBAQ 1-2 [%]	LFQ intensity 1-2	MS/MS count 1-2	SAF 1-2	Protein group ID
A0A179GRS0	VFPBJ_05576	Heat shock protein 70 OS=Purpureocillium lilacinum OX=33203 GN=VFPBJ_05576 PE=3 SV=1	80.287	740		19	19	31.1	167480000	4407400	0.605548	242450000	14	0.0189189	161
A0A179HHZ0	VFPFJ_05944	beta-glucosidase OS=Purpureocillium lilacinum OX=33203 GN=VFPFJ_05944 PE=3 SV=1	95.085	880		17	17	25.7	166940000	3882400	0.533416	313440000	12	0.0136364	419
A0A179H777	VFPFJ_08007	Uncharacterized protein OS=Purpureocillium lilacinum OX=33203 GN=VFPFJ_08007 PE=4 SV=1	156.749	1362		8	8	7.6	17416000	285520	0.0392286	34670000	5	0.00367107	315
A0A179HZV2	VFPFJ_01117	Choline dehydrogenase protein OS=Purpureocillium lilacinum OX=33203 GN=VFPFJ_01117 PE=3 SV=1	71.69	654		8	8	17.9	19238000	663380	0.091144	105380000	4	0.00611621	673
A0A179HTT2	PCL_10925	Ubiquitin OS=Purpureocillium lilacinum OX=33203 GN=PCL_10925 PE=3 SV=1	17.609	153	A0A179HT55;A0A179H8Z3	5	5	30.7	442300000	73716000	10.1281	766700000	8	0.0522876	331
A0A179GQM7	VFPBJ_05208	Proteinrelated to secreted protein-sviceus OS=Purpureocillium lilacinum OX=33203 GN=VFPBJ_05208 PE=3 SV=1	44.308	399		9	9	30.1	120250000	5228500	0.718361	223990000	5	0.0125313	149
A0A179HW99	PCL_03829	Heat shock protein 82 OS=Purpureocillium lilacinum OX=33203 GN=PCL_03829 PE=3 SV=1	79.836	704		11	11	18.6	33266000	899070	0.123526	34989000	3	0.00426136	630
A0A179EYL3	VFPFJ_11664	Beta-glucosidase OS=Purpureocillium lilacinum OX=33203 GN=VFPFJ_11664 PE=3 SV=1	72.062	676	A0A179F7I1	10	10	18	454640000	16237000	2.23086	928160000	9	0.0133136	23
A0A179GCA7	VFPBJ_09143	Endoplasmic reticulum chaperone BiP OS=Purpureocillium lilacinum OX=33203 GN=VFPBJ_09143 PE=3 SV=1	72.561	664		11	11	19.4	25191000	740910	0.101796	43592000	5	0.00753012	64
A0A179HVV3	VFPFJ_00745	Elongation factor 2 OS=Purpureocillium lilacinum OX=33203 GN=VFPFJ_00745 PE=3 SV=1	91.983	832		12	12	19.7	79220000	1760400	0.241867	215700000	10	0.0120192	627
A0A179HSJ3	VFPFJ_04279	Amidase family protein OS=Purpureocillium lilacinum OX=33203 GN=VFPFJ_04279 PE=4 SV=1	62.935	580		10	10	20.7	46252000	2102400	0.288856	71591000	7	0.012069	575
A0A179HJB3	PCL_04599	Ig group 2 domain-containingprotein OS=Purpureocillium lilacinum OX=33203 GN=PCL_04599 PE=4 SV=1	50.18	481	A0A179GJU2	8	8	20	158070000	8781700	1.20655	274520000	6	0.012474	437
A0A179HMG4	VFPFJ_03345	Protein disulfide-isomerase OS=Purpureocillium lilacinum OX=33203 GN=VFPFJ_03345 PE=3 SV=1	55.38	504		11	11	27	77396000	2668800	0.366676	128490000	7	0.0138889	488
A0A179HVC1	PCL_03297	Glycosidase OS=Purpureocillium lilacinum OX=33203 GN=PCL_03297 PE=3 SV=1	47.115	451		6	6	20.2	64663000	2939200	0.403827	117080000	8	0.0177384	617
A0A179HXF1	VFPFJ_00121	Pyruvate decarboxylase OS=Purpureocillium lilacinum OX=33203 GN=VFPFJ_00121 PE=3 SV=1	63.735	592		10	10	23	23985000	827060	0.113633	42538000	3	0.00506757	647
A0A179GTL5	VFPFJ_09699	Alpha-glucosidase OS=Purpureocillium lilacinum OX=33203 GN=VFPFJ_09699 PE=3 SV=1	103.421	924		8	8	12.8	30297000	688560	0.0946036	48681000	3	0.00324675	186
A0A179H4W1	VFPBJ_03835	FAD binding domain-containingprotein OS=Purpureocillium lilacinum OX=33203 GN=VFPBJ_03835 PE=4 SV=1	54.541	499		8	8	21.8	67153000	2686100	0.369052	174970000	7	0.0140281	285
A0A179HAE5	VFPBJ_00620	Heat shock protein Hsp88 OS=Purpureocillium lilacinum OX=33203 GN=VFPBJ_00620 PE=4 SV=1	82.233	744		9	9	14.1	26444000	587650	0.0807392	40501000	3	0.00403226	348
A0A179G2L6	PCL_10728	Glycoside hydrolase family 64 OS=Purpureocillium lilacinum OX=33203 GN=PCL_10728 PE=4 SV=1	47.268	452		7	7	33.4	268290000	14121000	1.94013	458110000	9	0.0199115	43
A0A179GM39	PCL_03287	NADP-dependent glycerol dehydrogenase OS=Purpureocillium lilacinum OX=33203 GN=PCL_03287 PE=4 SV=1	36.457	329		7	7	22.8	32273000	1613700	0.221712	51706000	5	0.0151976	119
A0A179GRD7	PCL_09033	Aldehyde dehydrogenase OS=Purpureocillium lilacinum OX=33203 GN=PCL_09033 PE=3 SV=1	53.983	497		9	9	28	71917000	2479900	0.340722	68926000	5	0.0100604	158
A0A179HI73	PCL_08058	Catalase OS=Purpureocillium lilacinum OX=33203 GN=PCL_08058 PE=3 SV=1	78.228	715		7	7	15	11149000	293410	0.0403126	27243000	1	0.0013986	426
A0A179HN00	VFPFJ_03535	chitinase OS=Purpureocillium lilacinum OX=33203 GN=VFPFJ_03535 PE=3 SV=1	63.842	597		12	12	25.8	234980000	8392000	1.15301	369840000	7	0.0117253	500
A0A179GX87	PCL_10932	Alkaline serine protease Alp1 OS=Purpureocillium lilacinum OX=33203 GN=PCL_10932 PE=3 SV=1	41.832	398		5	5	22.9	39766000	3313800	0.455294	86740000	5	0.0125628	215
A0A179H0N1	VFPBJ_10223	Allergen Asp F4-like protein OS=Purpureocillium lilacinum OX=33203 GN=VFPBJ_10223 PE=4 SV=1	29.916	287		7	7	33.4	422580000	30184000	4.14708	847750000	8	0.0278746	245
A0A179H6B2	VFPFJ_08114	Formate dehydrogenase OS=Purpureocillium lilacinum OX=33203 GN=VFPFJ_08114 PE=3 SV=1	47.071	430		8	8	26.3	64974000	3094000	0.425095	106760000	8	0.0186047	305
A0A179HKN0	PCL_01797	LysM domain-containing protein OS=Purpureocillium lilacinum OX=33203 GN=PCL_01797 PE=4 SV=1	47.82	443		10	10	22.8	131880000	6941200	0.953675	195370000	4	0.00902935	455
A0A179H6S5	VFPFJ_08246	WSC domain-containing protein OS=Purpureocillium lilacinum OX=33203 GN=VFPFJ_08246 PE=4 SV=1	53.354	493		8	8	22.7	57869000	2314800	0.318038	101310000	6	0.0121704	311
A0A179HM46	VFPBJ_04027	Enolase OS=Purpureocillium lilacinum OX=33203 GN=VFPBJ_04027 PE=3 SV=1	47.14	438		9	9	32.6	65779000	3462000	0.475656	107290000	6	0.0136986	485
A0A179GSG4	VFPFJ_09277	Glucan 1,3-beta-glucosidase OS=Purpureocillium lilacinum OX=33203 GN=VFPFJ_09277 PE=3 SV=1	42.631	410		7	7	22.9	103920000	4330100	0.594927	181980000	5	0.0121951	165
A0A179I0I5	VFPBJ_01285	4-aminobutyrate aminotransferase OS=Purpureocillium lilacinum OX=33203 GN=VFPBJ_01285 PE=3 SV=1	55.386	500		4	4	15	15167000	522990	0.0718554	45712000	3	0.006	679
A0A179GJ26	VFPBJ_07912	Actin OS=Purpureocillium lilacinum OX=33203 GN=VFPBJ_07912 PE=3 SV=1	41.619	375		4	4	14.4	396180000	19809000	2.72163	107240000	2	0.00533333	100
A0A179GT65	VFPFJ_09582	Guanine nucleotide-binding protein beta subunit-like protein OS=Purpureocillium lilacinum OX=33203 GN=VFPFJ_09582 PE=3 SV=1	35.07	316		8	8	24.1	34416000	1811400	0.248874	77774000	4	0.0126582	182
A0A179GU93	PCL_06288	Fumarylacetoacetase OS=Purpureocillium lilacinum OX=33203 GN=PCL_06288 PE=3 SV=1	51.379	478		7	7	20.5	34421000	1434200	0.19705	59134000	4	0.0083682	194
A0A179GWZ1	VFPBJ_05071	Choline oxidase OS=Purpureocillium lilacinum OX=33203 GN=VFPBJ_05071 PE=3 SV=1	60.192	545		7	7	14.1	26347000	940960	0.129282	48633000	2	0.00366972	212
A0A179HFK9	VFPBJ_05443	Plasma membrane ATPase OS=Purpureocillium lilacinum OX=33203 GN=VFPBJ_05443 PE=3 SV=1	100.703	931		4	4	6.1	15753000	543190	0.0746307	82378000	3	0.00322234	387
A0A179HJY2	VFPFJ_04844	Malate dehydrogenase OS=Purpureocillium lilacinum OX=33203 GN=VFPFJ_04844 PE=3 SV=1	34.503	330		7	7	34.5	33519000	2094900	0.287825	81614000	4	0.0121212	445
A0A179HQU1	VFPFJ_01888	Glycoside hydrolase family 30 protein OS=Purpureocillium lilacinum OX=33203 GN=VFPFJ_01888 PE=3 SV=1	51.665	479		8	8	38.6	32398000	1705200	0.234283	52306000	8	0.0167015	546
A0A179GUL6	VFPFJ_09404	Spermidine synthase OS=Purpureocillium lilacinum OX=33203 GN=VFPFJ_09404 PE=3 SV=1	33.164	292		8	8	31.8	32682000	2042600	0.28064	38246000	3	0.010274	197
A0A179GX57	PCL_07153	Alpha/beta hydrolase fold domain-containing protein OS=Purpureocillium lilacinum OX=33203 GN=PCL_07153 PE=4 SV=1	38.015	347		6	6	25.9	23920000	1495000	0.205403	41876000	3	0.00864553	214
A0A179GBK6	VFPBJ_10203	Pyridine nucleotide-disulfide oxidoreductase-like protein OS=Purpureocillium lilacinum OX=33203 GN=VFPBJ_10203 PE=4 SV=1	43.8	406		4	4	13.8	22337000	1015300	0.139496	83947000	0	0	56
A0A179HUX7	VFPBJ_00386	2-methylcitrate dehydratase OS=Purpureocillium lilacinum OX=33203 GN=VFPBJ_00386 PE=3 SV=1	60.81	555		6	6	17.3	28521000	864270	0.118745	53974000	6	0.0108108	614
A0A179GVE4	VFPBJ_09464	Serine hydroxymethyltransferase OS=Purpureocillium lilacinum OX=33203 GN=VFPBJ_09464 PE=3 SV=1	56.633	518		7	6	17.6	18737000	646100	0.0887699	29153000	5	0.00965251	206
A0A179H8V6	VFPFJ_08228	Nucleoside diphosphate kinase OS=Purpureocillium lilacinum OX=33203 GN=VFPFJ_08228 PE=3 SV=1	16.732	152		5	5	43.4	92528000	10281000	1.41254	182200000	2	0.0131579	330
A0A179HYR9	PCL_12972	GPI-anchored cell wall beta-1,3-endoglucanase EglC OS=Purpureocillium lilacinum OX=33203 GN=PCL_12972 PE=3 SV=1	46.703	462		5	5	17.3	33912000	1994800	0.274072	63564000	3	0.00649351	664
A0A179GYS2	VFPBJ_04853	Glycosidase OS=Purpureocillium lilacinum OX=33203 GN=VFPBJ_04853 PE=3 SV=1	40.51	396		5	5	15.9	25164000	1094100	0.150322	34322000	4	0.010101	228
A0A179HPU2	PCL_02975	Sun OS=Purpureocillium lilacinum OX=33203 GN=PCL_02975 PE=3 SV=1	45.283	428		6	6	21.3	39049000	2055200	0.282371	67652000	4	0.00934579	531
A0A179HUF0	PCL_11191	Dihydrolipoyl dehydrogenase OS=Purpureocillium lilacinum OX=33203 GN=PCL_11191 PE=3 SV=1	50.669	473		5	5	16.3	10169000	391120	0.0537373	21107000	1	0.00211416	605
A0A179HWP5	PCL_04000	Cell wall protein OS=Purpureocillium lilacinum OX=33203 GN=PCL_04000 PE=4 SV=1	27.05	275		4	4	25.5	67880000	6170900	0.847841	113910000	5	0.0181818	637
A0A179GDH2	VFPFJ_10832	Uncharacterized protein OS=Purpureocillium lilacinum OX=33203 GN=VFPFJ_10832 PE=4 SV=1	15.106	137		4	4	33.6	1322100000	146900000	20.1831	1535600000	1	0.00729927	71
A0A179GSR2	VFPFJ_09387	Transketolase OS=Purpureocillium lilacinum OX=33203 GN=VFPFJ_09387 PE=3 SV=1	75.346	689		7	7	14.1	27645000	953290	0.130976	41598000	5	0.00725689	172
A0A179H0L2	VFPBJ_08456	Heat shock protein OS=Purpureocillium lilacinum OX=33203 GN=VFPBJ_08456 PE=3 SV=1	66.796	614		8	8	18.9	59200000	1909700	0.26238	96340000	7	0.0114007	242
A0A179HRK6	VFPFJ_04018	Phenazine biosynthesis PhzC/PhzF protein OS=Purpureocillium lilacinum OX=33203 GN=VFPFJ_04018 PE=4 SV=1	36.562	338		5	5	19.5	10874000	543700	0.0747008	25649000	2	0.00591716	555
A0A179HZ32	PCL_11415	Adenosylhomocysteinase OS=Purpureocillium lilacinum OX=33203 GN=PCL_11415 PE=3 SV=1	48.929	449		5	5	13.8	40531000	1842300	0.25312	60446000	3	0.00668151	666
A0A179HCE4	VFPBJ_01251	Cell division cycle protein 48 OS=Purpureocillium lilacinum OX=33203 GN=VFPBJ_01251 PE=4 SV=1	89.848	820		5	5	8	8637500	187770	0.0257984	16262000	3	0.00365854	364
A0A179HMP9	VFPFJ_04980	Bifunctional purine biosynthesis protein ADE16 OS=Purpureocillium lilacinum OX=33203 GN=VFPFJ_04980 PE=3 SV=1	64.752	595		5	5	15.1	7630800	211970	0.0291233	14711000	3	0.00504202	491
A0A179HU52	VFPBJ_07408	Uncharacterized protein OS=Purpureocillium lilacinum OX=33203 GN=VFPBJ_07408 PE=4 SV=1	35.208	322		5	5	18.9	84990000	4047100	0.556045	154550000	3	0.00931677	598
A0A179HUV3	VFPFJ_02331	Glycoside hydrolase, superfamily OS=Purpureocillium lilacinum OX=33203 GN=VFPFJ_02331 PE=3 SV=1	48.751	460		6	6	18.3	33453000	1760700	0.241909	56695000	5	0.0108696	612
A0A179GEW3	VFPBJ_08735	Necrosis inducing protein OS=Purpureocillium lilacinum OX=33203 GN=VFPBJ_08735 PE=3 SV=1	31.044	277		5	5	29.2	76322000	5451600	0.749014	142980000	4	0.0144404	77
A0A179GSJ3	VFPBJ_05878	5-methyltetrahydropteroyltriglutamate--homocysteine S-methyltransferase OS=Purpureocillium lilacinum OX=33203 GN=VFPBJ_05878 PE=3 SV=1	86.056	766		4	4	7	9407000	209050	0.0287221	24621000	3	0.00391645	169
A0A179HUC1	VFPBJ_00060	Glycoside hydrolase OS=Purpureocillium lilacinum OX=33203 GN=VFPBJ_00060 PE=4 SV=1	40.41	383		6	6	23.8	63383000	3728400	0.512258	116770000	3	0.0078329	603
A0A179GR11	VFPBJ_05971	Aspartate aminotransferase OS=Purpureocillium lilacinum OX=33203 GN=VFPBJ_05971 PE=3 SV=1	47.74	436		4	4	10.3	9646100	401920	0.0552212	18311000	2	0.00458716	154
A0A179GSK6	VFPBJ_05915	Alcohol dehydrogenase I OS=Purpureocillium lilacinum OX=33203 GN=VFPBJ_05915 PE=3 SV=1	37.49	353	A0A179GFV7	6	6	21.5	13864000	660190	0.0907058	24291000	4	0.0113314	171
A0A179H5L8	PCL_00636	Wsc domain-containing protein OS=Purpureocillium lilacinum OX=33203 GN=PCL_00636 PE=3 SV=1	97.009	919		1	1	2.5	3752300	96212	0.0132189	0	1	0.00108814	297
A0A179HEJ2	katG	Catalase-peroxidase OS=Purpureocillium lilacinum OX=33203 GN=katG PE=3 SV=1	83.332	758		5	5	9	22880000	544760	0.0748464	29328000	2	0.00263852	379
A0A179HGS5	VFPFJ_07283	Meiotic chromosome segregation protein OS=Purpureocillium lilacinum OX=33203 GN=VFPFJ_07283 PE=4 SV=1	34.191	305		4	4	18	6086500	338140	0.0464582	10644000	1	0.00327869	402
A0A179HGS7	VFPFJ_05937	Exo-beta-1,3-glucanase OS=Purpureocillium lilacinum OX=33203 GN=VFPFJ_05937 PE=4 SV=1	84.073	783		7	7	14.3	86933000	3779700	0.519306	194540000	3	0.00383142	403
A0A179HN78	PCL_07753	Calnexin OS=Purpureocillium lilacinum OX=33203 GN=PCL_07753 PE=3 SV=1	62.803	572		3	3	11.9	4802700	184720	0.0253793	8379800	1	0.00174825	505
A0A179GEV4	PCL_12283	Uncharacterized protein OS=Purpureocillium lilacinum OX=33203 GN=PCL_12283 PE=4 SV=1	21.45	206		4	4	16	67641000	7515700	1.03261	102210000	4	0.0194175	76
A0A179H550	PCL_07195	Pyruvate kinase OS=Purpureocillium lilacinum OX=33203 GN=PCL_07195 PE=3 SV=1	59.401	541		4	4	7.6	8785300	251010	0.0344871	19271000	0	0	288
A0A179H5D6	PCL_05096	Elongation factor 1 gamma domain-containing protein OS=Purpureocillium lilacinum OX=33203 GN=PCL_05096 PE=3 SV=1	45.864	408		6	6	20.6	41714000	1545000	0.212273	58293000	2	0.00490196	293
A0A179H819	VFPBJ_00425	Elongation factor 1-alpha OS=Purpureocillium lilacinum OX=33203 GN=VFPBJ_00425 PE=3 SV=1	52.779	486		3	3	9.7	51839000	1993800	0.273935	103920000	4	0.00823045	324
A0A179HE45	VFPFJ_07000	Acetyl-coenzyme A synthetase OS=Purpureocillium lilacinum OX=33203 GN=VFPFJ_07000 PE=3 SV=1	74.149	667		6	6	13	7375700	199340	0.027388	13528000	2	0.0029985	376
A0A179HH87	VFPFJ_07406	CVNH domain-containing protein OS=Purpureocillium lilacinum OX=33203 GN=VFPFJ_07406 PE=4 SV=1	11.682	107		4	4	55.1	65247000	9321000	1.28064	115320000	3	0.0280374	410
A0A179HN67	VFPBJ_02877	inorganic diphosphatase OS=Purpureocillium lilacinum OX=33203 GN=VFPBJ_02877 PE=3 SV=1	32.677	290		2	2	9	6548400	363800	0.0499837	14663000	2	0.00689655	503
A0A179HRP9	PCL_01551	Deoxyribonuclease nucA/nucB domain-containing protein OS=Purpureocillium lilacinum OX=33203 GN=PCL_01551 PE=4 SV=1	29.381	264		5	5	23.1	16987000	1061700	0.145871	28741000	2	0.00757576	558
A0A179GAN3	VFPBJ_10159	Endo-chitosanase OS=Purpureocillium lilacinum OX=33203 GN=VFPBJ_10159 PE=3 SV=1	35.541	339		6	6	27.4	228970000	13469000	1.85055	437610000	3	0.00884956	55
A0A179GC37	PCL_05617	Pyridine nucleotide-disulfide oxidoreductase family protein OS=Purpureocillium lilacinum OX=33203 GN=PCL_05617 PE=4 SV=1	86.446	802		3	3	6.6	3753700	89374	0.0122794	9772600	0	0	60
A0A179H497	VFPBJ_03580	Uncharacterized protein OS=Purpureocillium lilacinum OX=33203 GN=VFPBJ_03580 PE=4 SV=1	29.75	303		4	4	31.4	95089000	5004700	0.687613	168250000	4	0.0132013	279
A0A179HDY8	VFPFJ_06940	Heat shock protein 60, mitochondrial OS=Purpureocillium lilacinum OX=33203 GN=VFPFJ_06940 PE=3 SV=1	61.629	587		5	5	12.6	11659000	306810	0.0421537	24938000	3	0.00511073	375
A0A179HFW1	VFPBJ_05808	ADP/ATP translocase OS=Purpureocillium lilacinum OX=33203 GN=VFPBJ_05808 PE=3 SV=1	34.043	315		3	3	10.8	9236500	577280	0.0793145	16868000	1	0.0031746	391
A0A179HNF0	PCL_07770	14-3-3 protein OS=Purpureocillium lilacinum OX=33203 GN=PCL_07770 PE=3 SV=1	29.919	269		5	4	24.9	33396000	1964400	0.269896	50900000	3	0.0111524	507
A0A179HQL7	VFPFJ_01907	Carbohydrate-binding domain, family 9-like, subgroup OS=Purpureocillium lilacinum OX=33203 GN=VFPFJ_01907 PE=4 SV=1	25.616	228		3	3	25.4	16802000	2100200	0.288554	31283000	2	0.00877193	541
A0A179HQU4	VFPFJ_03530	6-phosphogluconate dehydrogenase, decarboxylating OS=Purpureocillium lilacinum OX=33203 GN=VFPFJ_03530 PE=3 SV=1	54.242	493		4	4	13	9397600	348060	0.0478211	16206000	3	0.00608519	547
A0A179HUB4	VFPBJ_07205	Aconitate hydratase, mitochondrial OS=Purpureocillium lilacinum OX=33203 GN=VFPBJ_07205 PE=3 SV=1	85.522	786		5	5	10.1	17078000	437890	0.0601632	33108000	3	0.00381679	600
A0A179HVE8	VFPBJ_00553	Calmodulin OS=Purpureocillium lilacinum OX=33203 GN=VFPBJ_00553 PE=4 SV=1	20.184	180		2	2	15.6	6928600	629870	0.08654	10908000	1	0.00555556	619
A0A179HWF6	VFPFJ_00955	Heat shock protein SSC1, mitochondrial OS=Purpureocillium lilacinum OX=33203 GN=VFPFJ_00955 PE=3 SV=1	73.552	680		7	7	14.4	22379000	621640	0.0854092	46682000	2	0.00294118	632
A0A179FEK2	VFPFJ_11318	Alpha-1,2-mannosidase subfamily OS=Purpureocillium lilacinum OX=33203 GN=VFPFJ_11318 PE=4 SV=1	91.109	829		4	4	8	13955000	387650	0.0532606	28030000	4	0.00482509	29
A0A179GP63	VFPBJ_07399	phosphoglycerate mutase (2,3-diphosphoglycerate-independent) OS=Purpureocillium lilacinum OX=33203 GN=VFPBJ_07399 PE=3 SV=1	58.161	530		4	4	10	7196800	276800	0.0380305	16852000	2	0.00377358	136
A0A179GRK5	PCL_12120	Uncharacterized protein OS=Purpureocillium lilacinum OX=33203 GN=PCL_12120 PE=4 SV=1	10.854	97		2	2	14.4	22859000	3809900	0.523455	56213000	1	0.0103093	160
A0A179GT03	VFPFJ_09335	Hydantoinase OS=Purpureocillium lilacinum OX=33203 GN=VFPFJ_09335 PE=4 SV=1	106.57	1007		6	6	10.1	9272600	197290	0.0271063	14408000	2	0.0019861	181
A0A179HIZ0	VFPFJ_05965	Cyanide hydratase/nitrilase OS=Purpureocillium lilacinum OX=33203 GN=VFPFJ_05965 PE=3 SV=1	39.755	354		7	7	25.1	11385000	813230	0.111732	18372000	1	0.00282486	435
A0A179HP04	VFPBJ_03159	alpha-mannosidase OS=Purpureocillium lilacinum OX=33203 GN=VFPBJ_03159 PE=3 SV=1	122.283	1078		5	5	5.9	5517600	95131	0.0130704	14074000	1	0.000927644	517
A0A179HQ61	VFPFJ_03732	RNA polymerase II degradation factor 1 OS=Purpureocillium lilacinum OX=33203 GN=VFPFJ_03732 PE=3 SV=1	96.353	933		2	2	2.1	5944900	237800	0.0326722	17469000	2	0.00214362	535
A0A179FUM3	VFPBJ_10741	Phosphoglycerate kinase OS=Purpureocillium lilacinum OX=33203 GN=VFPBJ_10741 PE=3 SV=1	44.37	418		2	2	5.3	15216000	543420	0.0746623	42374000	2	0.00478469	32
A0A179G9V6	PCL_06076	1,3-beta-glucanosyltransferase OS=Purpureocillium lilacinum OX=33203 GN=PCL_06076 PE=3 SV=1	48.69	452		4	4	13.7	40511000	2025500	0.27829	72475000	3	0.00663717	49
A0A179GNR5	VFPBJ_06910	WD repeat containing protein 44 OS=Purpureocillium lilacinum OX=33203 GN=VFPBJ_06910 PE=4 SV=1	19.025	172		3	3	16.3	10172000	1017200	0.139757	16203000	2	0.0116279	133
A0A179GSU7	PCL_06290	Glutathione S-transferase OS=Purpureocillium lilacinum OX=33203 GN=PCL_06290 PE=3 SV=1	24.667	225		6	6	41.3	9738600	749130	0.102926	16519000	1	0.00444444	174
A0A179H219	PCL_07516	S-adenosylmethionine synthase OS=Purpureocillium lilacinum OX=33203 GN=PCL_07516 PE=3 SV=1	43.455	399		1	1	3	62073000	2955800	0.406107	57242000	2	0.00501253	259
A0A179H3K4	PCL_10454	Extracellular matrix protein OS=Purpureocillium lilacinum OX=33203 GN=PCL_10454 PE=4 SV=1	21.896	220		2	2	21.4	38073000	3807300	0.523098	63880000	2	0.00909091	276
A0A179HB37	PCL_12700	NHL repeat-containing protein OS=Purpureocillium lilacinum OX=33203 GN=PCL_12700 PE=4 SV=1	49.346	464		3	3	11.4	10944000	455990	0.06265	20627000	1	0.00215517	355
A0A179HMA7	VFPFJ_05161	Ser-thr-rich glycosyl-phosphatidyl-inositol-anchored membrane family domain-containing protein OS=Purpureocillium lilacinum OX=33203 GN=VFPFJ_05161 PE=4 SV=1	25.671	251		2	2	12	54798000	5479800	0.752888	100320000	2	0.00796813	486
A0A179HML7	VFPFJ_04772	Amine oxidase OS=Purpureocillium lilacinum OX=33203 GN=VFPFJ_04772 PE=3 SV=1	75.292	678		4	4	11.2	4226500	117400	0.01613	9562700	0	0	489
A0A179HXP8	PCL_11444	Mucin family signaling protein OS=Purpureocillium lilacinum OX=33203 GN=PCL_11444 PE=4 SV=1	74.609	729		4	4	4.5	32489000	1299600	0.178556	52894000	2	0.00274348	651
A0A179H6B1	PCL_00701	Uncharacterized protein OS=Purpureocillium lilacinum OX=33203 GN=PCL_00701 PE=4 SV=1	25.39	238		1	1	7.1	3385500	423190	0.0581435	0	1	0.00420168	304
A0A179H8V4	PCL_12931	RNP domain protein OS=Purpureocillium lilacinum OX=33203 GN=PCL_12931 PE=4 SV=1	39.238	371		2	2	11.3	11773000	560600	0.0770227	20353000	2	0.00539084	329
A0A179HBH0	VFPBJ_01587	NAD dependent epimerase/dehydratase OS=Purpureocillium lilacinum OX=33203 GN=VFPBJ_01587 PE=4 SV=1	28.2	265		2	2	14.3	2028200	106750	0.0146667	5423600	1	0.00377358	357
A0A179HG18	VFPFJ_06888	CFEM domain-containing protein OS=Purpureocillium lilacinum OX=33203 GN=VFPFJ_06888 PE=3 SV=1	26.315	276		1	1	3.6	13742000	1526900	0.209786	0	1	0.00362319	393
A0A179HGJ7	VFPFJ_05950	Zinc-binding dehydrogenase OS=Purpureocillium lilacinum OX=33203 GN=VFPFJ_05950 PE=4 SV=1	37.638	354		3	3	15.8	6716300	373130	0.0512656	18183000	1	0.00282486	398
A0A179HM20	PCL_01847	Glucoamylase OS=Purpureocillium lilacinum OX=33203 GN=PCL_01847 PE=3 SV=1	64.021	589		4	4	8.8	11861000	423590	0.0581985	21581000	1	0.00169779	481
A0A179HMZ2	PCL_07775	methylmalonate-semialdehyde dehydrogenase (CoA acylating) OS=Purpureocillium lilacinum OX=33203 GN=PCL_07775 PE=4 SV=1	62.047	580		2	2	4.5	3102800	86188	0.0118417	8346400	2	0.00344828	498
A0A179HSX2	VFPFJ_02737	Polyadenylate-binding protein OS=Purpureocillium lilacinum OX=33203 GN=VFPFJ_02737 PE=3 SV=1	81.707	749		3	3	4.9	5432800	142970	0.0196431	15051000	1	0.00133511	582
A0A179HU36	VFPBJ_10618	chitinase OS=Purpureocillium lilacinum OX=33203 GN=VFPBJ_10618 PE=3 SV=1	44.026	400		2	2	9.2	3737000	233560	0.0320896	7581900	2	0.005	596
A0A179GJ81	PCL_00609	Disulfide-isomerase erp38 OS=Purpureocillium lilacinum OX=33203 GN=PCL_00609 PE=3 SV=1	40.545	372		3	3	11.3	6340200	288190	0.0395954	11376000	2	0.00537634	101
A0A179GMT2	VFPBJ_06909	homogentisate 1,2-dioxygenase OS=Purpureocillium lilacinum OX=33203 GN=VFPBJ_06909 PE=3 SV=1	51.727	469		2	2	5.3	9554000	398080	0.0546936	24209000	1	0.0021322	124
A0A179GRB8	VFPBJ_05438	Citrate synthase OS=Purpureocillium lilacinum OX=33203 GN=VFPBJ_05438 PE=3 SV=1	52.124	472		3	2	7.6	9895600	430240	0.0591121	18865000	2	0.00423729	157
A0A179GZS8	VFPBJ_10140	Beta-1,3-endoglucanase OS=Purpureocillium lilacinum OX=33203 GN=VFPBJ_10140 PE=4 SV=1	84.445	825		3	3	4.5	23114000	1284100	0.176427	37765000	1	0.00121212	236
A0A179H1C5	VFPFJ_09126	Immunogenic protein OS=Purpureocillium lilacinum OX=33203 GN=VFPFJ_09126 PE=4 SV=1	55.64	529		1	1	2.5	1857000	68779	0.00944978	0	1	0.00189036	256
A0A179H5W6	VFPFJ_07964	3-hydroxybutyryl-CoA dehydrogenase OS=Purpureocillium lilacinum OX=33203 GN=VFPFJ_07964 PE=3 SV=1	33.942	318		4	4	16.7	2618800	119040	0.0163553	5834800	1	0.00314465	300
A0A179H9U5	PCL_04380	Glycoside hydrolase family 16 OS=Purpureocillium lilacinum OX=33203 GN=PCL_04380 PE=4 SV=1	64.253	612		5	5	12.4	17351000	754380	0.103647	32072000	2	0.00326797	339
A0A179HAK1	PCL_11399	60s acidic ribosomal protein domain-containing protein OS=Purpureocillium lilacinum OX=33203 GN=PCL_11399 PE=3 SV=1	10.942	110		2	2	18.2	14278000	2855600	0.392341	24583000	1	0.00909091	350
A0A179HIC1	VFPBJ_03446	Proteasome subunit alpha type OS=Purpureocillium lilacinum OX=33203 GN=VFPBJ_03446 PE=3 SV=1	29.29	268		2	2	9.3	2149400	143290	0.0196871	3879500	1	0.00373134	430
A0A179HPK4	VFPFJ_03348	threonine--tRNA ligase OS=Purpureocillium lilacinum OX=33203 GN=VFPFJ_03348 PE=3 SV=1	84.054	737		1	1	1.6	1297900	31657	0.00434946	0	1	0.00135685	524
A0A179HRC6	VFPFJ_02038	Regulatory P domain-containing protein OS=Purpureocillium lilacinum OX=33203 GN=VFPFJ_02038 PE=4 SV=1	51.467	469	A0A179F1D6	3	3	11.9	7283900	303500	0.0416989	10092000	1	0.0021322	552
A0A179FVA9	VFPBJ_10682	Phospholipase A2 OS=Purpureocillium lilacinum OX=33203 GN=VFPBJ_10682 PE=4 SV=1	20.267	184		3	3	20.1	8139100	813910	0.111826	16490000	0	0	35
A0A179GER1	PCL_09783	Oxalate decarboxylase OS=Purpureocillium lilacinum OX=33203 GN=PCL_09783 PE=4 SV=1	51.406	454		2	2	6.4	4468900	159600	0.021928	8178400	0	0	75
A0A179GMT4	VFPBJ_07327	Xylulose-5-phosphate phosphoketolase OS=Purpureocillium lilacinum OX=33203 GN=VFPBJ_07327 PE=3 SV=1	92.369	820	A0A179G9A8	3	3	4.8	9866700	266670	0.0366387	18273000	2	0.00243902	125
A0A179GSH8	VFPFJ_09176	Glucose oxidase OS=Purpureocillium lilacinum OX=33203 GN=VFPFJ_09176 PE=3 SV=1	41.018	375		3	3	12.8	12837000	675650	0.0928299	23727000	2	0.00533333	167
A0A179H557	VFPFJ_07561	Aminopeptidase OS=Purpureocillium lilacinum OX=33203 GN=VFPFJ_07561 PE=3 SV=1	98.318	888		5	5	8.7	4880300	106090	0.0145761	8053800	1	0.00112613	289
A0A179H5B1	VFPBJ_08122	Tropomyosin OS=Purpureocillium lilacinum OX=33203 GN=VFPBJ_08122 PE=4 SV=1	18.736	161		2	2	16.8	5976800	747090	0.102645	11756000	2	0.0124224	291
A0A179HC32	PCL_08510	Histone H4 OS=Purpureocillium lilacinum OX=33203 GN=PCL_08510 PE=3 SV=1	11.37	103		3	3	24.3	13294000	2215700	0.304423	30559000	1	0.00970874	363
A0A179HEM2	VFPFJ_06939	Cofilin OS=Purpureocillium lilacinum OX=33203 GN=VFPFJ_06939 PE=3 SV=1	16.855	153		2	2	26.8	11602000	1657400	0.227716	15884000	1	0.00653595	380
A0A179HKU3	VFPFJ_04652	Coagulation factor 5/8 type domain-containingprotein OS=Purpureocillium lilacinum OX=33203 GN=VFPFJ_04652 PE=4 SV=1	39.925	357		5	5	14.3	115730000	8266800	1.1358	224360000	2	0.00560224	458
A0A179HLD9	PCL_05318	Non-heme chloroperoxidase OS=Purpureocillium lilacinum OX=33203 GN=PCL_05318 PE=4 SV=1	30.935	276		2	2	12	2080900	138730	0.0190606	6771400	0	0	465
A0A179HLZ2	VFPFJ_05183	40S ribosomal protein S15 OS=Purpureocillium lilacinum OX=33203 GN=VFPFJ_05183 PE=3 SV=1	17.48	152		1	1	10.5	378510	63085	0.00866746	0	0	0	478
A0A179HUG2	PCL_11008	Aldose-1-epimerase OS=Purpureocillium lilacinum OX=33203 GN=PCL_11008 PE=4 SV=1	36.091	341		3	3	18.5	5863900	390930	0.0537112	8853800	2	0.0058651	606
A0A179HXD5	PCL_11694	Ornithine aminotransferase OS=Purpureocillium lilacinum OX=33203 GN=PCL_11694 PE=3 SV=1	47.837	443		4	4	15.1	6123500	255150	0.0350559	11835000	1	0.00225734	645
A0A179HZV9	VFPFJ_00942	Rab GDP dissociation inhibitor OS=Purpureocillium lilacinum OX=33203 GN=VFPFJ_00942 PE=3 SV=1	51.349	464		3	3	11	6436000	247540	0.0340104	17140000	2	0.00431034	674
A0A179GAG2	VFPBJ_10089	PLC-like phosphodiesterase, TIM beta/alpha-barrel domain-containingprotein OS=Purpureocillium lilacinum OX=33203 GN=VFPBJ_10089 PE=4 SV=1	35.643	329		2	2	7.6	1953200	122080	0.016773	3479500	1	0.00303951	54
A0A179GCI7	PCL_06643	Fimbrin OS=Purpureocillium lilacinum OX=33203 GN=PCL_06643 PE=4 SV=1	72.478	649		4	4	8.5	5001800	119090	0.0163622	8429900	0	0	67
A0A179GDC3	PCL_12134	FAD binding domain-containingprotein OS=Purpureocillium lilacinum OX=33203 GN=PCL_12134 PE=4 SV=1	56.418	521		3	3	10.9	4464600	194110	0.0266694	7248000	1	0.00191939	70
A0A179GEL5	VFPFJ_10793	ThiJ/PfpI family protein OS=Purpureocillium lilacinum OX=33203 GN=VFPFJ_10793 PE=4 SV=1	142.164	1284		3	3	2.5	6823000	100340	0.0137861	15377000	0	0	72
A0A179GEQ0	VFPBJ_08677	Peptidyl-prolyl cis-trans isomerase OS=Purpureocillium lilacinum OX=33203 GN=VFPBJ_08677 PE=3 SV=1	19.427	180		2	2	14.4	12677000	1408600	0.193532	23571000	1	0.00555556	74
A0A179GM89	PCL_04072	RanBP1 domain-containing protein OS=Purpureocillium lilacinum OX=33203 GN=PCL_04072 PE=4 SV=1	27.678	249		2	2	12.4	9473400	728720	0.100121	19932000	1	0.00401606	122
A0A179GMR7	PCL_03712	Glucose-repressible protein OS=Purpureocillium lilacinum OX=33203 GN=PCL_03712 PE=4 SV=1	7.533	71		1	1	21.1	157580000	52525000	7.21659	0	1	0.0140845	123
A0A179GN71	VFPBJ_08630	High mobility group protein OS=Purpureocillium lilacinum OX=33203 GN=VFPBJ_08630 PE=4 SV=1	35.152	320		2	2	8.1	4031300	268750	0.0369245	8989000	1	0.003125	129
A0A179GTD5	PCL_06158	dihydroxy-acid dehydratase OS=Purpureocillium lilacinum OX=33203 GN=PCL_06158 PE=3 SV=1	64.977	608		2	2	4.4	1499900	49995	0.00686898	4194800	0	0	184
A0A179GW68	PCL_02842	14-3-3 family protein OS=Purpureocillium lilacinum OX=33203 GN=PCL_02842 PE=3 SV=1	30.941	277		4	3	24.5	5747200	338070	0.0464486	11309000	2	0.00722022	209
A0A179GY24	NTH1	Endonuclease III homolog OS=Purpureocillium lilacinum OX=33203 GN=NTH1 PE=3 SV=1	135.812	1228		2	2	2.3	2388400	35647	0.00489766	5761500	1	0.000814332	224
A0A179H9Z2	PCL_04269	40s ribosomal protein OS=Purpureocillium lilacinum OX=33203 GN=PCL_04269 PE=3 SV=1	28.449	259		1	1	4.6	7053500	352670	0.0484545	0	1	0.003861	341
A0A179HBH4	VFPBJ_01494	Carboxylic ester hydrolase OS=Purpureocillium lilacinum OX=33203 GN=VFPBJ_01494 PE=3 SV=1	54.551	493	A0A179GPE0	3	3	8.7	9946000	414420	0.0569386	20736000	2	0.0040568	358
A0A179HBP2	PCL_13113	acetyl-CoA C-acetyltransferase OS=Purpureocillium lilacinum OX=33203 GN=PCL_13113 PE=3 SV=1	45.099	430		3	3	12.3	6739300	280810	0.0385814	18218000	1	0.00232558	359
A0A179HDT0	VFPBJ_05767	Glutathione reductase OS=Purpureocillium lilacinum OX=33203 GN=VFPBJ_05767 PE=3 SV=1	50.563	469		3	3	10.2	3686800	175560	0.0241208	4837500	1	0.0021322	373
A0A179HGL2	VFPFJ_05866	FAD binding domain-containing protein OS=Purpureocillium lilacinum OX=33203 GN=VFPFJ_05866 PE=3 SV=1	63.075	586		2	2	4.9	2523500	100940	0.0138685	7543300	0	0	399
A0A179HLI8	PCL_07879	Ribosomal protein OS=Purpureocillium lilacinum OX=33203 GN=PCL_07879 PE=3 SV=1	24.015	217		3	3	18.9	7408700	740870	0.101791	14129000	1	0.00460829	469
A0A179HLM5	PCL_05423	Isocitrate dehydrogenase [NADP] OS=Purpureocillium lilacinum OX=33203 GN=PCL_05423 PE=3 SV=1	51.442	458		2	2	6.1	18605000	744200	0.102248	37535000	2	0.00436681	471
A0A179HNV7	VFPBJ_03008	HMG box-containing protein OS=Purpureocillium lilacinum OX=33203 GN=VFPBJ_03008 PE=4 SV=1	11.275	100		2	2	17	14927000	4975700	0.683628	27075000	1	0.01	515
A0A179HP95	VFPFJ_03111	Acetylcholinesterase OS=Purpureocillium lilacinum OX=33203 GN=VFPFJ_03111 PE=4 SV=1	58.182	539		3	3	7.2	7169900	377360	0.0518468	11723000	0	0	520
A0A179HPG1	PCL_01024	Fructose-bisphosphate aldolase OS=Purpureocillium lilacinum OX=33203 GN=PCL_01024 PE=3 SV=1	39.32	360		4	4	12.2	14620000	974640	0.133909	27280000	1	0.00277778	521
A0A179HPX9	NIP1	Eukaryotic translation initiation factor 3 subunit C OS=Purpureocillium lilacinum OX=33203 GN=NIP1 PE=3 SV=1	97.681	867		2	2	4	2948500	64098	0.00880664	0	0	0	534
A0A179HQF6	VFPFJ_03313	Glucose-6-phosphate 1-dehydrogenase OS=Purpureocillium lilacinum OX=33203 GN=VFPFJ_03313 PE=3 SV=1	58.191	505		2	2	4.8	3502300	112980	0.0155227	6045900	0	0	539
A0A179HTE3	VFPFJ_02799	Glycoside hydrolase OS=Purpureocillium lilacinum OX=33203 GN=VFPFJ_02799 PE=4 SV=1	112.257	981		1	1	1	28604000	510780	0.0701778	0	0	0	590
A0A179HXH5	VFPFJ_00178	Transaldolase OS=Purpureocillium lilacinum OX=33203 GN=VFPFJ_00178 PE=3 SV=1	35.778	324		3	3	11.4	5934300	395620	0.0543556	9957000	1	0.00308642	648
A0A179HZ51	PCL_12970	ThiJ/PfpI family protein OS=Purpureocillium lilacinum OX=33203 GN=PCL_12970 PE=4 SV=1	31.94	291		1	1	4.5	4667400	333390	0.0458056	0	1	0.00343643	668
A0A179I183	VFPBJ_01558	Glucose-6-phosphate isomerase OS=Purpureocillium lilacinum OX=33203 GN=VFPBJ_01558 PE=3 SV=1	60.872	553		2	2	6.1	4185500	155020	0.0212987	0	0	0	685
A0A179FUZ9	PCL_00870	Endoribonuclease L-PSP OS=Purpureocillium lilacinum OX=33203 GN=PCL_00870 PE=3 SV=1	14.93	136		1	1	11.8	2084200	297740	0.0409075	0	1	0.00735294	33
A0A179G264	VFPBJ_09020	Disulfide isomerase OS=Purpureocillium lilacinum OX=33203 GN=VFPBJ_09020 PE=4 SV=1	53.18	497		1	1	3.2	1604700	66861	0.00918626	0	0	0	41
A0A179G3Z7	VFPBJ_10638	Helix-turn-helix domain-containing protein OS=Purpureocillium lilacinum OX=33203 GN=VFPBJ_10638 PE=4 SV=1	18.473	172		3	3	22.1	3212700	292070	0.0401285	10128000	2	0.0116279	45
A0A179G9Y3	PCL_06038	Uncharacterized protein OS=Purpureocillium lilacinum OX=33203 GN=PCL_06038 PE=4 SV=1	44.568	432		2	2	6.5	35763000	1788200	0.245687	44042000	1	0.00231481	51
A0A179GAG0	PCL_05811	Coatomer subunit epsilon OS=Purpureocillium lilacinum OX=33203 GN=PCL_05811 PE=3 SV=1	31.677	294		2	2	9.5	1784400	178440	0.0245165	3565700	1	0.00340136	53
A0A179GCE8	PCL_06580	Uncharacterized protein OS=Purpureocillium lilacinum OX=33203 GN=PCL_06580 PE=4 SV=1	104.627	972		2	2	3.1	2516300	52422	0.00720244	5443400	0	0	66
A0A179GGT4	PCL_04448	glutamate--tRNA ligase OS=Purpureocillium lilacinum OX=33203 GN=PCL_04448 PE=3 SV=1	71.776	628		2	2	4.9	4074400	104470	0.0143535	6525500	1	0.00159236	84
A0A179GKY2	VFPFJ_10340	Endo-chitosanase OS=Purpureocillium lilacinum OX=33203 GN=VFPFJ_10340 PE=3 SV=1	24.438	235		2	2	10.6	18025000	3004100	0.412744	37160000	2	0.00851064	110
A0A179GNJ0	PCL_09858	peptide-methionine (S)-S-oxide reductase OS=Purpureocillium lilacinum OX=33203 GN=PCL_09858 PE=3 SV=1	23.597	215		1	1	6.5	1330200	110850	0.0152301	0	0	0	131
A0A179GPZ7	VFPBJ_05539	40S ribosomal protein S6 OS=Purpureocillium lilacinum OX=33203 GN=VFPBJ_05539 PE=3 SV=1	27.207	239		1	1	6.3	3478200	347820	0.0477882	0	1	0.0041841	145
A0A179GRE4	PCL_12625	Elongation factor 1-beta OS=Purpureocillium lilacinum OX=33203 GN=PCL_12625 PE=3 SV=1	25.327	229		2	2	9.6	29042000	2420200	0.33252	49510000	2	0.00873362	159
A0A179GSI7	VFPBJ_09240	Carbonic anhydrase OS=Purpureocillium lilacinum OX=33203 GN=VFPBJ_09240 PE=3 SV=1	26.681	237		2	2	8.9	2753800	211830	0.029104	0	0	0	168
A0A179GYM5	VFPFJ_08869	Ribose-5-phosphate isomerase OS=Purpureocillium lilacinum OX=33203 GN=VFPFJ_08869 PE=3 SV=1	29.635	283		2	2	9.9	3584800	298730	0.0410435	6716400	1	0.00353357	227
A0A179H6P2	VFPBJ_07606	Thioredoxin OS=Purpureocillium lilacinum OX=33203 GN=VFPBJ_07606 PE=3 SV=1	11.631	105		2	2	23.8	8737500	1248200	0.171494	15273000	1	0.00952381	309
A0A179H8B3	VFPFJ_08048	H(+)-transporting two-sector ATPase OS=Purpureocillium lilacinum OX=33203 GN=VFPFJ_08048 PE=3 SV=1	145.055	1332		4	4	4.1	4422000	76242	0.0104751	5286000	0	0	327
A0A179HH73	VFPFJ_06190	Cerevisin OS=Purpureocillium lilacinum OX=33203 GN=VFPFJ_06190 PE=3 SV=1	57.694	542		2	2	4.1	2478000	85448	0.01174	5842400	0	0	409
A0A179HHH9	VFPFJ_06290	Octapeptidyl aminopeptidase OS=Purpureocillium lilacinum OX=33203 GN=VFPFJ_06290 PE=3 SV=1	80.317	702		2	2	4.3	2931700	88839	0.0122059	5175000	1	0.0014245	413
A0A179HJJ0	PCL_02054	Short-chain dehydrogenase/reductase family protein OS=Purpureocillium lilacinum OX=33203 GN=PCL_02054 PE=4 SV=1	30.362	286		2	2	14	3419000	244220	0.0335542	7061900	1	0.0034965	440
A0A179HJR7	VFPFJ_06123	Laccase-1 OS=Purpureocillium lilacinum OX=33203 GN=VFPFJ_06123 PE=3 SV=1	66.304	597		2	2	4.2	8049800	383320	0.0526656	13330000	1	0.00167504	443
A0A179HMS9	VFPFJ_03476	Proteasome component C5 OS=Purpureocillium lilacinum OX=33203 GN=VFPFJ_03476 PE=4 SV=1	29.003	264		1	1	7.6	760900	50727	0.00696956	0	0	0	494
A0A179HMW6	PCL_05288	Multifunctional fusion protein OS=Purpureocillium lilacinum OX=33203 GN=PCL_05288 PE=3 SV=1	62.539	577		3	3	6.6	5888500	168240	0.0231151	10213000	1	0.0017331	495
A0A179HN47	VFPFJ_04942	PtaB protein OS=Purpureocillium lilacinum OX=33203 GN=VFPFJ_04942 PE=4 SV=1	81.633	754		1	1	1.9	121370000	6742800	0.926416	0	2	0.00265252	502
A0A179HN75	PCL_04792	Superoxide dismutase protein OS=Purpureocillium lilacinum OX=33203 GN=PCL_04792 PE=4 SV=1	26.615	260		2	2	13.1	1725900	132760	0.0182403	3126400	0	0	504
A0A179HQK9	VFPFJ_03561	ATP synthase subunit alpha OS=Purpureocillium lilacinum OX=33203 GN=VFPFJ_03561 PE=3 SV=1	59.66	553		4	4	9.6	5159800	166450	0.0228691	8281400	1	0.00180832	540
A0A179HRN7	VFPFJ_02286	RNP domain-containing protein OS=Purpureocillium lilacinum OX=33203 GN=VFPFJ_02286 PE=4 SV=1	44.62	426		2	2	5.9	4418500	176740	0.0242829	8727100	1	0.00234742	557
A0A179HRV1	PCL_06118	Phosphorylcholine phosphatase OS=Purpureocillium lilacinum OX=33203 GN=PCL_06118 PE=4 SV=1	39.69	357		2	2	7.3	2930500	127410	0.0175053	5302500	1	0.00280112	560
A0A179GBY4	VFPBJ_09301	Proteasome subunit alpha type 6 OS=Purpureocillium lilacinum OX=33203 GN=VFPBJ_09301 PE=3 SV=1	27.783	253		1	1	4.7	1045500	58082	0.00798008	0	0	0	59
A0A179GCN8	VFPBJ_09549	amidase OS=Purpureocillium lilacinum OX=33203 GN=VFPBJ_09549 PE=3 SV=1	60.083	547		1	1	2.9	1100500	35498	0.00487719	0	0	0	68
A0A179GHS3	VFPBJ_07896	Cytochrome c oxidase subunit 6, mitochondrial OS=Purpureocillium lilacinum OX=33203 GN=VFPBJ_07896 PE=3 SV=1	17.779	160		2	2	18.8	3445400	287120	0.0394484	5746800	1	0.00625	91
A0A179GL92	PRT1	Eukaryotic translation initiation factor 3 subunit B OS=Purpureocillium lilacinum OX=33203 GN=PRT1 PE=3 SV=1	85.484	748		2	2	4.8	1881400	45887	0.00630457	3643900	0	0	113
A0A179GPD5	VFPBJ_05371	Aminopeptidase OS=Purpureocillium lilacinum OX=33203 GN=VFPBJ_05371 PE=3 SV=1	99.617	884		3	3	3.8	3989000	88644	0.0121791	5415800	0	0	140
A0A179GSH5	PCL_06293	Uncharacterized protein OS=Purpureocillium lilacinum OX=33203 GN=PCL_06293 PE=4 SV=1	16.336	153		1	1	7.8	12937000	2587500	0.355505	0	1	0.00653595	166
A0A179GTW1	VFPBJ_03980	26S protease regulatory subunit 6A-B OS=Purpureocillium lilacinum OX=33203 GN=VFPBJ_03980 PE=3 SV=1	50.856	458		1	1	2.6	1399900	55995	0.00769334	0	0	0	191
A0A179GZA6	VFPFJ_09138	Uncharacterized protein OS=Purpureocillium lilacinum OX=33203 GN=VFPFJ_09138 PE=4 SV=1	6.571	64		1	1	20.3	14154000	7076800	0.972306	0	1	0.015625	233
A0A179H0Z0	VFPFJ_08996	40S ribosomal protein S2 OS=Purpureocillium lilacinum OX=33203 GN=VFPFJ_08996 PE=3 SV=1	27.869	256		2	2	8.6	1709600	113970	0.0156587	1628800	1	0.00390625	250
A0A179H196	PCL_01654	60S ribosomal protein L23a OS=Purpureocillium lilacinum OX=33203 GN=PCL_01654 PE=3 SV=1	17.018	154		1	1	9.1	6958200	994030	0.136573	0	1	0.00649351	254
A0A179H3B4	VFPBJ_02848	UTP--glucose-1-phosphate uridylyltransferase OS=Purpureocillium lilacinum OX=33203 GN=VFPBJ_02848 PE=3 SV=1	54.852	492		3	3	10.8	4587900	169920	0.0233459	6585400	1	0.00203252	273
A0A179H4H5	PCL_07774	valine--tRNA ligase OS=Purpureocillium lilacinum OX=33203 GN=PCL_07774 PE=3 SV=1	123.008	1094		2	2	2.7	3231700	59847	0.00822258	5359700	1	0.000914077	283
A0A179H9W4	VFPBJ_00259	Isovaleryl-CoA dehydrogenase, mitochondrial OS=Purpureocillium lilacinum OX=33203 GN=VFPBJ_00259 PE=3 SV=1	47.371	441		1	1	3.2	226520	10787	0.00148206	0	0	0	340
A0A179H9Z4	VFPBJ_00391	Antitoxin domain-containing protein OS=Purpureocillium lilacinum OX=33203 GN=VFPBJ_00391 PE=4 SV=1	12.182	115		1	1	22.6	1784200	297370	0.0408567	0	1	0.00869565	342
A0A179HBT7	PCL_12776	Acyl coA binding protein domain-containing protein OS=Purpureocillium lilacinum OX=33203 GN=PCL_12776 PE=4 SV=1	14.523	131		1	1	10.7	12087000	1208700	0.166067	0	1	0.00763359	360
A0A179HCG3	PCL_04319	Heat shock protein 78, mitochondrial OS=Purpureocillium lilacinum OX=33203 GN=PCL_04319 PE=3 SV=1	103.075	925		1	1	1.1	1237500	30183	0.00414695	0	0	0	365
A0A179HMF0	VFPFJ_04798	Carboxylic ester hydrolase OS=Purpureocillium lilacinum OX=33203 GN=VFPFJ_04798 PE=3 SV=1	32.907	305		1	1	4.3	2761900	162470	0.0223223	0	1	0.00327869	487
A0A179HMM1	VFPFJ_03416	Proteasome subunit beta OS=Purpureocillium lilacinum OX=33203 GN=VFPFJ_03416 PE=3 SV=1	29.55	267		2	2	16.1	2520200	210010	0.028854	4547700	0	0	490
A0A179HN44	VFPBJ_04382	FK506-binding protein OS=Purpureocillium lilacinum OX=33203 GN=VFPBJ_04382 PE=3 SV=1	51.447	473		1	1	3	5889800	392650	0.0539475	0	1	0.00211416	501
A0A179HNH1	VFPBJ_04085	Probable acetate kinase OS=Purpureocillium lilacinum OX=33203 GN=VFPBJ_04085 PE=3 SV=1	44.495	414		1	1	4.6	1343000	53720	0.00738077	0	0	0	508
A0A179HNR8	PCL_07760	ATP-dependent RNA helicase eIF4A OS=Purpureocillium lilacinum OX=33203 GN=PCL_07760 PE=3 SV=1	44.823	397		2	2	6.3	10490000	499510	0.0686294	19530000	1	0.00251889	513
A0A179HPS5	VFPFJ_03592	Deoxyuridine 5'-triphosphate nucleotidohydrolase OS=Purpureocillium lilacinum OX=33203 GN=VFPFJ_03592 PE=3 SV=1	20.351	196		1	1	8.7	3095400	343930	0.0472537	0	1	0.00510204	530
A0A179HPV5	VFPBJ_04239	Uncharacterized protein OS=Purpureocillium lilacinum OX=33203 GN=VFPBJ_04239 PE=4 SV=1	19.726	193		1	1	5.7	20042000	3340300	0.458935	0	1	0.00518135	532
A0A179HQD2	VFPFJ_01806	Histone H1 OS=Purpureocillium lilacinum OX=33203 GN=VFPFJ_01806 PE=3 SV=1	20.518	199		2	2	19.1	4815200	802530	0.110262	4712300	0	0	538
A0A179HQW3	VFPFJ_03463	Glutaredoxin domain-containing protein OS=Purpureocillium lilacinum OX=33203 GN=VFPFJ_03463 PE=4 SV=1	30.201	283		1	1	6.7	1254000	89569	0.0123062	0	1	0.00353357	549
A0A179HT08	VFPFJ_02659	Phosphoenolpyruvate carboxykinase (ATP) OS=Purpureocillium lilacinum OX=33203 GN=VFPFJ_02659 PE=3 SV=1	63.373	567		1	1	2.5	3039800	101330	0.0139221	0	1	0.00176367	584
A0A179HT13	VFPBJ_10296	5'-nucleotidase OS=Purpureocillium lilacinum OX=33203 GN=VFPBJ_10296 PE=3 SV=1	60.59	549		1	1	3.1	1979100	82464	0.01133	3528700	1	0.00182149	585
A0A179HU40	PCL_00338	GPI anchored protein OS=Purpureocillium lilacinum OX=33203 GN=PCL_00338 PE=4 SV=1	22.991	224		2	2	17	7574800	631230	0.0867268	13302000	1	0.00446429	597
A0A179HUU8	VFPBJ_07149	NAD-specific glutamate dehydrogenase OS=Purpureocillium lilacinum OX=33203 GN=VFPBJ_07149 PE=3 SV=1	119.916	1069		2	2	2.7	3832800	62832	0.0086327	5756800	1	0.000935454	611
A0A179HVQ0	VFPFJ_00212	Molybdate-anion transporter OS=Purpureocillium lilacinum OX=33203 GN=VFPFJ_00212 PE=3 SV=1	102.051	939		4	4	6.9	4495300	107030	0.0147052	5811800	0	0	623
A0A179HWJ6	VFPBJ_00831	Profilin OS=Purpureocillium lilacinum OX=33203 GN=VFPBJ_00831 PE=3 SV=1	14.737	142		1	1	8.5	5535900	922640	0.126765	0	1	0.00704225	634
A0A179HZ42	VFPFJ_01404	Trehalase OS=Purpureocillium lilacinum OX=33203 GN=VFPFJ_01404 PE=3 SV=1	77.274	696		3	3	4.5	4042400	126330	0.0173569	9092200	0	0	667
A0A179HZE0	VFPFJ_01020	Aspartate aminotransferase OS=Purpureocillium lilacinum OX=33203 GN=VFPFJ_01020 PE=3 SV=1	48.46	446		2	2	7.8	3418200	155370	0.0213468	6768700	2	0.0044843	672
A0A179HZX8	VFPFJ_01220	Ser/thr protein phosphatase family OS=Purpureocillium lilacinum OX=33203 GN=VFPFJ_01220 PE=4 SV=1	72.446	648		3	3	6.3	6600100	220000	0.0302265	5108000	1	0.00154321	675
A0A179I1S7	VFPBJ_01680	Lysine--tRNA ligase OS=Purpureocillium lilacinum OX=33203 GN=VFPBJ_01680 PE=3 SV=1	65.86	583		2	2	4.1	3184900	90997	0.0125024	5882700	2	0.00343053	689
A0A179G9W6	VFPBJ_09900	ECM33-like protein OS=Purpureocillium lilacinum OX=33203 GN=VFPBJ_09900 PE=4 SV=1	40.7	391		2	2	6.1	23476000	1467300	0.201597	38277000	1	0.00255754	50
A0A179GCE2	VFPBJ_09447	alpha-galactosidase OS=Purpureocillium lilacinum OX=33203 GN=VFPBJ_09447 PE=4 SV=1	96.983	935		1	1	1.5	1178800	27414	0.0037665	0	1	0.00106952	65
A0A179GH52	PCL_05508	Proteasome subunit alpha type OS=Purpureocillium lilacinum OX=33203 GN=PCL_05508 PE=3 SV=1	28.916	263		1	1	8	1132600	66623	0.00915356	0	1	0.00380228	88
A0A179GJJ2	VFPBJ_08150	Nucleosome assembly protein Nap1 OS=Purpureocillium lilacinum OX=33203 GN=VFPBJ_08150 PE=3 SV=1	46.377	410		1	1	3.4	729540	40530	0.00556855	0	0	0	103
A0A179GN00	PCL_11016	40s ribosomal protein s20 protein OS=Purpureocillium lilacinum OX=33203 GN=PCL_11016 PE=3 SV=1	13.09	116		1	1	10.3	3704100	529160	0.0727031	0	1	0.00862069	127
A0A179GN94	VFPFJ_09873	Heat shock protein OS=Purpureocillium lilacinum OX=33203 GN=VFPFJ_09873 PE=4 SV=1	64.079	575		2	2	5.9	3397000	99912	0.0137272	0	0	0	130
A0A179GSE2	VFPBJ_05828	1,3-beta-glucanosyltransferase OS=Purpureocillium lilacinum OX=33203 GN=VFPBJ_05828 PE=3 SV=1	53.247	482		2	2	6.8	3396800	141530	0.0194453	0	0	0	164
A0A179GXS0	VFPFJ_08560	glutamate-5-semialdehyde dehydrogenase OS=Purpureocillium lilacinum OX=33203 GN=VFPFJ_08560 PE=3 SV=1	47.018	446		1	1	3.4	895320	35813	0.00492047	2271700	0	0	220
A0A179GYS3	VFPBJ_10216	mRNA-nucleus export ATPase (Elf1) OS=Purpureocillium lilacinum OX=33203 GN=VFPBJ_10216 PE=3 SV=1	117.078	1054		1	1	1.3	1375000	24124	0.00331448	0	1	0.000948767	229
A0A179GZF7	PCL_10333	Sphingolipid long chain base-responsive protein PIL1 OS=Purpureocillium lilacinum OX=33203 GN=PCL_10333 PE=4 SV=1	39.276	354		1	1	2.8	14245000	837950	0.115129	0	1	0.00282486	234
A0A179H0Z3	PCL_10209	Glucose-6-phosphate 1-epimerase OS=Purpureocillium lilacinum OX=33203 GN=PCL_10209 PE=3 SV=1	34.327	317		2	2	11.7	2736500	160970	0.0221162	4215500	1	0.00315457	251
A0A179H2H3	PCL_01686	Translationally-controlled tumor protein homolog OS=Purpureocillium lilacinum OX=33203 GN=PCL_01686 PE=3 SV=1	18.935	171		2	2	14	5577000	697130	0.0957811	13744000	2	0.0116959	260
A0A179H2U5	VFPBJ_03335	6-phosphogluconolactonase OS=Purpureocillium lilacinum OX=33203 GN=VFPBJ_03335 PE=3 SV=1	28.339	261		2	2	14.2	1676700	111780	0.0153578	0	0	0	266
A0A179H346	PCL_01791	Uncharacterized protein OS=Purpureocillium lilacinum OX=33203 GN=PCL_01791 PE=4 SV=1	98.767	901		1	1	2.3	1327000	33175	0.00455803	0	0	0	270
A0A179H3B8	PCL_08118	Primosome PriB/single-strand DNA-binding protein OS=Purpureocillium lilacinum OX=33203 GN=PCL_08118 PE=4 SV=1	14.897	137		1	1	14.6	2234000	223400	0.0306937	0	1	0.00729927	274
A0A179H609	VFPBJ_07863	Proteasome subunit beta OS=Purpureocillium lilacinum OX=33203 GN=VFPBJ_07863 PE=3 SV=1	27.388	252		1	1	5.2	825070	68756	0.00944662	0	0	0	301
A0A179H6P1	PCL_02442	Glycine cleavage system P protein OS=Purpureocillium lilacinum OX=33203 GN=PCL_02442 PE=3 SV=1	116.486	1062		2	2	2.6	1932000	41106	0.00564769	4033900	0	0	308
A0A179H7D8	VFPBJ_08120	Protein BIG1 OS=Purpureocillium lilacinum OX=33203 GN=VFPBJ_08120 PE=3 SV=1	29.416	272		2	2	12.9	2565400	197340	0.0271132	5076800	1	0.00367647	317
A0A179H7V3	VFPFJ_08059	Glycoside hydrolase OS=Purpureocillium lilacinum OX=33203 GN=VFPFJ_08059 PE=4 SV=1	40.033	393		1	1	3.1	11362000	1420200	0.195126	0	1	0.00254453	323
A0A179H8F4	VFPFJ_08088	Short chain dehydrogenase OS=Purpureocillium lilacinum OX=33203 GN=VFPFJ_08088 PE=3 SV=1	31.032	291		2	2	7.9	1827700	140590	0.0193161	3109100	0	0	328
A0A179HA24	VFPBJ_00319	Malate synthase OS=Purpureocillium lilacinum OX=33203 GN=VFPBJ_00319 PE=3 SV=1	61.285	542		1	1	2	2441100	93888	0.0128996	0	1	0.00184502	343
A0A179HAA8	VFPBJ_00501	Cytoskeleton assembly control protein Sla2 OS=Purpureocillium lilacinum OX=33203 GN=VFPBJ_00501 PE=3 SV=1	118.843	1051		1	1	1	295540	4546.8	0.0006247	0	0	0	345
A0A179HFI6	VFPFJ_06853	4-hydroxyphenylpyruvate dioxygenase OS=Purpureocillium lilacinum OX=33203 GN=VFPFJ_06853 PE=3 SV=1	46.847	420		1	1	2.9	2441200	128490	0.0176537	0	1	0.00238095	386
A0A179HHS2	PCL_08062	Ribosomal protein S22, S8 family OS=Purpureocillium lilacinum OX=33203 GN=PCL_08062 PE=3 SV=1	14.784	130		1	1	10.8	2452100	408690	0.0561513	0	1	0.00769231	417
A0A179HID9	VFPFJ_05797	Elicitor protein OS=Purpureocillium lilacinum OX=33203 GN=VFPFJ_05797 PE=4 SV=1	33.345	314		2	2	8.6	8154100	509630	0.0700198	0	1	0.00318471	431
A0A179HIK5	VFPBJ_03623	Aspartyl aminopeptidase OS=Purpureocillium lilacinum OX=33203 GN=VFPBJ_03623 PE=3 SV=1	54.372	497		2	2	6.4	4409800	169610	0.0233033	8460600	0	0	433
A0A179HJS2	PCL_01849	Adenylosuccinate synthetase OS=Purpureocillium lilacinum OX=33203 GN=PCL_01849 PE=3 SV=1	46.944	423		2	2	5.7	2046500	97452	0.0133893	4499700	0	0	444
A0A179HLK8	PCL_01603	Allergen Asp F7 OS=Purpureocillium lilacinum OX=33203 GN=PCL_01603 PE=4 SV=1	27.207	269		1	1	5.9	12509000	1786900	0.245508	24856000	1	0.00371747	470
A0A179HLP1	VFPFJ_04631	40S ribosomal protein S19 OS=Purpureocillium lilacinum OX=33203 GN=VFPFJ_04631 PE=3 SV=1	16.724	151		2	2	15.9	11116000	1235100	0.169695	24000000	2	0.013245	474
A0A179HQA6	VFPFJ_03350	Glycoside hydrolase family 17 OS=Purpureocillium lilacinum OX=33203 GN=VFPFJ_03350 PE=4 SV=1	55.036	526		2	2	4.8	3743800	162780	0.0223649	5975600	1	0.00190114	537
A0A179HSF2	PCL_02680	60S ribosomal protein L7 OS=Purpureocillium lilacinum OX=33203 GN=PCL_02680 PE=3 SV=1	28.577	249		1	1	7.6	14653000	1332100	0.183022	0	1	0.00401606	573
A0A179HSN9	VFPFJ_04180	Uncharacterized protein OS=Purpureocillium lilacinum OX=33203 GN=VFPFJ_04180 PE=4 SV=1	17.878	173		3	3	28.9	6462000	1292400	0.177567	12379000	1	0.00578035	577
A0A179HUK2	VFPBJ_07351	Enoyl-CoA hydratase/isomerase OS=Purpureocillium lilacinum OX=33203 GN=VFPBJ_07351 PE=4 SV=1	34.827	329		1	1	7.3	2217900	116730	0.0160379	0	1	0.00303951	608
A0A179HVP5	PCL_03432	Monosaccharide transporter OS=Purpureocillium lilacinum OX=33203 GN=PCL_03432 PE=3 SV=1	60.378	551		1	1	2	5994000	333000	0.045752	0	0	0	622
A0A179HXL6	VFPBJ_00153	Superoxide dismutase [Cu-Zn] OS=Purpureocillium lilacinum OX=33203 GN=VFPBJ_00153 PE=3 SV=1	15.966	154		1	1	11	1003600	100360	0.0137888	0	0	0	649
A0A179HXP9	VFPFJ_00430	Candidapepsin-4 OS=Purpureocillium lilacinum OX=33203 GN=VFPFJ_00430 PE=3 SV=1	55.515	526		3	3	8.2	5161600	198520	0.0272753	9383700	0	0	652
A0A179G0S1	VFPBJ_09033	Uncharacterized protein OS=Purpureocillium lilacinum OX=33203 GN=VFPBJ_09033 PE=4 SV=1	20.289	186		1	1	11.3	1043700	208740	0.0286795	0	0	0	38
A0A179G9L4	PCL_11216	Small secreted protein OS=Purpureocillium lilacinum OX=33203 GN=PCL_11216 PE=4 SV=1	15.643	147		1	1	8.2	12814000	1830600	0.251512	0	1	0.00680272	48
A0A179GBU1	VFPBJ_09257	Outer mitochondrial membrane protein porin OS=Purpureocillium lilacinum OX=33203 GN=VFPBJ_09257 PE=4 SV=1	29.842	283		1	1	4.9	2648900	147160	0.0202188	0	1	0.00353357	58
A0A179GHZ9	VFPBJ_07435	nitric oxide dioxygenase OS=Purpureocillium lilacinum OX=33203 GN=VFPBJ_07435 PE=3 SV=1	45.852	418		1	1	3.3	2866000	136480	0.0187515	0	1	0.00239234	93
A0A179GL15	PCL_06854	Lipase 1 OS=Purpureocillium lilacinum OX=33203 GN=PCL_06854 PE=3 SV=1	46.459	437		2	2	7.8	1130500	56525	0.00776616	0	0	0	111
A0A179GLL3	PCL_03995	Uncharacterized protein OS=Purpureocillium lilacinum OX=33203 GN=PCL_03995 PE=4 SV=1	12.048	111		1	1	20.7	842140	120310	0.0165298	0	0	0	115
A0A179GLY7	VFPBJ_07027	Xanthine phosphoribosyltransferase 1 OS=Purpureocillium lilacinum OX=33203 GN=VFPBJ_07027 PE=4 SV=1	22.861	204		1	1	5.4	973660	108180	0.0148632	0	1	0.00490196	117
A0A179GN57	VFPFJ_09821	Beta-flanking protein OS=Purpureocillium lilacinum OX=33203 GN=VFPFJ_09821 PE=4 SV=1	22.356	208		1	1	9.6	15078000	1256500	0.172635	0	1	0.00480769	128
A0A179GNX7	VFPBJ_07201	HIT family protein 1 OS=Purpureocillium lilacinum OX=33203 GN=VFPBJ_07201 PE=4 SV=1	14.691	133		1	1	12.8	1785400	255060	0.0350436	0	1	0.0075188	134
A0A179GPQ8	PCL_11181	Pyruvate decarboxylase OS=Purpureocillium lilacinum OX=33203 GN=PCL_11181 PE=3 SV=1	63.177	573		2	2	5.4	1514300	56084	0.00770557	2512100	0	0	143
A0A179GSX8	VFPBJ_09381	C-1-tetrahydrofolate synthase, mitochondrial OS=Purpureocillium lilacinum OX=33203 GN=VFPBJ_09381 PE=3 SV=1	100.33	939		2	2	2.6	1761500	40964	0.00562818	3358100	0	0	178
A0A179GUP8	VFPBJ_04269	6,7-dimethyl-8-ribityllumazine synthase OS=Purpureocillium lilacinum OX=33203 GN=VFPBJ_04269 PE=3 SV=1	21.775	210		1	1	6.7	6000700	750090	0.103057	0	0	0	199
A0A179GX38	PCL_01548	ribonuclease T1 OS=Purpureocillium lilacinum OX=33203 GN=PCL_01548 PE=4 SV=1	13.246	131		2	2	17.6	2168600	433720	0.0595903	0	0	0	213
A0A179GXV6	VFPFJ_08527	indoleamine 2,3-dioxygenase OS=Purpureocillium lilacinum OX=33203 GN=VFPFJ_08527 PE=3 SV=1	55.763	497		1	1	2.2	933530	37341	0.00513041	0	0	0	223
A0A179GYX4	PCL_02637	1-aminocyclopropane-1-carboxylate deaminase OS=Purpureocillium lilacinum OX=33203 GN=PCL_02637 PE=3 SV=1	36.913	347		1	1	4.9	502410	26443	0.00363309	0	0	0	230
A0A179H2P8	VFPBJ_03080	Pyruvate carboxylase OS=Purpureocillium lilacinum OX=33203 GN=VFPBJ_03080 PE=4 SV=1	130.415	1189		2	2	2.7	2486400	41441	0.00569372	4077000	1	0.000841043	263
A0A179H344	PCL_01666	60S ribosomal protein L28 OS=Purpureocillium lilacinum OX=33203 GN=PCL_01666 PE=3 SV=1	16.741	156		1	1	5.8	7369300	736930	0.101249	0	1	0.00641026	268
A0A179H345	VFPBJ_03423	Cysteine synthase OS=Purpureocillium lilacinum OX=33203 GN=VFPBJ_03423 PE=4 SV=1	39.751	370		1	1	5.9	510810	26885	0.00369382	0	0	0	269
A0A179H426	PCL_07838	40S ribosomal protein S18 OS=Purpureocillium lilacinum OX=33203 GN=PCL_07838 PE=3 SV=1	17.876	156		1	1	7.7	1405600	140560	0.019312	0	1	0.00641026	278
A0A179H6R9	VFPBJ_07837	DNase1 protein OS=Purpureocillium lilacinum OX=33203 GN=VFPBJ_07837 PE=4 SV=1	18.152	167		1	1	7.8	2803600	700910	0.0963004	0	1	0.00598802	310
A0A179H756	VFPFJ_07987	5'-3' exoribonuclease 1 OS=Purpureocillium lilacinum OX=33203 GN=VFPFJ_07987 PE=3 SV=1	158.031	1412		2	2	1.7	15235000	185790	0.0255263	22282000	0	0	314
A0A179H7J2	PCL_00261	Ribosomal protein L14 OS=Purpureocillium lilacinum OX=33203 GN=PCL_00261 PE=3 SV=1	16.551	147		1	1	10.9	1411400	235240	0.0323204	0	1	0.00680272	319
A0A179H833	VFPBJ_00334	Nascent polypeptide-associated complex subunit beta OS=Purpureocillium lilacinum OX=33203 GN=VFPBJ_00334 PE=3 SV=1	19.578	179		2	2	12.3	2747400	343430	0.047185	3427900	1	0.00558659	325
A0A179H9R4	PCL_00215	stress responsive a/b barrel domain-containing protein OS=Purpureocillium lilacinum OX=33203 GN=PCL_00215 PE=4 SV=1	12.332	111		1	1	9	2612800	522560	0.0717963	0	1	0.00900901	338
A0A179HB02	VFPBJ_00888	Pyrimidine 5'-nucleotidase OS=Purpureocillium lilacinum OX=33203 GN=VFPBJ_00888 PE=4 SV=1	27.306	236		1	1	7.6	907060	60471	0.00830832	0	0	0	353
A0A179HDV3	VFPFJ_06659	Uncharacterized protein OS=Purpureocillium lilacinum OX=33203 GN=VFPFJ_06659 PE=4 SV=1	10.671	99		1	1	20.2	19376000	3229300	0.443685	0	1	0.010101	374
A0A179HE79	VFPBJ_05655	60S ribosomal protein L3 OS=Purpureocillium lilacinum OX=33203 GN=VFPBJ_05655 PE=3 SV=1	44.128	391		1	1	4.9	1250200	65801	0.00904062	0	0	0	377
A0A179HF47	PCL_03036	coproporphyrinogen oxidase OS=Purpureocillium lilacinum OX=33203 GN=PCL_03036 PE=3 SV=1	46.453	411		1	1	2.9	1456100	72807	0.0100032	0	0	0	384
A0A179HFP6	PCL_03207	ATP citrate synthase OS=Purpureocillium lilacinum OX=33203 GN=PCL_03207 PE=4 SV=1	72.234	661		2	2	5	2644500	69593	0.00956162	5068600	0	0	388
A0A179HFT1	VFPFJ_06808	Phosphatidate phosphatase APP1 catalytic domain-containing protein OS=Purpureocillium lilacinum OX=33203 GN=VFPFJ_06808 PE=4 SV=1	56.616	524		1	1	2.1	70204000	2600200	0.35725	0	1	0.0019084	390
A0A179HGB4	PCL_08253	Triosephosphate isomerase OS=Purpureocillium lilacinum OX=33203 GN=PCL_08253 PE=3 SV=1	26.972	247		1	1	6.1	3237300	202330	0.0277988	0	1	0.00404858	396
A0A179HGC1	VFPBJ_03307	glycine--tRNA ligase OS=Purpureocillium lilacinum OX=33203 GN=VFPBJ_03307 PE=3 SV=1	74.336	662		3	3	6.6	4224500	111170	0.015274	7308700	1	0.00151057	397
A0A179HH94	VFPFJ_06210	Citrate synthase OS=Purpureocillium lilacinum OX=33203 GN=VFPFJ_06210 PE=3 SV=1	65.3	597		3	2	6.2	2078200	67040	0.00921085	4342000	0	0	411
A0A179HI90	VFPFJ_05588	40S ribosomal protein S12 OS=Purpureocillium lilacinum OX=33203 GN=VFPFJ_05588 PE=3 SV=1	16.282	147		2	2	15	7800300	866700	0.119079	12443000	0	0	429
A0A179HKD4	VFPFJ_06343	Chaperonin OS=Purpureocillium lilacinum OX=33203 GN=VFPFJ_06343 PE=3 SV=1	11.172	104		1	1	11.5	1886200	269460	0.037022	0	1	0.00961538	450
A0A179HL08	VFPFJ_04711	Nonribosomal peptide synthase OS=Purpureocillium lilacinum OX=33203 GN=VFPFJ_04711 PE=4 SV=1	1293.26	11859		1	1	0.2	8974500	16229	0.00222976	0	1	8.43241e-05	460
A0A179HNK3	PCL_01150	Stress response protein (Ish1) OS=Purpureocillium lilacinum OX=33203 GN=PCL_01150 PE=4 SV=1	60.501	552		3	3	8	2073800	71511	0.00982514	3293600	0	0	512
A0A179HP61	PCL_07365	LCCL domain-containing protein OS=Purpureocillium lilacinum OX=33203 GN=PCL_07365 PE=4 SV=1	20.673	187		2	2	15	2102100	210210	0.0288815	0	0	0	518
A0A179HPL4	VFPFJ_04017	3'(2'),5'-bisphosphate nucleotidase OS=Purpureocillium lilacinum OX=33203 GN=VFPFJ_04017 PE=3 SV=1	47.151	445		1	1	2.5	648370	28190	0.00387312	0	0	0	525
A0A179HPN0	VFPFJ_03140	TPR domain-containing protein OS=Purpureocillium lilacinum OX=33203 GN=VFPFJ_03140 PE=3 SV=1	36.715	360		1	1	3.9	715260	39737	0.0054596	0	0	0	528
A0A179HSM3	PCL_03386	GPI anchored protein OS=Purpureocillium lilacinum OX=33203 GN=PCL_03386 PE=4 SV=1	58.741	525		1	1	2.5	549190	20340	0.00279458	0	0	0	576
A0A179HTI2	VFPBJ_07165	Uricase OS=Purpureocillium lilacinum OX=33203 GN=VFPBJ_07165 PE=3 SV=1	34.512	307		1	1	6.5	1231400	94721	0.013014	0	0	0	592
A0A179HTT1	VFPFJ_02473	Cell cycle control protein OS=Purpureocillium lilacinum OX=33203 GN=VFPFJ_02473 PE=4 SV=1	41.265	373		1	1	3.2	446350000	27897000	3.83286	0	0	0	594
A0A179HVU9	VFPBJ_06769	Cytochrome b5 OS=Purpureocillium lilacinum OX=33203 GN=VFPBJ_06769 PE=3 SV=1	14.732	137		1	1	9.5	2913300	416190	0.0571818	0	0	0	625
A0A179HWZ3	VFPFJ_00179	Probable endonuclease LCL3 OS=Purpureocillium lilacinum OX=33203 GN=VFPFJ_00179 PE=3 SV=1	98.081	884		3	3	4.3	3106400	62127	0.00853584	5592600	0	0	641
A0A179I035	VFPFJ_01059	Arf gtpase-activating protein OS=Purpureocillium lilacinum OX=33203 GN=VFPFJ_01059 PE=4 SV=1	51.303	483		1	1	2.7	1255300	41844	0.00574909	0	0	0	677
A0A179I0N1	VFPFJ_01202	Vacuolar protein sorting protein DigA OS=Purpureocillium lilacinum OX=33203 GN=VFPFJ_01202 PE=3 SV=1	108.755	966		1	1	2.5	2938500	52472	0.00720931	0	0	0	681
A0A179FEI0	VFPBJ_11356	Ethyl tert-butyl ether degradation EthD OS=Purpureocillium lilacinum OX=33203 GN=VFPBJ_11356 PE=3 SV=1	11.958	107		1	1	9.3	1493500	213350	0.0293129	0	0	0	28
A0A179FQN0	VFPFJ_11109	1-alkyl-2-acetylglycerophosphocholine esterase OS=Purpureocillium lilacinum OX=33203 GN=VFPFJ_11109 PE=4 SV=1	41.479	385		2	2	6.2	1686800	120490	0.0165545	2806000	0	0	30
A0A179G341	VFPBJ_10649	Arginase OS=Purpureocillium lilacinum OX=33203 GN=VFPBJ_10649 PE=3 SV=1	35.011	325		1	1	6.5	1444900	90309	0.0124079	0	1	0.00307692	44
A0A179GBM0	VFPBJ_10088	argininosuccinate synthase OS=Purpureocillium lilacinum OX=33203 GN=VFPBJ_10088 PE=3 SV=1	46.623	422		2	2	6.4	2398300	104270	0.014326	4401800	0	0	57
A0A179GH77	VFPFJ_10375	Lipid A export ATP-binding/permease protein msbA OS=Purpureocillium lilacinum OX=33203 GN=VFPFJ_10375 PE=4 SV=1	142.796	1316		1	1	1	91617000	1454200	0.199797	0	1	0.000759878	89
A0A179GHB2	VFPFJ_10543	Uncharacterized protein OS=Purpureocillium lilacinum OX=33203 GN=VFPFJ_10543 PE=4 SV=1	24.503	226		2	2	11.9	2120400	235600	0.0323699	0	0	0	90
A0A179GIY5	PCL_00607	Elongation factor Tu OS=Purpureocillium lilacinum OX=33203 GN=PCL_00607 PE=3 SV=1	48.917	441		1	1	4.1	958680	36872	0.00506597	0	0	0	99
A0A179GLU7	PCL_03544	Eukaryotic peptide chain release factor GTP-binding subunit OS=Purpureocillium lilacinum OX=33203 GN=PCL_03544 PE=3 SV=1	78.227	721		1	1	1.4	51554000	1393400	0.191444	0	0	0	116
A0A179GPT6	VFPFJ_09866	Arsenate reductase OS=Purpureocillium lilacinum OX=33203 GN=VFPFJ_09866 PE=4 SV=1	40.039	379		1	1	4.7	1770200	126440	0.017372	0	1	0.00263852	144
A0A179GST8	VFPBJ_09350	Glutamate carboxypeptidase OS=Purpureocillium lilacinum OX=33203 GN=VFPBJ_09350 PE=3 SV=1	52.537	476		1	1	3.4	2269700	87295	0.0119938	0	1	0.00210084	173
A0A179GTD6	VFPFJ_09477	F1F0-ATP synthase regulatory factor Stf2 OS=Purpureocillium lilacinum OX=33203 GN=VFPFJ_09477 PE=4 SV=1	58.093	521		1	1	5.2	1725800	59511	0.00817642	0	1	0.00191939	185
A0A179GTU8	VFPBJ_06154	CVNH domain-containing protein OS=Purpureocillium lilacinum OX=33203 GN=VFPBJ_06154 PE=4 SV=1	13.822	129		1	1	17.1	2781800	695450	0.0955502	0	0	0	189
A0A179GTZ0	PCL_06253	Endonuclease/exonuclease/phosphatase family protein OS=Purpureocillium lilacinum OX=33203 GN=PCL_06253 PE=4 SV=1	64.361	607		1	1	3.5	684800	23614	0.00324441	0	0	0	192
A0A179GV39	VFPFJ_09586	Eukaryotic ribosomal protein L18 OS=Purpureocillium lilacinum OX=33203 GN=VFPFJ_09586 PE=3 SV=1	20.664	184		1	1	9.2	891150	89115	0.0122438	0	0	0	201
A0A179GV42	PCL_01113	Obg-like ATPase 1 OS=Purpureocillium lilacinum OX=33203 GN=PCL_01113 PE=3 SV=1	43.929	394		1	1	2.5	966050	40252	0.00553036	0	0	0	202
A0A179GW41	VFPBJ_04104	60S ribosomal protein L33 OS=Purpureocillium lilacinum OX=33203 GN=VFPBJ_04104 PE=3 SV=1	12.155	109		1	1	14.7	803610	114800	0.0157728	0	0	0	208
A0A179GWN0	VFPBJ_04225	Serine/threonine-protein kinase cot-1 OS=Purpureocillium lilacinum OX=33203 GN=VFPBJ_04225 PE=4 SV=1	73.671	649		2	2	2.3	28262000	974550	0.133897	0	0	0	210
A0A179GZ97	VFPFJ_09119	Inosine-5'-monophosphate dehydrogenase OS=Purpureocillium lilacinum OX=33203 GN=VFPFJ_09119 PE=3 SV=1	57.479	539		3	3	8.2	1801000	66706	0.00916496	3346700	0	0	232
A0A179H0L7	VFPBJ_02552	Uncharacterized protein OS=Purpureocillium lilacinum OX=33203 GN=VFPBJ_02552 PE=4 SV=1	29.431	265		2	2	10.9	6795400	566280	0.0778031	12820000	0	0	243
A0A179H147	PCL_06742	Branched-chain-amino-acid aminotransferase OS=Purpureocillium lilacinum OX=33203 GN=PCL_06742 PE=3 SV=1	46.865	428		2	2	7	1292400	47867	0.00657661	2083100	0	0	252
A0A179H1U0	VFPBJ_02288	60s acidic ribosomal protein domain-containing protein OS=Purpureocillium lilacinum OX=33203 GN=VFPBJ_02288 PE=3 SV=1	10.86	109		1	1	15.6	783460	261150	0.0358803	0	0	0	257
A0A179H2R4	PCL_01798	chitinase OS=Purpureocillium lilacinum OX=33203 GN=PCL_01798 PE=3 SV=1	142.957	1311		1	1	1.4	2467700	37964	0.005216	0	1	0.000762777	265
A0A179H393	VFPBJ_02728	oxoglutarate dehydrogenase (succinyl-transferring) OS=Purpureocillium lilacinum OX=33203 GN=VFPBJ_02728 PE=3 SV=1	120.185	1066		1	1	1.4	1255700	22832	0.00313697	0	0	0	272
A0A179H4C1	VFPBJ_03017	Acid phosphatase OS=Purpureocillium lilacinum OX=33203 GN=VFPBJ_03017 PE=4 SV=1	47.589	422		1	1	4.5	1996000	86785	0.0119237	0	1	0.00236967	281
A0A179H4Y1	VFPBJ_03277	Adenosine kinase OS=Purpureocillium lilacinum OX=33203 GN=VFPBJ_03277 PE=3 SV=1	37.936	348		1	1	4	3169000	198060	0.0272121	0	0	0	286
A0A179H9D6	VFPBJ_00777	isocitrate dehydrogenase (NAD(+)) OS=Purpureocillium lilacinum OX=33203 GN=VFPBJ_00777 PE=3 SV=1	41.33	382		1	1	3.1	1325400	63116	0.00867172	0	0	0	334
A0A179HAF6	VFPBJ_00630	Peptidase inhibitor i9 domain-containing protein OS=Purpureocillium lilacinum OX=33203 GN=VFPBJ_00630 PE=4 SV=1	7.747	71		1	1	29.6	1748800	349750	0.0480533	0	1	0.0140845	349
A0A179HAQ4	PCL_12326	Clathrin light chain OS=Purpureocillium lilacinum OX=33203 GN=PCL_12326 PE=3 SV=1	25.598	237		1	1	13.9	527200	58578	0.00804823	0	0	0	352
A0A179HBW3	PCL_13105	Pentatricopeptide repeat protein OS=Purpureocillium lilacinum OX=33203 GN=PCL_13105 PE=4 SV=1	127.303	1157		1	1	0.9	28334000	488520	0.0671194	51832000	1	0.000864304	361
A0A179HDL7	VFPFJ_06772	Uncharacterized protein OS=Purpureocillium lilacinum OX=33203 GN=VFPFJ_06772 PE=4 SV=1	46.6	436		1	1	3.4	696060	49719	0.00683106	0	0	0	370
A0A179HFS0	VFPFJ_06774	Hsp70 family chaperone OS=Purpureocillium lilacinum OX=33203 GN=VFPFJ_06774 PE=4 SV=1	109.309	1009		1	1	1.3	909810	15686	0.00215515	0	0	0	389
A0A179HGN6	VFPFJ_07243	90S preribosome component RRP12 OS=Purpureocillium lilacinum OX=33203 GN=VFPFJ_07243 PE=3 SV=1	138.386	1263		1	1	0.7	8889800	174310	0.023949	0	0	0	400
A0A179HI33	VFPBJ_01874	Myosin regulatory light chain cdc4 OS=Purpureocillium lilacinum OX=33203 GN=VFPBJ_01874 PE=4 SV=1	16.351	147		1	1	7.5	1298400	118040	0.0162179	0	1	0.00680272	421
A0A179HI62	VFPFJ_06321	6-hydroxy-D-nicotine oxidase OS=Purpureocillium lilacinum OX=33203 GN=VFPFJ_06321 PE=4 SV=1	56.15	519		1	1	3.5	759340	28124	0.00386405	0	0	0	424
A0A179HJ82	PCL_02236	Cytochrome b-c1 complex subunit Rieske, mitochondrial OS=Purpureocillium lilacinum OX=33203 GN=PCL_02236 PE=3 SV=1	25.304	237		2	2	13.5	1660500	138380	0.0190125	3374600	0	0	436
A0A179HL94	VFPBJ_03165	Proline iminopeptidase OS=Purpureocillium lilacinum OX=33203 GN=VFPBJ_03165 PE=3 SV=1	52.704	473		1	1	2.3	425410	21271	0.0029225	0	0	0	462
A0A179HLD8	VFPFJ_05395	C2 domain-containing protein OS=Purpureocillium lilacinum OX=33203 GN=VFPFJ_05395 PE=4 SV=1	163.593	1486		1	1	1.3	577230	8365.7	0.00114939	0	0	0	464
A0A179HLN7	PCL_05408	Peptidyl-prolyl cis-trans isomerase OS=Purpureocillium lilacinum OX=33203 GN=PCL_05408 PE=3 SV=1	40.3	372		1	1	4.3	1353000	71210	0.00978378	0	0	0	473
A0A179HLS7	VFPBJ_03239	Carboxypeptidase OS=Purpureocillium lilacinum OX=33203 GN=VFPBJ_03239 PE=3 SV=1	61.388	554		1	1	1.4	1773700	77119	0.0105956	0	0	0	476
A0A179HM34	VFPFJ_03107	Carbohydrate esterase family 5 protein OS=Purpureocillium lilacinum OX=33203 GN=VFPFJ_03107 PE=4 SV=1	31.465	316		1	1	7.6	1210400	86460	0.011879	0	0	0	483
A0A179HNH3	VFPBJ_04506	Endoribonuclease L-PSP OS=Purpureocillium lilacinum OX=33203 GN=VFPBJ_04506 PE=3 SV=1	13.544	125		1	1	11.2	2414400	344910	0.0473884	0	0	0	509
A0A179HNI0	VFPFJ_05387	Calcium/calmodulin-dependent protein kinase OS=Purpureocillium lilacinum OX=33203 GN=VFPFJ_05387 PE=3 SV=1	47.164	416		1	1	3.4	1140300	45613	0.00626693	0	0	0	510
A0A179HQ96	VFPFJ_03904	Wsc domain-containing protein OS=Purpureocillium lilacinum OX=33203 GN=VFPFJ_03904 PE=4 SV=1	169.975	1600		2	2	2.6	1683100	29528	0.00405695	2651300	0	0	536
A0A179HQZ5	VFPFJ_03493	Transcription factor btf3 OS=Purpureocillium lilacinum OX=33203 GN=VFPFJ_03493 PE=4 SV=1	87.062	787		1	1	2.4	1246400	31159	0.00428104	2274000	0	0	550
A0A179HRZ8	PCL_01254	Hydroxymethylglutaryl-CoA synthase OS=Purpureocillium lilacinum OX=33203 GN=PCL_01254 PE=3 SV=1	50.061	453		1	1	2.4	2401500	104410	0.0143452	0	0	0	562
A0A179HS43	PCL_01372	acetyl-CoA C-acetyltransferase OS=Purpureocillium lilacinum OX=33203 GN=PCL_01372 PE=3 SV=1	43.642	419		1	1	3.1	624060	34670	0.00476343	0	0	0	567
A0A179HS59	PCL_10861	Amidohydrolase family protein OS=Purpureocillium lilacinum OX=33203 GN=PCL_10861 PE=3 SV=1	38.624	339		1	1	5.3	400980	26732	0.0036728	0	0	0	568
A0A179HT97	VFPFJ_01734	Lysophospholipase OS=Purpureocillium lilacinum OX=33203 GN=VFPFJ_01734 PE=3 SV=1	79.614	751		1	1	1.7	869430	23498	0.00322847	0	0	0	588
A0A179HUB6	VFPBJ_00166	ATP synthase subunit d, mitochondrial OS=Purpureocillium lilacinum OX=33203 GN=VFPBJ_00166 PE=3 SV=1	19.433	173		1	1	12.1	1427100	118930	0.0163402	0	0	0	601
A0A179HV48	PCL_12560	Peroxiredoxin type-2 OS=Purpureocillium lilacinum OX=33203 GN=PCL_12560 PE=3 SV=1	17.868	166		2	2	21.7	3714500	412730	0.0567064	7884100	0	0	615
A0A179HVD2	PCL_03310	Cytochrome c oxidase polypeptide IV OS=Purpureocillium lilacinum OX=33203 GN=PCL_03310 PE=4 SV=1	22.453	205		1	1	13.2	1512600	137510	0.018893	0	0	0	618
A0A179HWF8	VFPFJ_00944	Orotate phosphoribosyltransferase OS=Purpureocillium lilacinum OX=33203 GN=VFPFJ_00944 PE=3 SV=1	25.341	234		1	1	6	585620	39041	0.00536398	0	0	0	633
A0A179HYA8	VFPFJ_01507	ATPase synthesis protein 25 OS=Purpureocillium lilacinum OX=33203 GN=VFPFJ_01507 PE=3 SV=1	58.326	520		1	1	2.1	498380	22654	0.00311251	0	0	0	659
A0A179HYD6	VFPBJ_00576	Protein transport protein SEC23 OS=Purpureocillium lilacinum OX=33203 GN=VFPBJ_00576 PE=3 SV=1	103.074	932		2	2	2.9	1936600	44015	0.00604737	3050500	0	0	660
A0A179HYS7	VFPFJ_00619	Carnitine acetyl transferase OS=Purpureocillium lilacinum OX=33203 GN=VFPFJ_00619 PE=3 SV=1	71.379	636		1	1	2	1027500	27039	0.00371498	0	0	0	665
A0A179EXS1	VFPFJ_11702	Reverse transcriptase OS=Purpureocillium lilacinum OX=33203 GN=VFPFJ_11702 PE=4 SV=1	128.682	1155		1	1	1.3	17781000	257690	0.0354049	0	0	0	22
A0A179FWP8	PCL_01160	Esterase/lipase OS=Purpureocillium lilacinum OX=33203 GN=PCL_01160 PE=4 SV=1	34.949	314		1	1	3.8	1228800	61440	0.00844145	0	0	0	37
A0A179G270	VFPBJ_09031	L-xylulose reductase OS=Purpureocillium lilacinum OX=33203 GN=VFPBJ_09031 PE=4 SV=1	28.628	266		1	1	7.5	1042700	61336	0.00842716	0	0	0	42
A0A179GC90	VFPBJ_09123	Phosphoglycerate mutase family protein OS=Purpureocillium lilacinum OX=33203 GN=VFPBJ_09123 PE=4 SV=1	26.589	242		1	1	6.2	607810	75976	0.0104386	0	0	0	63
A0A179GHZ7	PCL_00604	60S ribosomal protein L4 OS=Purpureocillium lilacinum OX=33203 GN=PCL_00604 PE=3 SV=1	37.67	352		1	1	4.5	1202300	66792	0.00917678	2199300	0	0	92
A0A179GKA8	VFPBJ_08303	GPI anchored serine-threonine rich protein OS=Purpureocillium lilacinum OX=33203 GN=VFPBJ_08303 PE=4 SV=1	21.055	211		1	1	7.6	2802500	254770	0.0350037	0	0	0	105
A0A179GKE0	VFPFJ_10335	Acetylornithine deacetylase OS=Purpureocillium lilacinum OX=33203 GN=VFPFJ_10335 PE=3 SV=1	48.969	459		1	1	3.7	783610	43534	0.00598128	0	0	0	106
A0A179GLZ7	PCL_03352	4-amino-5-hydroxymethyl-2-methylpyrimidine phosphate synthase OS=Purpureocillium lilacinum OX=33203 GN=PCL_03352 PE=3 SV=1	38.31	342		1	1	2.6	3851800	256780	0.0352799	0	0	0	118
A0A179GQA5	PCL_09208	Disintegrin-like metalloprotease OS=Purpureocillium lilacinum OX=33203 GN=PCL_09208 PE=4 SV=1	87.015	809		1	1	2.2	506270	14890	0.00204579	0	0	0	147
A0A179GQB1	VFPBJ_05712	NADPH-dependent alpha-keto amide OS=Purpureocillium lilacinum OX=33203 GN=VFPBJ_05712 PE=4 SV=1	35.012	315		1	1	5.4	932370	58273	0.00800633	0	0	0	148
A0A179GQN9	PCL_08920	Mitochondrial phosphate carrier protein OS=Purpureocillium lilacinum OX=33203 GN=PCL_08920 PE=3 SV=1	34.121	324		1	1	5.2	737620	40979	0.00563024	0	0	0	151
A0A179GS57	VFPBJ_05696	Glyceraldehyde-3-phosphate dehydrogenase OS=Purpureocillium lilacinum OX=33203 GN=VFPBJ_05696 PE=3 SV=1	36.239	338		1	1	3.8	1030100	46823	0.00643317	0	0	0	162
A0A179GSV1	VFPFJ_09462	Transcription elongation factor Spt6 OS=Purpureocillium lilacinum OX=33203 GN=VFPFJ_09462 PE=3 SV=1	163.32	1411		1	1	1.1	240730	3126.4	0.000429547	0	0	0	175
A0A179GSW0	VFPFJ_09472	Isocitrate lyase OS=Purpureocillium lilacinum OX=33203 GN=VFPFJ_09472 PE=3 SV=1	59.931	548		1	1	2.4	1207600	38955	0.00535216	0	1	0.00182482	176
A0A179GSZ3	PCL_06341	S8/S53 family peptidase OS=Purpureocillium lilacinum OX=33203 GN=PCL_06341 PE=4 SV=1	63.261	578		1	1	3.3	252850	8428.3	0.00115799	0	0	0	180
A0A179GTW0	VFPBJ_06286	Formyltetrahydrofolate deformylase OS=Purpureocillium lilacinum OX=33203 GN=VFPBJ_06286 PE=3 SV=1	32.283	286		1	1	6.3	535540	35703	0.00490536	0	0	0	190
A0A179GUR7	VFPBJ_04218	SecE/SeC61-gamma subunits of protein translocation complex domain-containing protein OS=Purpureocillium lilacinum OX=33203 GN=VFPBJ_04218 PE=3 SV=1	7.684	70		1	1	17.1	351810	87952	0.012084	0	0	0	200
A0A179GV89	VFPFJ_09514	60S ribosomal protein L5 OS=Purpureocillium lilacinum OX=33203 GN=VFPFJ_09514 PE=3 SV=1	34.663	302		1	1	7.6	792050	60927	0.00837097	1448900	0	0	205
A0A179GVH6	VFPBJ_09667	Uncharacterized protein OS=Purpureocillium lilacinum OX=33203 GN=VFPBJ_09667 PE=4 SV=1	21.038	187		1	1	6.4	2984700	271340	0.0372803	0	0	0	207
A0A179GY49	VFPFJ_08690	Uncharacterized protein OS=Purpureocillium lilacinum OX=33203 GN=VFPFJ_08690 PE=4 SV=1	25.005	230		1	1	4.8	4040400	404040	0.0555124	0	0	0	225
A0A179H0B5	VFPFJ_08612	Actin cortical patch component OS=Purpureocillium lilacinum OX=33203 GN=VFPFJ_08612 PE=4 SV=1	63.811	610		1	1	2.3	1429300	35733	0.00490948	0	0	0	239
A0A179H0J6	PCL_06211	Acetyltransferase component of pyruvate dehydrogenase complex OS=Purpureocillium lilacinum OX=33203 GN=PCL_06211 PE=3 SV=1	48.883	459		1	1	2	854330	34173	0.00469514	0	0	0	241
A0A179H0S7	VFPFJ_09111	Thioredoxin reductase OS=Purpureocillium lilacinum OX=33203 GN=VFPFJ_09111 PE=4 SV=1	34.87	321		1	1	3.7	841290	64715	0.00889141	0	0	0	246
A0A179H0U0	VFPBJ_02633	Kp4 domain-containing protein OS=Purpureocillium lilacinum OX=33203 GN=VFPBJ_02633 PE=4 SV=1	12.309	118		1	1	13.6	2649500	441580	0.0606702	0	0	0	247
A0A179H4K6	PCL_02464	Osmosensor, Mos1 OS=Purpureocillium lilacinum OX=33203 GN=PCL_02464 PE=3 SV=1	32.032	299		1	1	6.4	1628700	203580	0.0279705	0	0	0	284
A0A179H5G6	PCL_05077	NAP family protein OS=Purpureocillium lilacinum OX=33203 GN=PCL_05077 PE=3 SV=1	35.829	312		1	1	4.8	535900	59545	0.00818109	980330	0	0	294
A0A179H642	VFPFJ_08013	Uncharacterized protein OS=Purpureocillium lilacinum OX=33203 GN=VFPFJ_08013 PE=4 SV=1	35.21	330		1	1	4.5	6868200	343410	0.0471823	0	0	0	302
A0A179H7J7	VFPFJ_07798	ubiquitinyl hydrolase 1 OS=Purpureocillium lilacinum OX=33203 GN=VFPFJ_07798 PE=3 SV=1	132.845	1146		1	1	1.1	381610	5870.9	0.000806623	0	0	0	320
A0A179H871	VFPFJ_07988	Chromatin assembly factor 1 subunit C OS=Purpureocillium lilacinum OX=33203 GN=VFPFJ_07988 PE=4 SV=1	48.978	439		1	1	2.7	748660	37433	0.00514305	0	0	0	326
A0A179H9L9	VFPBJ_01005	isopentenyl-diphosphate Delta-isomerase OS=Purpureocillium lilacinum OX=33203 GN=VFPBJ_01005 PE=3 SV=1	29.548	258		1	1	8.1	1109000	85310	0.011721	0	0	0	336
A0A179HAD2	PCL_12383	40S ribosomal protein S9 (S7) OS=Purpureocillium lilacinum OX=33203 GN=PCL_12383 PE=3 SV=1	22.005	191		1	1	5.8	658610	59874	0.00822629	0	0	0	346
A0A179HB06	PCL_12838	Mannan endo-1,6-alpha-mannosidase OS=Purpureocillium lilacinum OX=33203 GN=PCL_12838 PE=3 SV=1	53.059	482		1	1	3.3	1816500	72661	0.00998314	0	1	0.00207469	354
A0A179HD42	VFPBJ_01521	Chaperone protein HSP31 OS=Purpureocillium lilacinum OX=33203 GN=VFPBJ_01521 PE=4 SV=1	25.704	239		1	1	7.5	823750	68646	0.00943151	0	0	0	367
A0A179HDP3	PCL_09398	40S ribosomal protein S5 OS=Purpureocillium lilacinum OX=33203 GN=PCL_09398 PE=3 SV=1	23.65	213		1	1	7	263100	23918	0.00328618	0	0	0	371
A0A179HH65	VFPBJ_05384	Actin-related protein 2/3 complex subunit 3 OS=Purpureocillium lilacinum OX=33203 GN=VFPBJ_05384 PE=3 SV=1	21.879	191		1	1	5.8	759570	84397	0.0115956	0	0	0	408
A0A179HHJ4	VFPFJ_06310	RNA polymerase II-associated protein OS=Purpureocillium lilacinum OX=33203 GN=VFPFJ_06310 PE=3 SV=1	44.791	412		1	1	2.9	275900	11496	0.00157947	0	0	0	414
A0A179HHQ3	VFPFJ_06259	26S proteasome regulatory subunit RPN1 OS=Purpureocillium lilacinum OX=33203 GN=VFPFJ_06259 PE=3 SV=1	99.698	898		1	1	1.7	586010	11269	0.00154829	0	0	0	416
A0A179HHX9	VFPBJ_03741	Alcohol dehydrogenase-like protein OS=Purpureocillium lilacinum OX=33203 GN=VFPBJ_03741 PE=3 SV=1	39.069	360		1	1	4.2	764150	40218	0.00552569	0	0	0	418
A0A179HIE6	VFPFJ_05750	Ntf2 and rrm domain-containing protein OS=Purpureocillium lilacinum OX=33203 GN=VFPFJ_05750 PE=4 SV=1	55.105	524		1	1	3.1	1005100	33502	0.00460295	0	0	0	432
A0A179HJK2	PCL_06768	Carboxylic ester hydrolase OS=Purpureocillium lilacinum OX=33203 GN=PCL_06768 PE=3 SV=1	36.383	339		1	1	4.4	1107600	100690	0.0138341	0	0	0	441
A0A179HK42	PCL_01709	Secreted protein NIS1 OS=Purpureocillium lilacinum OX=33203 GN=PCL_01709 PE=4 SV=1	14.956	141		1	1	11.3	1180900	295210	0.0405599	0	0	0	447
A0A179HK79	VFPFJ_06293	NAD(P)-binding domain-containingprotein OS=Purpureocillium lilacinum OX=33203 GN=VFPFJ_06293 PE=4 SV=1	15.962	153		1	1	12.4	634640	70516	0.00968843	0	0	0	448
A0A179HKM7	VFPFJ_06524	Glycosyltransferase family 31 protein OS=Purpureocillium lilacinum OX=33203 GN=VFPFJ_06524 PE=4 SV=1	55.49	489		1	1	2.7	19759000	731830	0.100549	0	0	0	454
A0A179HLF9	VFPFJ_05404	Fumarate reductase OS=Purpureocillium lilacinum OX=33203 GN=VFPFJ_05404 PE=3 SV=1	54.158	513		1	1	2.5	531980	18999	0.00261034	0	0	0	466
A0A179HLI4	VFPFJ_04392	Peptidyl-prolyl cis-trans isomerase OS=Purpureocillium lilacinum OX=33203 GN=VFPFJ_04392 PE=3 SV=1	54.784	478		1	1	2.1	1549900	67388	0.00925867	0	0	0	468
A0A179HLN4	VFPFJ_05073	FAD binding domain-containingprotein OS=Purpureocillium lilacinum OX=33203 GN=VFPFJ_05073 PE=3 SV=1	73.899	663		1	1	2.4	889320	24703	0.00339403	1626900	0	0	472
A0A179HLR3	VFPFJ_05103	Nucleoside hydrolase OS=Purpureocillium lilacinum OX=33203 GN=VFPFJ_05103 PE=3 SV=1	45.489	416		1	1	3.8	358060	27543	0.00378423	0	0	0	475
A0A179HM00	VFPFJ_04659	Amidohydrolase OS=Purpureocillium lilacinum OX=33203 GN=VFPFJ_04659 PE=3 SV=1	147.545	1352		1	1	1.2	516200	10983	0.00150899	0	0	0	479
A0A179HMR1	VFPBJ_02732	ATP synthase subunit beta OS=Purpureocillium lilacinum OX=33203 GN=VFPBJ_02732 PE=3 SV=1	55.276	517		1	1	3.3	2200100	78573	0.0107954	0	0	0	492
A0A179HMZ5	PCL_04774	Cytochrome c1, heme protein, mitochondrial OS=Purpureocillium lilacinum OX=33203 GN=PCL_04774 PE=4 SV=1	35.427	322		1	1	5.3	213700	17809	0.00244684	0	0	0	499
A0A179HPI5	VFPBJ_04117	Ribosome maturation protein SBDS OS=Purpureocillium lilacinum OX=33203 GN=VFPBJ_04117 PE=4 SV=1	12.643	114		1	1	10.5	543360	77622	0.0106648	0	0	0	523
A0A179HPL8	VFPFJ_05442	E3 ubiquitin ligase complex SCF subunit OS=Purpureocillium lilacinum OX=33203 GN=VFPFJ_05442 PE=3 SV=1	19.757	172		1	1	8.7	1657100	138090	0.0189727	0	0	0	526
A0A179HPP1	VFPFJ_03150	Adenylosuccinate lyase OS=Purpureocillium lilacinum OX=33203 GN=VFPFJ_03150 PE=4 SV=1	56.499	506		1	1	4	586990	20964	0.00288032	0	0	0	529
A0A179HPW6	PCL_02985	Uroporphyrinogen decarboxylase OS=Purpureocillium lilacinum OX=33203 GN=PCL_02985 PE=3 SV=1	40.708	365		1	1	4.1	839540	41977	0.00576736	0	0	0	533
A0A179HQM8	VFPFJ_01818	Sec14 cytosolic factor OS=Purpureocillium lilacinum OX=33203 GN=VFPFJ_01818 PE=4 SV=1	37.467	332		1	1	3.9	745390	41410	0.00568946	1363500	0	0	543
A0A179HQU5	VFPFJ_03651	Dipeptidyl peptidase 3 OS=Purpureocillium lilacinum OX=33203 GN=VFPFJ_03651 PE=3 SV=1	78.05	706		1	1	2.3	999300	26297	0.00361303	0	0	0	548
A0A179HS09	VFPFJ_03960	D-3-phosphoglycerate dehydrogenase OS=Purpureocillium lilacinum OX=33203 GN=VFPFJ_03960 PE=3 SV=1	60.562	575		1	1	2.3	1147600	42505	0.00583991	0	0	0	563
A0A179HSD5	VFPFJ_04079	fructose-bisphosphatase OS=Purpureocillium lilacinum OX=33203 GN=VFPFJ_04079 PE=3 SV=1	39.094	356		1	1	6.7	604660	27485	0.00377626	0	0	0	571
A0A179HSP3	PCL_03405	Copper resistance protein Crd2 OS=Purpureocillium lilacinum OX=33203 GN=PCL_03405 PE=4 SV=1	11.199	110		1	1	16.4	1788000	178800	0.0245659	0	0	0	578
A0A179HSP5	VFPFJ_04189	Covalently-linked cell wall protein OS=Purpureocillium lilacinum OX=33203 GN=VFPFJ_04189 PE=4 SV=1	40.951	404		1	1	3	1256600	209440	0.0287757	0	0	0	579
A0A179HTB9	VFPFJ_02293	DnaJ and TPR domain-containing protein OS=Purpureocillium lilacinum OX=33203 GN=VFPFJ_02293 PE=4 SV=1	56.794	521		1	1	3.1	650520	30977	0.00425604	0	0	0	589
A0A179HTL2	VFPBJ_10449	Glycogen debranching enzyme OS=Purpureocillium lilacinum OX=33203 GN=VFPBJ_10449 PE=4 SV=1	85.626	801		1	1	1.4	831730	24463	0.00336105	0	0	0	593
A0A179HTT5	VFPBJ_10516	Serine hydroxymethyltransferase OS=Purpureocillium lilacinum OX=33203 GN=VFPBJ_10516 PE=3 SV=1	53.047	481		2	1	5	2004300	71580	0.00983462	0	0	0	595
A0A179HUC0	VFPBJ_00165	Nascent polypeptide-associated complex subunit alpha OS=Purpureocillium lilacinum OX=33203 GN=VFPBJ_00165 PE=3 SV=1	21.88	201		1	1	6.5	1029200	147030	0.020201	0	0	0	602
A0A179HUC8	VFPFJ_02664	60S ribosomal protein L8 OS=Purpureocillium lilacinum OX=33203 GN=VFPFJ_02664 PE=3 SV=1	29.383	262		1	1	4.2	2551800	231980	0.0318725	0	0	0	604
A0A179HVR9	PCL_13010	Fatty acid synthase subunit alpha OS=Purpureocillium lilacinum OX=33203 GN=PCL_13010 PE=3 SV=1	204.667	1863		1	1	0.8	1325600	13390	0.0018397	0	0	0	624
A0A179HVV0	VFPBJ_00585	Exocyst complex protein EXO70 OS=Purpureocillium lilacinum OX=33203 GN=VFPBJ_00585 PE=3 SV=1	69.853	636		1	1	1.4	0	NA	NA	0	1	0.00157233	626
A0A179HX98	VFPBJ_01231	Vacuolar import and degradation protein 21 OS=Purpureocillium lilacinum OX=33203 GN=VFPBJ_01231 PE=3 SV=1	166.233	1543		1	1	0.6	26980000	408790	0.056165	49355000	1	0.000648088	643
A0A179HXY4	VFPBJ_01477	GU4 nucleic-binding protein OS=Purpureocillium lilacinum OX=33203 GN=VFPBJ_01477 PE=4 SV=1	42.954	402		1	1	4	979820	51569	0.00708524	0	0	0	655
A0A179HY25	VFPFJ_01023	ER membrane protein complex subunit 4 OS=Purpureocillium lilacinum OX=33203 GN=VFPFJ_01023 PE=3 SV=1	19.766	182		1	1	6.6	4395600	399600	0.0549024	0	1	0.00549451	657
A0A179HZD7	VFPFJ_00898	DNA topoisomerase 2 OS=Purpureocillium lilacinum OX=33203 GN=VFPFJ_00898 PE=3 SV=1	182.9	1638		1	1	0.6	12948000	157900	0.0216944	0	1	0.000610501	671
A0A179I0T5	PCL_08499	chitinase OS=Purpureocillium lilacinum OX=33203 GN=PCL_08499 PE=4 SV=1	40.117	366		1	1	3.6	62542000	3678900	0.505457	0	0	0	682
A0A179I0W7	VFPBJ_01360	Succinate dehydrogenase [ubiquinone] iron-sulfur subunit, mitochondrial OS=Purpureocillium lilacinum OX=33203 GN=VFPBJ_01360 PE=3 SV=1	31.555	279		1	1	3.9	1648300	117740	0.0161767	0	0	0	683
A0A179I199	VFPFJ_01443	Protein SPG20 OS=Purpureocillium lilacinum OX=33203 GN=VFPFJ_01443 PE=4 SV=1	52.115	500		1	1	2.4	325130	17112	0.00235108	0	0	0	686
A0A179I1S0	PCL_11774	mRNA binding post-transcriptional regulator OS=Purpureocillium lilacinum OX=33203 GN=PCL_11774 PE=4 SV=1	41.296	387		1	1	3.4	145390	9692.5	0.00133169	265960	0	0	688
A0A179F223	VFPFJ_11571	Carrier domain-containing protein OS=Purpureocillium lilacinum OX=33203 GN=VFPFJ_11571 PE=4 SV=1	29.776	274		1	1	4	0	NA	NA	0	0	0	25
A0A179FRA7	VFPFJ_11148	Histone transcription regulator 3 homolog OS=Purpureocillium lilacinum OX=33203 GN=VFPFJ_11148 PE=3 SV=1	231.926	2059		1	1	0.5	0	NA	NA	0	0	0	31
A0A179G1Z4	VFPFJ_10981	Reverse transcriptase OS=Purpureocillium lilacinum OX=33203 GN=VFPFJ_10981 PE=4 SV=1	74.761	676		1	1	1.6	0	NA	NA	0	0	0	40
A0A179G407	VFPBJ_10648	Uncharacterized protein OS=Purpureocillium lilacinum OX=33203 GN=VFPBJ_10648 PE=4 SV=1	42.033	386		1	1	2.3	0	NA	NA	0	0	0	46
A0A179GEL9	PCL_12143	Homeoprotein OS=Purpureocillium lilacinum OX=33203 GN=PCL_12143 PE=4 SV=1	66.337	612		1	1	1.6	0	NA	NA	0	0	0	73
A0A179GG66	VFPFJ_10607	Pisatin demethylase OS=Purpureocillium lilacinum OX=33203 GN=VFPFJ_10607 PE=3 SV=1	61.399	546		1	1	2.6	0	NA	NA	0	0	0	82
A0A179GGV7	VFPBJ_09040	Alpha-ketoglutarate-dependent sulfonate dioxygenase OS=Purpureocillium lilacinum OX=33203 GN=VFPBJ_09040 PE=4 SV=1	84.297	745		1	1	1.1	0	NA	NA	0	0	0	87
A0A179GKP5	VFPFJ_10110	Ankyrin and het domain-containingprotein OS=Purpureocillium lilacinum OX=33203 GN=VFPFJ_10110 PE=4 SV=1	88.507	788		1	1	0.9	0	NA	NA	0	0	0	108
A0A179GL26	VFPBJ_08884	Transcription initiation factor TFIID complex subunit OS=Purpureocillium lilacinum OX=33203 GN=VFPBJ_08884 PE=4 SV=1	139.224	1238		1	1	0.9	0	NA	NA	0	0	0	112
A0A179GMU1	VFPBJ_07325	Monocarboxylate permease-like protein OS=Purpureocillium lilacinum OX=33203 GN=VFPBJ_07325 PE=4 SV=1	54.249	505		1	1	2.6	0	NA	NA	0	0	0	126
A0A179GPC0	PCL_08871	Putative zinc finger protein odd-paired-like (Opl) OS=Purpureocillium lilacinum OX=33203 GN=PCL_08871 PE=4 SV=1	41.179	367		1	1	2.7	0	NA	NA	0	0	0	138
A0A179GPF5	VFPBJ_05237	Conserved leucine-rich repeat protein OS=Purpureocillium lilacinum OX=33203 GN=VFPBJ_05237 PE=4 SV=1	193.586	1759		1	1	0.6	0	NA	NA	0	0	0	142
A0A179GQ91	VFPFJ_09795	Kinesin family protein (BimC) OS=Purpureocillium lilacinum OX=33203 GN=VFPFJ_09795 PE=3 SV=1	129.336	1163		1	1	1	0	NA	NA	0	0	0	146
A0A179GQN3	VFPBJ_05245	Glucose-methanol-choline (Gmc) oxidoreductase OS=Purpureocillium lilacinum OX=33203 GN=VFPBJ_05245 PE=3 SV=1	65.585	593		1	1	1.9	0	NA	NA	0	0	0	150
A0A179GR75	VFPBJ_05435	AMP-binding enzyme OS=Purpureocillium lilacinum OX=33203 GN=VFPBJ_05435 PE=4 SV=1	75.661	692		1	1	1.6	0	NA	NA	0	0	0	156
A0A179GS80	VFPFJ_09241	Chromatin-remodeling ATPase INO80 OS=Purpureocillium lilacinum OX=33203 GN=VFPFJ_09241 PE=3 SV=1	204.76	1816		1	1	0.5	0	NA	NA	0	0	0	163
A0A179GSX3	PCL_06480	Zinc-binding oxidoreductase CipB OS=Purpureocillium lilacinum OX=33203 GN=PCL_06480 PE=4 SV=1	36.43	343		1	1	4.7	0	NA	NA	0	0	0	177
A0A179GSY4	PCL_03202	Peptidyl-tRNA hydrolase OS=Purpureocillium lilacinum OX=33203 GN=PCL_03202 PE=4 SV=1	29.364	268		1	1	4.1	0	NA	NA	0	0	0	179
A0A179GTP7	VFPFJ_09281	Voltage-gated potassium channel subunit beta-1 channel subunit beta-1 OS=Purpureocillium lilacinum OX=33203 GN=VFPFJ_09281 PE=3 SV=1	39.327	353		1	1	2.5	0	NA	NA	0	0	0	188
A0A179GUF3	VFPFJ_09376	Uncharacterized protein OS=Purpureocillium lilacinum OX=33203 GN=VFPFJ_09376 PE=4 SV=1	77.495	720		1	1	1.4	0	NA	NA	0	0	0	195
A0A179GUM4	PCL_06438	FHA domain protein OS=Purpureocillium lilacinum OX=33203 GN=PCL_06438 PE=4 SV=1	73.716	686		1	1	1.3	4778800	265490	0.0364766	0	0	0	198
A0A179GWW7	VFPBJ_04315	Prohibitin OS=Purpureocillium lilacinum OX=33203 GN=VFPBJ_04315 PE=3 SV=1	34.115	310		1	1	2.9	0	NA	NA	0	0	0	211
A0A179GXV4	VFPBJ_04655	Centrosomin N-terminal motif 1 domain-containing protein OS=Purpureocillium lilacinum OX=33203 GN=VFPBJ_04655 PE=4 SV=1	103.868	954		1	1	1	0	NA	NA	0	0	0	222
A0A179GZK0	VFPFJ_08351	Mannosyl transferase OS=Purpureocillium lilacinum OX=33203 GN=VFPFJ_08351 PE=4 SV=1	46.348	404		1	1	2.7	0	NA	NA	0	0	0	235
A0A179GZT5	VFPFJ_08432	Carboxylesterase OS=Purpureocillium lilacinum OX=33203 GN=VFPFJ_08432 PE=4 SV=1	46.541	419		1	1	2.1	0	NA	NA	0	0	0	237
A0A179H0L8	VFPFJ_08876	Uncharacterized protein OS=Purpureocillium lilacinum OX=33203 GN=VFPFJ_08876 PE=4 SV=1	133.15	1260		1	1	0.7	0	NA	NA	0	0	0	244
A0A179H0X3	VFPFJ_09151	Galactose oxidase, central domain-containing protein OS=Purpureocillium lilacinum OX=33203 GN=VFPFJ_09151 PE=4 SV=1	59.138	543		1	1	1.5	11252000	401850	0.0552115	0	0	0	249
A0A179H2X5	VFPBJ_02580	Autophagy-related protein 16 OS=Purpureocillium lilacinum OX=33203 GN=VFPBJ_02580 PE=3 SV=1	23.284	205		1	1	8.8	0	NA	NA	0	0	0	267
A0A179H4G8	VFPBJ_03248	RNA recognition motif domain-containingprotein OS=Purpureocillium lilacinum OX=33203 GN=VFPBJ_03248 PE=4 SV=1	51.399	463		1	1	2.6	0	NA	NA	0	0	0	282
A0A179H5R6	VFPFJ_07731	Uncharacterized protein OS=Purpureocillium lilacinum OX=33203 GN=VFPFJ_07731 PE=4 SV=1	22.984	210		1	1	3.8	0	NA	NA	0	0	0	299
A0A179H671	VFPFJ_08043	RNA small subunit methyltransferase OS=Purpureocillium lilacinum OX=33203 GN=VFPFJ_08043 PE=4 SV=1	70.556	631		1	1	1.4	0	NA	NA	0	0	0	303
A0A179H727	VFPBJ_00007	Amine oxidase OS=Purpureocillium lilacinum OX=33203 GN=VFPBJ_00007 PE=3 SV=1	72.752	653		1	1	1.5	0	NA	NA	0	0	0	313
A0A179H793	VFPBJ_00106	CVNH domain-containing protein OS=Purpureocillium lilacinum OX=33203 GN=VFPBJ_00106 PE=4 SV=1	15.105	140		1	1	9.3	0	NA	NA	0	0	0	316
A0A179H7G9	VFPBJ_07762	Serine/threonine-protein phosphatase OS=Purpureocillium lilacinum OX=33203 GN=VFPBJ_07762 PE=3 SV=1	64.409	560		1	1	2	448230	15456	0.00212355	819950	0	0	318
A0A179H7L0	VFPFJ_08127	Ankyrin repeat domain-containing protein OS=Purpureocillium lilacinum OX=33203 GN=VFPFJ_08127 PE=3 SV=1	85.962	783		1	1	1.9	0	NA	NA	0	0	0	321
A0A179H933	PCL_13018	Transcriptional activator xlnR OS=Purpureocillium lilacinum OX=33203 GN=PCL_13018 PE=4 SV=1	103.637	952		1	1	0.7	0	NA	NA	0	0	0	332
A0A179H9L5	VFPBJ_00243	Non-structural maintenance of chromosomes element 4 OS=Purpureocillium lilacinum OX=33203 GN=VFPBJ_00243 PE=3 SV=1	49.76	441		1	1	2.3	0	NA	NA	0	0	0	335
A0A179HC02	VFPBJ_01150	asparagine--tRNA ligase OS=Purpureocillium lilacinum OX=33203 GN=VFPBJ_01150 PE=4 SV=1	65.615	588		1	1	1.4	0	NA	NA	0	0	0	362
A0A179HF15	VFPBJ_06066	Alpha-taxilin OS=Purpureocillium lilacinum OX=33203 GN=VFPBJ_06066 PE=3 SV=1	52.211	455		1	1	2	0	NA	NA	0	0	0	383
A0A179HGX1	VFPFJ_07175	UDP-glucose,sterol transferase OS=Purpureocillium lilacinum OX=33203 GN=VFPFJ_07175 PE=4 SV=1	72.92	675		1	1	1.5	0	NA	NA	0	0	0	406
A0A179HHM9	VFPFJ_05490	ATP-dependent RNA helicase mrh-4 OS=Purpureocillium lilacinum OX=33203 GN=VFPFJ_05490 PE=4 SV=1	58.998	527		1	1	1.3	0	NA	NA	0	0	0	415
A0A179HI09	VFPFJ_05966	Uncharacterized protein OS=Purpureocillium lilacinum OX=33203 GN=VFPFJ_05966 PE=4 SV=1	78.984	718		1	1	1.3	0	NA	NA	0	0	0	420
A0A179HI84	VFPFJ_06559	Pectin lyase-like protein OS=Purpureocillium lilacinum OX=33203 GN=VFPFJ_06559 PE=4 SV=1	42.508	396		1	1	3	0	NA	NA	0	0	0	427
A0A179HI86	VFPFJ_05747	Mind kinetochore complex component protein OS=Purpureocillium lilacinum OX=33203 GN=VFPFJ_05747 PE=4 SV=1	30.159	284		2	2	4.6	0	NA	NA	0	0	0	428
A0A179HJD9	VFPBJ_02553	Periplasmic nitrate reductase OS=Purpureocillium lilacinum OX=33203 GN=VFPBJ_02553 PE=4 SV=1	26.242	234		1	1	4.3	0	NA	NA	0	0	0	438
A0A179HJN4	VFPFJ_06545	MFS efflux transporter OS=Purpureocillium lilacinum OX=33203 GN=VFPFJ_06545 PE=4 SV=1	55.54	526		1	1	1.9	0	NA	NA	0	0	0	442
A0A179HKH7	PCL_06772	Aldehyde dehydrogenase family protein OS=Purpureocillium lilacinum OX=33203 GN=PCL_06772 PE=4 SV=1	50.28	474		1	1	2.3	0	NA	NA	0	0	0	452
A0A179HKK3	VFPFJ_04622	Multidrug resistance protein CDR1 OS=Purpureocillium lilacinum OX=33203 GN=VFPFJ_04622 PE=3 SV=1	153.239	1393		1	1	1	0	NA	NA	0	0	0	453
A0A179HKR2	VFPFJ_06472	Uncharacterized protein OS=Purpureocillium lilacinum OX=33203 GN=VFPFJ_06472 PE=4 SV=1	15.573	141		1	1	7.8	0	NA	NA	0	0	0	457
A0A179HLB0	VFPFJ_04409	Multicopper oxidase OS=Purpureocillium lilacinum OX=33203 GN=VFPFJ_04409 PE=3 SV=1	67.487	614		1	1	1.8	0	NA	NA	0	0	0	463
A0A179HM25	VFPFJ_04583	U3 small nucleolar ribonucleoprotein IMP3 OS=Purpureocillium lilacinum OX=33203 GN=VFPFJ_04583 PE=3 SV=1	21.449	183		1	1	4.4	0	NA	NA	0	0	0	482
A0A179HMW8	VFPFJ_05177	mRNA cleavage and polyadenylation specificity factor complex subunit OS=Purpureocillium lilacinum OX=33203 GN=VFPFJ_05177 PE=4 SV=1	79.751	721		1	1	1.4	0	NA	NA	0	0	0	496
A0A179HN97	VFPFJ_03635	Uncharacterized protein OS=Purpureocillium lilacinum OX=33203 GN=VFPFJ_03635 PE=4 SV=1	36.726	337		1	1	3.3	0	NA	NA	0	0	0	506
A0A179HNT7	VFPFJ_05370	Oxysterol binding protein (Osh7) OS=Purpureocillium lilacinum OX=33203 GN=VFPFJ_05370 PE=3 SV=1	55.645	495		1	1	2.6	0	NA	NA	0	0	0	514
A0A179HPM5	VFPBJ_03276	60S ribosomal protein L2 OS=Purpureocillium lilacinum OX=33203 GN=VFPBJ_03276 PE=3 SV=1	27.519	254		1	1	8.3	0	NA	NA	0	0	0	527
A0A179HQP6	VFPFJ_03601	Proliferating cell nuclear antigen OS=Purpureocillium lilacinum OX=33203 GN=VFPFJ_03601 PE=3 SV=1	53.702	491		1	1	1.8	0	NA	NA	0	0	0	544
A0A179HQR0	VFPFJ_03539	G-patch RNA maturation protein OS=Purpureocillium lilacinum OX=33203 GN=VFPFJ_03539 PE=4 SV=1	37.82	342		1	1	2.6	0	NA	NA	0	0	0	545
A0A179HR87	VFPFJ_03603	Uncharacterized protein OS=Purpureocillium lilacinum OX=33203 GN=VFPFJ_03603 PE=4 SV=1	76.34	689		1	1	1.9	0	NA	NA	0	0	0	551
A0A179HSE8	VFPFJ_02557	Sterigmatocystin 8-O-methyltransferase OS=Purpureocillium lilacinum OX=33203 GN=VFPFJ_02557 PE=4 SV=1	48.24	438		1	1	3.9	0	NA	NA	0	0	0	572
A0A179HVG1	VFPFJ_02640	Fungal specific transcription factor domain-containing protein OS=Purpureocillium lilacinum OX=33203 GN=VFPFJ_02640 PE=4 SV=1	82.411	738		1	1	1.1	0	NA	NA	0	0	0	620
A0A179HVZ1	VFPFJ_02675	Tubulin-tyrosine ligase OS=Purpureocillium lilacinum OX=33203 GN=VFPFJ_02675 PE=4 SV=1	79.977	713		1	1	1.3	0	NA	NA	0	0	0	628
A0A179HWD0	PCL_03743	Glycerol-3-phosphate O-acyltransferase OS=Purpureocillium lilacinum OX=33203 GN=PCL_03743 PE=4 SV=1	89.405	808		1	1	1	0	NA	NA	0	0	0	631
A0A179HWW4	VFPFJ_00047	FAD binding domain-containingprotein OS=Purpureocillium lilacinum OX=33203 GN=VFPFJ_00047 PE=4 SV=1	53.587	489		1	1	1.6	3457900	128070	0.017596	0	0	0	639
A0A179HX85	VFPFJ_01244	separase OS=Purpureocillium lilacinum OX=33203 GN=VFPFJ_01244 PE=4 SV=1	228.695	2105		1	1	0.5	0	NA	NA	0	0	0	642
A0A179HXV3	VFPBJ_00398	beta-galactosidase OS=Purpureocillium lilacinum OX=33203 GN=VFPBJ_00398 PE=3 SV=1	119.024	1060		1	1	1.3	0	NA	NA	0	0	0	654
A0A179HYI9	VFPBJ_00626	Eukaryotic translation initiation factor 5A OS=Purpureocillium lilacinum OX=33203 GN=VFPBJ_00626 PE=3 SV=1	17.543	160		1	1	5	0	NA	NA	0	0	0	663

## Sheet: 1-3
Comprehensive information of the Purpureocillium lilacinum secretome on C:N ratio of 1:1
Accession	Gene	Description	Mw(kDa)	Length	Protein group	Peptides 1-3	Unique peptides 1-3	Sequence coverage 1-3 [%]	Intensity 1-3	iBAQ 1-3	iBAQ 1-3 [%]	LFQ intensity 1-3	MS/MS count 1-3	SAF 1-3	Protein group ID
A0A179GRS0	VFPBJ_05576	Heat shock protein 70 OS=Purpureocillium lilacinum OX=33203 GN=VFPBJ_05576 PE=3 SV=1	80.287	740		16	16	23.8	162970000	4288700	0.581565	344320000	12	0.0162162	161
A0A179HHZ0	VFPFJ_05944	beta-glucosidase OS=Purpureocillium lilacinum OX=33203 GN=VFPFJ_05944 PE=3 SV=1	95.085	880		16	16	24	150310000	3495700	0.474031	282860000	10	0.0113636	419
A0A179H777	VFPFJ_08007	Uncharacterized protein OS=Purpureocillium lilacinum OX=33203 GN=VFPFJ_08007 PE=4 SV=1	156.749	1362		9	9	8.6	17660000	289520	0.0392601	32539000	4	0.00293686	315
A0A179HZV2	VFPFJ_01117	Choline dehydrogenase protein OS=Purpureocillium lilacinum OX=33203 GN=VFPFJ_01117 PE=3 SV=1	71.69	654		8	8	17.9	28282000	975240	0.132246	58747000	3	0.00458716	673
A0A179HTT2	PCL_10925	Ubiquitin OS=Purpureocillium lilacinum OX=33203 GN=PCL_10925 PE=3 SV=1	17.609	153	A0A179HT55;A0A179H8Z3	5	5	30.7	480360000	80060000	10.8565	868840000	6	0.0392157	331
A0A179GQM7	VFPBJ_05208	Proteinrelated to secreted protein-sviceus OS=Purpureocillium lilacinum OX=33203 GN=VFPBJ_05208 PE=3 SV=1	44.308	399		10	10	33.1	151690000	6595100	0.894322	269650000	9	0.0225564	149
A0A179HW99	PCL_03829	Heat shock protein 82 OS=Purpureocillium lilacinum OX=33203 GN=PCL_03829 PE=3 SV=1	79.836	704		12	12	19.7	50325000	1360100	0.184435	56770000	6	0.00852273	630
A0A179EYL3	VFPFJ_11664	Beta-glucosidase OS=Purpureocillium lilacinum OX=33203 GN=VFPFJ_11664 PE=3 SV=1	72.062	676	A0A179F7I1	9	9	15.8	575840000	20566000	2.78883	906050000	8	0.0118343	23
A0A179GCA7	VFPBJ_09143	Endoplasmic reticulum chaperone BiP OS=Purpureocillium lilacinum OX=33203 GN=VFPBJ_09143 PE=3 SV=1	72.561	664		11	11	19.4	29950000	880870	0.11945	52426000	6	0.00903614	64
A0A179HVV3	VFPFJ_00745	Elongation factor 2 OS=Purpureocillium lilacinum OX=33203 GN=VFPFJ_00745 PE=3 SV=1	91.983	832		12	12	21.4	102750000	2283400	0.309638	152240000	6	0.00721154	627
A0A179HSJ3	VFPFJ_04279	Amidase family protein OS=Purpureocillium lilacinum OX=33203 GN=VFPFJ_04279 PE=4 SV=1	62.935	580		9	9	17.6	45404000	2063800	0.27986	93482000	6	0.0103448	575
A0A179HJB3	PCL_04599	Ig group 2 domain-containingprotein OS=Purpureocillium lilacinum OX=33203 GN=PCL_04599 PE=4 SV=1	50.18	481	A0A179GJU2	8	8	20	216160000	12009000	1.62847	349620000	10	0.02079	437
A0A179HMG4	VFPFJ_03345	Protein disulfide-isomerase OS=Purpureocillium lilacinum OX=33203 GN=VFPFJ_03345 PE=3 SV=1	55.38	504		10	10	26.2	85911000	2962500	0.401727	142900000	10	0.0198413	488
A0A179HVC1	PCL_03297	Glycosidase OS=Purpureocillium lilacinum OX=33203 GN=PCL_03297 PE=3 SV=1	47.115	451		5	5	17.3	42282000	1921900	0.260617	94255000	6	0.0133038	617
A0A179HXF1	VFPFJ_00121	Pyruvate decarboxylase OS=Purpureocillium lilacinum OX=33203 GN=VFPFJ_00121 PE=3 SV=1	63.735	592		9	9	21.1	24343000	839420	0.113829	50494000	5	0.00844595	647
A0A179GTL5	VFPFJ_09699	Alpha-glucosidase OS=Purpureocillium lilacinum OX=33203 GN=VFPFJ_09699 PE=3 SV=1	103.421	924		5	5	7.7	17050000	387490	0.0525452	40408000	3	0.00324675	186
A0A179H4W1	VFPBJ_03835	FAD binding domain-containingprotein OS=Purpureocillium lilacinum OX=33203 GN=VFPBJ_03835 PE=4 SV=1	54.541	499		9	9	25.5	88473000	3538900	0.479889	121610000	7	0.0140281	285
A0A179HAE5	VFPBJ_00620	Heat shock protein Hsp88 OS=Purpureocillium lilacinum OX=33203 GN=VFPBJ_00620 PE=4 SV=1	82.233	744		10	10	16.3	25499000	566640	0.0768387	45380000	5	0.00672043	348
A0A179G2L6	PCL_10728	Glycoside hydrolase family 64 OS=Purpureocillium lilacinum OX=33203 GN=PCL_10728 PE=4 SV=1	47.268	452		7	7	33.4	286730000	15091000	2.0464	554470000	10	0.0221239	43
A0A179GM39	PCL_03287	NADP-dependent glycerol dehydrogenase OS=Purpureocillium lilacinum OX=33203 GN=PCL_03287 PE=4 SV=1	36.457	329		6	6	19.5	28083000	1404200	0.190415	64512000	3	0.00911854	119
A0A179GRD7	PCL_09033	Aldehyde dehydrogenase OS=Purpureocillium lilacinum OX=33203 GN=PCL_09033 PE=3 SV=1	53.983	497		9	9	28	73287000	2527100	0.342685	60095000	4	0.00804829	158
A0A179HI73	PCL_08058	Catalase OS=Purpureocillium lilacinum OX=33203 GN=PCL_08058 PE=3 SV=1	78.228	715		7	7	15	21737000	572010	0.0775669	33077000	4	0.00559441	426
A0A179HN00	VFPFJ_03535	chitinase OS=Purpureocillium lilacinum OX=33203 GN=VFPFJ_03535 PE=3 SV=1	63.842	597		12	12	25.8	189870000	6780900	0.919517	432190000	7	0.0117253	500
A0A179GX87	PCL_10932	Alkaline serine protease Alp1 OS=Purpureocillium lilacinum OX=33203 GN=PCL_10932 PE=3 SV=1	41.832	398		5	5	22.9	30325000	2527100	0.342685	66688000	4	0.0100503	215
A0A179H0N1	VFPBJ_10223	Allergen Asp F4-like protein OS=Purpureocillium lilacinum OX=33203 GN=VFPBJ_10223 PE=4 SV=1	29.916	287		7	7	33.4	446420000	31887000	4.32401	885250000	9	0.0313589	245
A0A179H6B2	VFPFJ_08114	Formate dehydrogenase OS=Purpureocillium lilacinum OX=33203 GN=VFPFJ_08114 PE=3 SV=1	47.071	430		8	8	26.3	67347000	3207000	0.434882	120420000	6	0.0139535	305
A0A179HKN0	PCL_01797	LysM domain-containing protein OS=Purpureocillium lilacinum OX=33203 GN=PCL_01797 PE=4 SV=1	47.82	443		8	8	18.7	143890000	7573100	1.02694	195720000	3	0.00677201	455
A0A179H6S5	VFPFJ_08246	WSC domain-containing protein OS=Purpureocillium lilacinum OX=33203 GN=VFPFJ_08246 PE=4 SV=1	53.354	493		7	7	20.7	62795000	2511800	0.34061	116310000	8	0.0162272	311
A0A179HM46	VFPBJ_04027	Enolase OS=Purpureocillium lilacinum OX=33203 GN=VFPBJ_04027 PE=3 SV=1	47.14	438		7	7	24.9	51029000	2685700	0.364192	119860000	4	0.00913242	485
A0A179GSG4	VFPFJ_09277	Glucan 1,3-beta-glucosidase OS=Purpureocillium lilacinum OX=33203 GN=VFPFJ_09277 PE=3 SV=1	42.631	410		8	8	22.9	116880000	4870200	0.660419	198100000	7	0.0170732	165
A0A179I0I5	VFPBJ_01285	4-aminobutyrate aminotransferase OS=Purpureocillium lilacinum OX=33203 GN=VFPBJ_01285 PE=3 SV=1	55.386	500		4	4	15	17553000	605270	0.0820771	56019000	3	0.006	679
A0A179GJ26	VFPBJ_07912	Actin OS=Purpureocillium lilacinum OX=33203 GN=VFPBJ_07912 PE=3 SV=1	41.619	375		4	4	14.4	387170000	19359000	2.62516	158120000	4	0.0106667	100
A0A179GT65	VFPFJ_09582	Guanine nucleotide-binding protein beta subunit-like protein OS=Purpureocillium lilacinum OX=33203 GN=VFPFJ_09582 PE=3 SV=1	35.07	316		8	8	24.1	39281000	2067400	0.280348	73252000	2	0.00632911	182
A0A179GU93	PCL_06288	Fumarylacetoacetase OS=Purpureocillium lilacinum OX=33203 GN=PCL_06288 PE=3 SV=1	51.379	478		9	9	26.2	37222000	1550900	0.210308	64505000	3	0.00627615	194
A0A179GWZ1	VFPBJ_05071	Choline oxidase OS=Purpureocillium lilacinum OX=33203 GN=VFPBJ_05071 PE=3 SV=1	60.192	545		7	7	14.1	27341000	976480	0.132415	46289000	5	0.00917431	212
A0A179HFK9	VFPBJ_05443	Plasma membrane ATPase OS=Purpureocillium lilacinum OX=33203 GN=VFPBJ_05443 PE=3 SV=1	100.703	931		6	6	8.1	24497000	844740	0.11455	99282000	3	0.00322234	387
A0A179HJY2	VFPFJ_04844	Malate dehydrogenase OS=Purpureocillium lilacinum OX=33203 GN=VFPFJ_04844 PE=3 SV=1	34.503	330		8	8	37.9	30848000	1928000	0.261445	59857000	4	0.0121212	445
A0A179HQU1	VFPFJ_01888	Glycoside hydrolase family 30 protein OS=Purpureocillium lilacinum OX=33203 GN=VFPFJ_01888 PE=3 SV=1	51.665	479		8	8	38.6	26275000	1382900	0.187527	21198000	5	0.0104384	546
A0A179GUL6	VFPFJ_09404	Spermidine synthase OS=Purpureocillium lilacinum OX=33203 GN=VFPFJ_09404 PE=3 SV=1	33.164	292		6	6	24	36324000	2270200	0.307848	57166000	3	0.010274	197
A0A179GX57	PCL_07153	Alpha/beta hydrolase fold domain-containing protein OS=Purpureocillium lilacinum OX=33203 GN=PCL_07153 PE=4 SV=1	38.015	347		6	6	19.9	28814000	1800900	0.244209	59071000	3	0.00864553	214
A0A179GBK6	VFPBJ_10203	Pyridine nucleotide-disulfide oxidoreductase-like protein OS=Purpureocillium lilacinum OX=33203 GN=VFPBJ_10203 PE=4 SV=1	43.8	406		2	2	6.7	23387000	1063000	0.144147	121710000	2	0.00492611	56
A0A179HUX7	VFPBJ_00386	2-methylcitrate dehydratase OS=Purpureocillium lilacinum OX=33203 GN=VFPBJ_00386 PE=3 SV=1	60.81	555		6	6	17.3	29290000	887590	0.120361	46293000	5	0.00900901	614
A0A179GVE4	VFPBJ_09464	Serine hydroxymethyltransferase OS=Purpureocillium lilacinum OX=33203 GN=VFPBJ_09464 PE=3 SV=1	56.633	518		7	6	17.6	23504000	810470	0.109903	23840000	1	0.0019305	206
A0A179H8V6	VFPFJ_08228	Nucleoside diphosphate kinase OS=Purpureocillium lilacinum OX=33203 GN=VFPFJ_08228 PE=3 SV=1	16.732	152		6	6	49.3	123010000	13668000	1.85344	236550000	4	0.0263158	330
A0A179HYR9	PCL_12972	GPI-anchored cell wall beta-1,3-endoglucanase EglC OS=Purpureocillium lilacinum OX=33203 GN=PCL_12972 PE=3 SV=1	46.703	462		4	4	13.6	40166000	2362700	0.320392	84396000	4	0.00865801	664
A0A179GYS2	VFPBJ_04853	Glycosidase OS=Purpureocillium lilacinum OX=33203 GN=VFPBJ_04853 PE=3 SV=1	40.51	396		5	5	15.9	31952000	1389200	0.188381	43786000	6	0.0151515	228
A0A179HPU2	PCL_02975	Sun OS=Purpureocillium lilacinum OX=33203 GN=PCL_02975 PE=3 SV=1	45.283	428		6	6	21.3	47385000	2493900	0.338183	82137000	4	0.00934579	531
A0A179HUF0	PCL_11191	Dihydrolipoyl dehydrogenase OS=Purpureocillium lilacinum OX=33203 GN=PCL_11191 PE=3 SV=1	50.669	473		5	5	16.3	10380000	399210	0.0541345	20146000	2	0.00422833	605
A0A179HWP5	PCL_04000	Cell wall protein OS=Purpureocillium lilacinum OX=33203 GN=PCL_04000 PE=4 SV=1	27.05	275		4	4	25.5	57014000	5183100	0.702849	108160000	4	0.0145455	637
A0A179GDH2	VFPFJ_10832	Uncharacterized protein OS=Purpureocillium lilacinum OX=33203 GN=VFPFJ_10832 PE=4 SV=1	15.106	137		4	4	33.6	1466400000	162930000	22.094	3305500000	2	0.0145985	71
A0A179GSR2	VFPFJ_09387	Transketolase OS=Purpureocillium lilacinum OX=33203 GN=VFPFJ_09387 PE=3 SV=1	75.346	689		5	5	9.4	19474000	671510	0.0910595	49440000	5	0.00725689	172
A0A179H0L2	VFPBJ_08456	Heat shock protein OS=Purpureocillium lilacinum OX=33203 GN=VFPBJ_08456 PE=3 SV=1	66.796	614		8	8	18.9	62527000	2017000	0.273513	119200000	5	0.00814332	242
A0A179HRK6	VFPFJ_04018	Phenazine biosynthesis PhzC/PhzF protein OS=Purpureocillium lilacinum OX=33203 GN=VFPFJ_04018 PE=4 SV=1	36.562	338		5	5	19.5	16803000	840130	0.113925	29215000	3	0.00887574	555
A0A179HZ32	PCL_11415	Adenosylhomocysteinase OS=Purpureocillium lilacinum OX=33203 GN=PCL_11415 PE=3 SV=1	48.929	449		5	5	13.8	35600000	1618200	0.219434	29305000	3	0.00668151	666
A0A179HCE4	VFPBJ_01251	Cell division cycle protein 48 OS=Purpureocillium lilacinum OX=33203 GN=VFPBJ_01251 PE=4 SV=1	89.848	820		5	5	8	9102800	197890	0.0268347	19774000	2	0.00243902	364
A0A179HMP9	VFPFJ_04980	Bifunctional purine biosynthesis protein ADE16 OS=Purpureocillium lilacinum OX=33203 GN=VFPFJ_04980 PE=3 SV=1	64.752	595		4	4	12.8	4987100	138530	0.0187852	11607000	1	0.00168067	491
A0A179HU52	VFPBJ_07408	Uncharacterized protein OS=Purpureocillium lilacinum OX=33203 GN=VFPBJ_07408 PE=4 SV=1	35.208	322		5	5	18.9	113030000	5382400	0.729875	141220000	4	0.0124224	598
A0A179HUV3	VFPFJ_02331	Glycoside hydrolase, superfamily OS=Purpureocillium lilacinum OX=33203 GN=VFPFJ_02331 PE=3 SV=1	48.751	460		6	6	18.3	37779000	1988400	0.269635	65493000	4	0.00869565	612
A0A179GEW3	VFPBJ_08735	Necrosis inducing protein OS=Purpureocillium lilacinum OX=33203 GN=VFPBJ_08735 PE=3 SV=1	31.044	277		5	5	29.2	65975000	4712500	0.639034	118040000	3	0.0108303	77
A0A179GSJ3	VFPBJ_05878	5-methyltetrahydropteroyltriglutamate--homocysteine S-methyltransferase OS=Purpureocillium lilacinum OX=33203 GN=VFPBJ_05878 PE=3 SV=1	86.056	766		5	5	8.6	11053000	245610	0.0333057	24934000	4	0.00522193	169
A0A179HUC1	VFPBJ_00060	Glycoside hydrolase OS=Purpureocillium lilacinum OX=33203 GN=VFPBJ_00060 PE=4 SV=1	40.41	383		6	6	23.8	79384000	4669600	0.633217	153150000	8	0.0208877	603
A0A179GR11	VFPBJ_05971	Aspartate aminotransferase OS=Purpureocillium lilacinum OX=33203 GN=VFPBJ_05971 PE=3 SV=1	47.74	436		3	3	8.3	9534700	397280	0.0538728	23193000	3	0.00688073	154
A0A179GSK6	VFPBJ_05915	Alcohol dehydrogenase I OS=Purpureocillium lilacinum OX=33203 GN=VFPBJ_05915 PE=3 SV=1	37.49	353	A0A179GFV7	5	5	17	12844000	611620	0.0829381	27525000	2	0.00566572	171
A0A179H5L8	PCL_00636	Wsc domain-containing protein OS=Purpureocillium lilacinum OX=33203 GN=PCL_00636 PE=3 SV=1	97.009	919		1	1	2.5	4275300	109620	0.0148649	0	1	0.00108814	297
A0A179HEJ2	katG	Catalase-peroxidase OS=Purpureocillium lilacinum OX=33203 GN=katG PE=3 SV=1	83.332	758		4	4	7.1	17741000	422410	0.0572805	38244000	3	0.00395778	379
A0A179HGS5	VFPFJ_07283	Meiotic chromosome segregation protein OS=Purpureocillium lilacinum OX=33203 GN=VFPFJ_07283 PE=4 SV=1	34.191	305		5	5	24.6	6183600	343530	0.0465841	9529500	1	0.00327869	402
A0A179HGS7	VFPFJ_05937	Exo-beta-1,3-glucanase OS=Purpureocillium lilacinum OX=33203 GN=VFPFJ_05937 PE=4 SV=1	84.073	783		7	7	14.3	111650000	4854300	0.658263	250090000	3	0.00383142	403
A0A179HN78	PCL_07753	Calnexin OS=Purpureocillium lilacinum OX=33203 GN=PCL_07753 PE=3 SV=1	62.803	572		2	2	5.9	4544200	174780	0.0237009	15167000	1	0.00174825	505
A0A179GEV4	PCL_12283	Uncharacterized protein OS=Purpureocillium lilacinum OX=33203 GN=PCL_12283 PE=4 SV=1	21.45	206		4	4	16	58840000	6537800	0.886552	128910000	3	0.0145631	76
A0A179H550	PCL_07195	Pyruvate kinase OS=Purpureocillium lilacinum OX=33203 GN=PCL_07195 PE=3 SV=1	59.401	541		5	5	10	12300000	351430	0.0476553	19915000	2	0.00369686	288
A0A179H5D6	PCL_05096	Elongation factor 1 gamma domain-containing protein OS=Purpureocillium lilacinum OX=33203 GN=PCL_05096 PE=3 SV=1	45.864	408		6	6	20.6	26279000	973280	0.131981	63574000	2	0.00490196	293
A0A179H819	VFPBJ_00425	Elongation factor 1-alpha OS=Purpureocillium lilacinum OX=33203 GN=VFPBJ_00425 PE=3 SV=1	52.779	486		3	3	9.7	49413000	1900500	0.257715	80090000	4	0.00823045	324
A0A179HE45	VFPFJ_07000	Acetyl-coenzyme A synthetase OS=Purpureocillium lilacinum OX=33203 GN=VFPFJ_07000 PE=3 SV=1	74.149	667		6	6	13	8210600	221910	0.0300919	14813000	1	0.00149925	376
A0A179HH87	VFPFJ_07406	CVNH domain-containing protein OS=Purpureocillium lilacinum OX=33203 GN=VFPFJ_07406 PE=4 SV=1	11.682	107		4	4	55.1	58093000	8299000	1.12538	105330000	3	0.0280374	410
A0A179HN67	VFPBJ_02877	inorganic diphosphatase OS=Purpureocillium lilacinum OX=33203 GN=VFPBJ_02877 PE=3 SV=1	32.677	290		2	2	9	5639000	313280	0.042482	13344000	2	0.00689655	503
A0A179HRP9	PCL_01551	Deoxyribonuclease nucA/nucB domain-containing protein OS=Purpureocillium lilacinum OX=33203 GN=PCL_01551 PE=4 SV=1	29.381	264		5	5	23.1	19232000	1202000	0.162996	33093000	5	0.0189394	558
A0A179GAN3	VFPBJ_10159	Endo-chitosanase OS=Purpureocillium lilacinum OX=33203 GN=VFPBJ_10159 PE=3 SV=1	35.541	339		6	6	27.4	345890000	20346000	2.759	640210000	4	0.0117994	55
A0A179GC37	PCL_05617	Pyridine nucleotide-disulfide oxidoreductase family protein OS=Purpureocillium lilacinum OX=33203 GN=PCL_05617 PE=4 SV=1	86.446	802		2	2	3.5	3501700	83374	0.0113059	6999900	1	0.00124688	60
A0A179H497	VFPBJ_03580	Uncharacterized protein OS=Purpureocillium lilacinum OX=33203 GN=VFPBJ_03580 PE=4 SV=1	29.75	303		4	4	31.4	80672000	4245900	0.575761	170030000	4	0.0132013	279
A0A179HDY8	VFPFJ_06940	Heat shock protein 60, mitochondrial OS=Purpureocillium lilacinum OX=33203 GN=VFPFJ_06940 PE=3 SV=1	61.629	587		4	4	9.9	11243000	295880	0.0401225	26589000	3	0.00511073	375
A0A179HFW1	VFPBJ_05808	ADP/ATP translocase OS=Purpureocillium lilacinum OX=33203 GN=VFPBJ_05808 PE=3 SV=1	34.043	315		3	3	10.8	11267000	704190	0.095491	20339000	3	0.00952381	391
A0A179HNF0	PCL_07770	14-3-3 protein OS=Purpureocillium lilacinum OX=33203 GN=PCL_07770 PE=3 SV=1	29.919	269		5	4	24.9	33375000	1963200	0.266218	33421000	2	0.00743494	507
A0A179HQL7	VFPFJ_01907	Carbohydrate-binding domain, family 9-like, subgroup OS=Purpureocillium lilacinum OX=33203 GN=VFPFJ_01907 PE=4 SV=1	25.616	228		3	3	25.4	17344000	2168000	0.29399	34951000	2	0.00877193	541
A0A179HQU4	VFPFJ_03530	6-phosphogluconate dehydrogenase, decarboxylating OS=Purpureocillium lilacinum OX=33203 GN=VFPFJ_03530 PE=3 SV=1	54.242	493		4	4	13	10752000	398240	0.0540029	20481000	3	0.00608519	547
A0A179HUB4	VFPBJ_07205	Aconitate hydratase, mitochondrial OS=Purpureocillium lilacinum OX=33203 GN=VFPBJ_07205 PE=3 SV=1	85.522	786		5	5	10.1	20146000	516570	0.070049	45397000	2	0.00254453	600
A0A179HVE8	VFPBJ_00553	Calmodulin OS=Purpureocillium lilacinum OX=33203 GN=VFPBJ_00553 PE=4 SV=1	20.184	180		2	2	15.6	4327900	393440	0.053352	9907000	2	0.0111111	619
A0A179HWF6	VFPFJ_00955	Heat shock protein SSC1, mitochondrial OS=Purpureocillium lilacinum OX=33203 GN=VFPFJ_00955 PE=3 SV=1	73.552	680		9	9	17.2	30213000	839250	0.113806	44958000	3	0.00441176	632
A0A179FEK2	VFPFJ_11318	Alpha-1,2-mannosidase subfamily OS=Purpureocillium lilacinum OX=33203 GN=VFPFJ_11318 PE=4 SV=1	91.109	829		4	4	8	9110000	253060	0.034316	18134000	1	0.00120627	29
A0A179GP63	VFPBJ_07399	phosphoglycerate mutase (2,3-diphosphoglycerate-independent) OS=Purpureocillium lilacinum OX=33203 GN=VFPBJ_07399 PE=3 SV=1	58.161	530		5	5	10.8	8236400	316790	0.042958	12448000	1	0.00188679	136
A0A179GRK5	PCL_12120	Uncharacterized protein OS=Purpureocillium lilacinum OX=33203 GN=PCL_12120 PE=4 SV=1	10.854	97		3	3	26.8	30330000	5055000	0.685478	54518000	2	0.0206186	160
A0A179GT03	VFPFJ_09335	Hydantoinase OS=Purpureocillium lilacinum OX=33203 GN=VFPFJ_09335 PE=4 SV=1	106.57	1007		5	5	7.7	10678000	227190	0.0308079	16896000	1	0.000993049	181
A0A179HIZ0	VFPFJ_05965	Cyanide hydratase/nitrilase OS=Purpureocillium lilacinum OX=33203 GN=VFPFJ_05965 PE=3 SV=1	39.755	354		4	4	18.6	5820400	415740	0.056376	17157000	1	0.00282486	435
A0A179HP04	VFPBJ_03159	alpha-mannosidase OS=Purpureocillium lilacinum OX=33203 GN=VFPBJ_03159 PE=3 SV=1	122.283	1078		6	6	7.1	7179300	123780	0.0167851	11503000	1	0.000927644	517
A0A179HQ61	VFPFJ_03732	RNA polymerase II degradation factor 1 OS=Purpureocillium lilacinum OX=33203 GN=VFPFJ_03732 PE=3 SV=1	96.353	933		3	3	3.5	9568000	382720	0.0518984	15461000	2	0.00214362	535
A0A179FUM3	VFPBJ_10741	Phosphoglycerate kinase OS=Purpureocillium lilacinum OX=33203 GN=VFPBJ_10741 PE=3 SV=1	44.37	418		3	3	7.7	22773000	813330	0.110291	33858000	3	0.00717703	32
A0A179G9V6	PCL_06076	1,3-beta-glucanosyltransferase OS=Purpureocillium lilacinum OX=33203 GN=PCL_06076 PE=3 SV=1	48.69	452		3	3	9.3	35445000	1772200	0.240317	100480000	1	0.00221239	49
A0A179GNR5	VFPBJ_06910	WD repeat containing protein 44 OS=Purpureocillium lilacinum OX=33203 GN=VFPBJ_06910 PE=4 SV=1	19.025	172		3	3	16.3	9875900	987590	0.133921	17481000	2	0.0116279	133
A0A179GSU7	PCL_06290	Glutathione S-transferase OS=Purpureocillium lilacinum OX=33203 GN=PCL_06290 PE=3 SV=1	24.667	225		5	5	36.4	6211600	477820	0.0647943	13609000	1	0.00444444	174
A0A179H219	PCL_07516	S-adenosylmethionine synthase OS=Purpureocillium lilacinum OX=33203 GN=PCL_07516 PE=3 SV=1	43.455	399		1	1	3	70286000	3346900	0.453853	121820000	4	0.0100251	259
A0A179H3K4	PCL_10454	Extracellular matrix protein OS=Purpureocillium lilacinum OX=33203 GN=PCL_10454 PE=4 SV=1	21.896	220		2	2	21.4	38782000	3878200	0.5259	68453000	2	0.00909091	276
A0A179HB37	PCL_12700	NHL repeat-containing protein OS=Purpureocillium lilacinum OX=33203 GN=PCL_12700 PE=4 SV=1	49.346	464		3	3	11.4	10897000	454030	0.0615683	23690000	1	0.00215517	355
A0A179HMA7	VFPFJ_05161	Ser-thr-rich glycosyl-phosphatidyl-inositol-anchored membrane family domain-containing protein OS=Purpureocillium lilacinum OX=33203 GN=VFPFJ_05161 PE=4 SV=1	25.671	251		2	2	12	54755000	5475500	0.7425	105530000	2	0.00796813	486
A0A179HML7	VFPFJ_04772	Amine oxidase OS=Purpureocillium lilacinum OX=33203 GN=VFPFJ_04772 PE=3 SV=1	75.292	678		3	3	7.1	3775000	104860	0.0142194	9252700	0	0	489
A0A179HXP8	PCL_11444	Mucin family signaling protein OS=Purpureocillium lilacinum OX=33203 GN=PCL_11444 PE=4 SV=1	74.609	729		4	4	4.5	16222000	648870	0.0879894	24094000	2	0.00274348	651
A0A179H6B1	PCL_00701	Uncharacterized protein OS=Purpureocillium lilacinum OX=33203 GN=PCL_00701 PE=4 SV=1	25.39	238		1	1	7.1	3164400	395550	0.0536382	0	1	0.00420168	304
A0A179H8V4	PCL_12931	RNP domain protein OS=Purpureocillium lilacinum OX=33203 GN=PCL_12931 PE=4 SV=1	39.238	371		2	2	11.3	11686000	556470	0.0754596	20865000	2	0.00539084	329
A0A179HBH0	VFPBJ_01587	NAD dependent epimerase/dehydratase OS=Purpureocillium lilacinum OX=33203 GN=VFPBJ_01587 PE=4 SV=1	28.2	265		2	2	14.3	2113200	111220	0.0150819	5363400	0	0	357
A0A179HG18	VFPFJ_06888	CFEM domain-containing protein OS=Purpureocillium lilacinum OX=33203 GN=VFPFJ_06888 PE=3 SV=1	26.315	276		1	1	3.6	18167000	2018500	0.273717	0	1	0.00362319	393
A0A179HGJ7	VFPFJ_05950	Zinc-binding dehydrogenase OS=Purpureocillium lilacinum OX=33203 GN=VFPFJ_05950 PE=4 SV=1	37.638	354		5	5	22.9	9985300	554740	0.075225	16174000	1	0.00282486	398
A0A179HM20	PCL_01847	Glucoamylase OS=Purpureocillium lilacinum OX=33203 GN=PCL_01847 PE=3 SV=1	64.021	589		4	4	8.8	11989000	428170	0.0580616	23446000	2	0.00339559	481
A0A179HMZ2	PCL_07775	methylmalonate-semialdehyde dehydrogenase (CoA acylating) OS=Purpureocillium lilacinum OX=33203 GN=PCL_07775 PE=4 SV=1	62.047	580		1	1	2.1	1007000	27972	0.00379312	0	1	0.00172414	498
A0A179HSX2	VFPFJ_02737	Polyadenylate-binding protein OS=Purpureocillium lilacinum OX=33203 GN=VFPFJ_02737 PE=3 SV=1	81.707	749		4	4	6.5	9138400	240490	0.0326114	16470000	2	0.00267023	582
A0A179HU36	VFPBJ_10618	chitinase OS=Purpureocillium lilacinum OX=33203 GN=VFPBJ_10618 PE=3 SV=1	44.026	400		2	2	9.2	3205800	200360	0.0271696	6264100	1	0.0025	596
A0A179GJ81	PCL_00609	Disulfide-isomerase erp38 OS=Purpureocillium lilacinum OX=33203 GN=PCL_00609 PE=3 SV=1	40.545	372		3	3	11.3	7544000	342910	0.0465	10718000	2	0.00537634	101
A0A179GMT2	VFPBJ_06909	homogentisate 1,2-dioxygenase OS=Purpureocillium lilacinum OX=33203 GN=VFPBJ_06909 PE=3 SV=1	51.727	469		3	3	9.4	17554000	731400	0.0991808	32750000	1	0.0021322	124
A0A179GRB8	VFPBJ_05438	Citrate synthase OS=Purpureocillium lilacinum OX=33203 GN=VFPBJ_05438 PE=3 SV=1	52.124	472		3	2	7.6	11222000	487900	0.0661612	20637000	3	0.00635593	157
A0A179GZS8	VFPBJ_10140	Beta-1,3-endoglucanase OS=Purpureocillium lilacinum OX=33203 GN=VFPBJ_10140 PE=4 SV=1	84.445	825		3	3	4.5	14076000	782010	0.106044	27321000	2	0.00242424	236
A0A179H1C5	VFPFJ_09126	Immunogenic protein OS=Purpureocillium lilacinum OX=33203 GN=VFPFJ_09126 PE=4 SV=1	55.64	529		2	2	5.3	5587000	206930	0.0280605	12551000	1	0.00189036	256
A0A179H5W6	VFPFJ_07964	3-hydroxybutyryl-CoA dehydrogenase OS=Purpureocillium lilacinum OX=33203 GN=VFPFJ_07964 PE=3 SV=1	33.942	318		3	3	10.7	4837200	219870	0.0298153	0	2	0.00628931	300
A0A179H9U5	PCL_04380	Glycoside hydrolase family 16 OS=Purpureocillium lilacinum OX=33203 GN=PCL_04380 PE=4 SV=1	64.253	612		4	4	10.6	21686000	942870	0.127857	37260000	1	0.00163399	339
A0A179HAK1	PCL_11399	60s acidic ribosomal protein domain-containing protein OS=Purpureocillium lilacinum OX=33203 GN=PCL_11399 PE=3 SV=1	10.942	110		3	3	18.2	17616000	3523100	0.477747	20209000	1	0.00909091	350
A0A179HIC1	VFPBJ_03446	Proteasome subunit alpha type OS=Purpureocillium lilacinum OX=33203 GN=VFPBJ_03446 PE=3 SV=1	29.29	268		2	2	9.3	2169900	144660	0.0196165	3985500	0	0	430
A0A179HPK4	VFPFJ_03348	threonine--tRNA ligase OS=Purpureocillium lilacinum OX=33203 GN=VFPFJ_03348 PE=3 SV=1	84.054	737		1	1	1.6	824850	20118	0.00272808	0	0	0	524
A0A179HRC6	VFPFJ_02038	Regulatory P domain-containing protein OS=Purpureocillium lilacinum OX=33203 GN=VFPFJ_02038 PE=4 SV=1	51.467	469	A0A179F1D6	2	2	7.5	4340800	180870	0.0245267	9347700	1	0.0021322	552
A0A179FVA9	VFPBJ_10682	Phospholipase A2 OS=Purpureocillium lilacinum OX=33203 GN=VFPBJ_10682 PE=4 SV=1	20.267	184		2	2	11.4	9585900	958590	0.129989	17947000	1	0.00543478	35
A0A179GER1	PCL_09783	Oxalate decarboxylase OS=Purpureocillium lilacinum OX=33203 GN=PCL_09783 PE=4 SV=1	51.406	454		2	2	6.4	4487000	160250	0.0217305	6408500	1	0.00220264	75
A0A179GMT4	VFPBJ_07327	Xylulose-5-phosphate phosphoketolase OS=Purpureocillium lilacinum OX=33203 GN=VFPBJ_07327 PE=3 SV=1	92.369	820	A0A179G9A8	3	3	4.8	5473100	147920	0.0200585	11382000	1	0.00121951	125
A0A179GSH8	VFPFJ_09176	Glucose oxidase OS=Purpureocillium lilacinum OX=33203 GN=VFPFJ_09176 PE=3 SV=1	41.018	375		3	3	12.8	16815000	885010	0.120011	24411000	3	0.008	167
A0A179H557	VFPFJ_07561	Aminopeptidase OS=Purpureocillium lilacinum OX=33203 GN=VFPFJ_07561 PE=3 SV=1	98.318	888		5	5	8.7	5642400	122660	0.0166332	9875500	1	0.00112613	289
A0A179H5B1	VFPBJ_08122	Tropomyosin OS=Purpureocillium lilacinum OX=33203 GN=VFPBJ_08122 PE=4 SV=1	18.736	161		1	1	8.7	3670400	458800	0.0622151	0	0	0	291
A0A179HC32	PCL_08510	Histone H4 OS=Purpureocillium lilacinum OX=33203 GN=PCL_08510 PE=3 SV=1	11.37	103		3	3	24.3	13956000	2326000	0.315415	25693000	1	0.00970874	363
A0A179HEM2	VFPFJ_06939	Cofilin OS=Purpureocillium lilacinum OX=33203 GN=VFPFJ_06939 PE=3 SV=1	16.855	153		1	1	11.1	11933000	1704700	0.231164	21138000	1	0.00653595	380
A0A179HKU3	VFPFJ_04652	Coagulation factor 5/8 type domain-containingprotein OS=Purpureocillium lilacinum OX=33203 GN=VFPFJ_04652 PE=4 SV=1	39.925	357		5	5	14.3	84039000	6002800	0.814004	98736000	2	0.00560224	458
A0A179HLD9	PCL_05318	Non-heme chloroperoxidase OS=Purpureocillium lilacinum OX=33203 GN=PCL_05318 PE=4 SV=1	30.935	276		2	2	12	1870700	124710	0.0169112	5682000	1	0.00362319	465
A0A179HLZ2	VFPFJ_05183	40S ribosomal protein S15 OS=Purpureocillium lilacinum OX=33203 GN=VFPFJ_05183 PE=3 SV=1	17.48	152		2	2	17.8	7662400	1277100	0.17318	0	1	0.00657895	478
A0A179HUG2	PCL_11008	Aldose-1-epimerase OS=Purpureocillium lilacinum OX=33203 GN=PCL_11008 PE=4 SV=1	36.091	341		3	3	18.5	5182300	345480	0.0468485	13295000	2	0.0058651	606
A0A179HXD5	PCL_11694	Ornithine aminotransferase OS=Purpureocillium lilacinum OX=33203 GN=PCL_11694 PE=3 SV=1	47.837	443		3	3	11.5	3670800	152950	0.0207406	9744100	0	0	645
A0A179HZV9	VFPFJ_00942	Rab GDP dissociation inhibitor OS=Purpureocillium lilacinum OX=33203 GN=VFPFJ_00942 PE=3 SV=1	51.349	464		3	3	11	5987500	230290	0.0312283	16216000	2	0.00431034	674
A0A179GAG2	VFPBJ_10089	PLC-like phosphodiesterase, TIM beta/alpha-barrel domain-containingprotein OS=Purpureocillium lilacinum OX=33203 GN=VFPBJ_10089 PE=4 SV=1	35.643	329		2	2	7.6	2101800	131360	0.0178129	3826500	1	0.00303951	54
A0A179GCI7	PCL_06643	Fimbrin OS=Purpureocillium lilacinum OX=33203 GN=PCL_06643 PE=4 SV=1	72.478	649		4	4	8.5	6498500	154730	0.020982	8169100	1	0.00154083	67
A0A179GDC3	PCL_12134	FAD binding domain-containingprotein OS=Purpureocillium lilacinum OX=33203 GN=PCL_12134 PE=4 SV=1	56.418	521		3	3	10.9	3987500	173370	0.0235097	6443900	1	0.00191939	70
A0A179GEL5	VFPFJ_10793	ThiJ/PfpI family protein OS=Purpureocillium lilacinum OX=33203 GN=VFPFJ_10793 PE=4 SV=1	142.164	1284		3	3	2.5	8482600	124740	0.0169152	20502000	2	0.00155763	72
A0A179GEQ0	VFPBJ_08677	Peptidyl-prolyl cis-trans isomerase OS=Purpureocillium lilacinum OX=33203 GN=VFPBJ_08677 PE=3 SV=1	19.427	180		2	2	14.4	6198100	688680	0.0933878	24319000	1	0.00555556	74
A0A179GM89	PCL_04072	RanBP1 domain-containing protein OS=Purpureocillium lilacinum OX=33203 GN=PCL_04072 PE=4 SV=1	27.678	249		2	2	12.4	10256000	788930	0.106982	20846000	1	0.00401606	122
A0A179GMR7	PCL_03712	Glucose-repressible protein OS=Purpureocillium lilacinum OX=33203 GN=PCL_03712 PE=4 SV=1	7.533	71		1	1	21.1	0	NA	NA	0	1	0.0140845	123
A0A179GN71	VFPBJ_08630	High mobility group protein OS=Purpureocillium lilacinum OX=33203 GN=VFPBJ_08630 PE=4 SV=1	35.152	320		3	3	15.6	9528700	635250	0.0861425	11959000	1	0.003125	129
A0A179GTD5	PCL_06158	dihydroxy-acid dehydratase OS=Purpureocillium lilacinum OX=33203 GN=PCL_06158 PE=3 SV=1	64.977	608		1	1	2.3	748980	24966	0.00338549	0	0	0	184
A0A179GW68	PCL_02842	14-3-3 family protein OS=Purpureocillium lilacinum OX=33203 GN=PCL_02842 PE=3 SV=1	30.941	277		4	3	24.5	4736500	278620	0.037782	10539000	2	0.00722022	209
A0A179GY24	NTH1	Endonuclease III homolog OS=Purpureocillium lilacinum OX=33203 GN=NTH1 PE=3 SV=1	135.812	1228		2	2	2.3	2118300	31617	0.00428739	5451000	1	0.000814332	224
A0A179H9Z2	PCL_04269	40s ribosomal protein OS=Purpureocillium lilacinum OX=33203 GN=PCL_04269 PE=3 SV=1	28.449	259		1	1	4.6	5831300	291560	0.0395367	0	1	0.003861	341
A0A179HBH4	VFPBJ_01494	Carboxylic ester hydrolase OS=Purpureocillium lilacinum OX=33203 GN=VFPBJ_01494 PE=3 SV=1	54.551	493	A0A179GPE0	3	3	8.7	11578000	482400	0.0654154	20296000	2	0.0040568	358
A0A179HBP2	PCL_13113	acetyl-CoA C-acetyltransferase OS=Purpureocillium lilacinum OX=33203 GN=PCL_13113 PE=3 SV=1	45.099	430		3	3	12.3	9449100	393710	0.0533887	19300000	1	0.00232558	359
A0A179HDT0	VFPBJ_05767	Glutathione reductase OS=Purpureocillium lilacinum OX=33203 GN=VFPBJ_05767 PE=3 SV=1	50.563	469		2	2	7.7	1769500	84264	0.0114265	4096000	1	0.0021322	373
A0A179HGL2	VFPFJ_05866	FAD binding domain-containing protein OS=Purpureocillium lilacinum OX=33203 GN=VFPFJ_05866 PE=3 SV=1	63.075	586		2	2	4.9	3506900	140280	0.0190225	9032600	0	0	399
A0A179HLI8	PCL_07879	Ribosomal protein OS=Purpureocillium lilacinum OX=33203 GN=PCL_07879 PE=3 SV=1	24.015	217		3	3	18.9	6570600	657060	0.0891	13074000	1	0.00460829	469
A0A179HLM5	PCL_05423	Isocitrate dehydrogenase [NADP] OS=Purpureocillium lilacinum OX=33203 GN=PCL_05423 PE=3 SV=1	51.442	458		1	1	2.8	19899000	795970	0.107937	36270000	2	0.00436681	471
A0A179HNV7	VFPBJ_03008	HMG box-containing protein OS=Purpureocillium lilacinum OX=33203 GN=VFPBJ_03008 PE=4 SV=1	11.275	100		2	2	17	20456000	6818500	0.924616	39324000	2	0.02	515
A0A179HP95	VFPFJ_03111	Acetylcholinesterase OS=Purpureocillium lilacinum OX=33203 GN=VFPFJ_03111 PE=4 SV=1	58.182	539		3	3	7.2	9080700	477930	0.0648092	14027000	1	0.00185529	520
A0A179HPG1	PCL_01024	Fructose-bisphosphate aldolase OS=Purpureocillium lilacinum OX=33203 GN=PCL_01024 PE=3 SV=1	39.32	360		3	3	6.9	16810000	1120700	0.151971	32021000	2	0.00555556	521
A0A179HPX9	NIP1	Eukaryotic translation initiation factor 3 subunit C OS=Purpureocillium lilacinum OX=33203 GN=NIP1 PE=3 SV=1	97.681	867		2	2	4	1270500	27619	0.00374525	0	0	0	534
A0A179HQF6	VFPFJ_03313	Glucose-6-phosphate 1-dehydrogenase OS=Purpureocillium lilacinum OX=33203 GN=VFPFJ_03313 PE=3 SV=1	58.191	505		2	2	4.8	3523300	113660	0.0154128	6220000	0	0	539
A0A179HTE3	VFPFJ_02799	Glycoside hydrolase OS=Purpureocillium lilacinum OX=33203 GN=VFPFJ_02799 PE=4 SV=1	112.257	981		1	1	1	32317000	577080	0.0782544	0	0	0	590
A0A179HXH5	VFPFJ_00178	Transaldolase OS=Purpureocillium lilacinum OX=33203 GN=VFPFJ_00178 PE=3 SV=1	35.778	324		3	3	11.4	5981600	398770	0.0540748	9379300	1	0.00308642	648
A0A179HZ51	PCL_12970	ThiJ/PfpI family protein OS=Purpureocillium lilacinum OX=33203 GN=PCL_12970 PE=4 SV=1	31.94	291		1	1	4.5	5109000	364930	0.049486	0	1	0.00343643	668
A0A179I183	VFPBJ_01558	Glucose-6-phosphate isomerase OS=Purpureocillium lilacinum OX=33203 GN=VFPBJ_01558 PE=3 SV=1	60.872	553		3	3	9.4	4318400	159940	0.0216885	11112000	1	0.00180832	685
A0A179FUZ9	PCL_00870	Endoribonuclease L-PSP OS=Purpureocillium lilacinum OX=33203 GN=PCL_00870 PE=3 SV=1	14.93	136		1	1	11.8	1945500	277930	0.0376884	0	1	0.00735294	33
A0A179G264	VFPBJ_09020	Disulfide isomerase OS=Purpureocillium lilacinum OX=33203 GN=VFPBJ_09020 PE=4 SV=1	53.18	497		1	1	3.2	1699900	70831	0.00960497	0	1	0.00201207	41
A0A179G3Z7	VFPBJ_10638	Helix-turn-helix domain-containing protein OS=Purpureocillium lilacinum OX=33203 GN=VFPBJ_10638 PE=4 SV=1	18.473	172		2	2	13.4	2685900	244170	0.0331104	9869700	1	0.00581395	45
A0A179G9Y3	PCL_06038	Uncharacterized protein OS=Purpureocillium lilacinum OX=33203 GN=PCL_06038 PE=4 SV=1	44.568	432		2	2	6.5	17140000	857020	0.116215	33445000	1	0.00231481	51
A0A179GAG0	PCL_05811	Coatomer subunit epsilon OS=Purpureocillium lilacinum OX=33203 GN=PCL_05811 PE=3 SV=1	31.677	294		2	2	9.5	1532800	153280	0.0207854	3539800	0	0	53
A0A179GCE8	PCL_06580	Uncharacterized protein OS=Purpureocillium lilacinum OX=33203 GN=PCL_06580 PE=4 SV=1	104.627	972		2	2	3.1	2947800	61413	0.00832785	4866800	0	0	66
A0A179GGT4	PCL_04448	glutamate--tRNA ligase OS=Purpureocillium lilacinum OX=33203 GN=PCL_04448 PE=3 SV=1	71.776	628		2	2	4.9	4073400	104450	0.0141638	7769700	2	0.00318471	84
A0A179GKY2	VFPFJ_10340	Endo-chitosanase OS=Purpureocillium lilacinum OX=33203 GN=VFPFJ_10340 PE=3 SV=1	24.438	235		2	2	10.6	19805000	3300900	0.447615	31832000	1	0.00425532	110
A0A179GNJ0	PCL_09858	peptide-methionine (S)-S-oxide reductase OS=Purpureocillium lilacinum OX=33203 GN=PCL_09858 PE=3 SV=1	23.597	215		1	1	6.5	1314600	109550	0.0148554	0	0	0	131
A0A179GPZ7	VFPBJ_05539	40S ribosomal protein S6 OS=Purpureocillium lilacinum OX=33203 GN=VFPBJ_05539 PE=3 SV=1	27.207	239		1	1	6.3	4822400	482240	0.0653937	0	1	0.0041841	145
A0A179GRE4	PCL_12625	Elongation factor 1-beta OS=Purpureocillium lilacinum OX=33203 GN=PCL_12625 PE=3 SV=1	25.327	229		2	2	9.6	40269000	3355700	0.455046	59828000	2	0.00873362	159
A0A179GSI7	VFPBJ_09240	Carbonic anhydrase OS=Purpureocillium lilacinum OX=33203 GN=VFPBJ_09240 PE=3 SV=1	26.681	237		2	2	8.9	2340900	180070	0.0244182	0	0	0	168
A0A179GYM5	VFPFJ_08869	Ribose-5-phosphate isomerase OS=Purpureocillium lilacinum OX=33203 GN=VFPFJ_08869 PE=3 SV=1	29.635	283		2	2	9.9	3495100	291250	0.0394947	7274400	1	0.00353357	227
A0A179H6P2	VFPBJ_07606	Thioredoxin OS=Purpureocillium lilacinum OX=33203 GN=VFPBJ_07606 PE=3 SV=1	11.631	105		2	2	23.8	10077000	1439500	0.195202	17194000	1	0.00952381	309
A0A179H8B3	VFPFJ_08048	H(+)-transporting two-sector ATPase OS=Purpureocillium lilacinum OX=33203 GN=VFPFJ_08048 PE=3 SV=1	145.055	1332		4	4	4.4	4730500	81560	0.0110599	7233500	1	0.000750751	327
A0A179HH73	VFPFJ_06190	Cerevisin OS=Purpureocillium lilacinum OX=33203 GN=VFPFJ_06190 PE=3 SV=1	57.694	542		2	2	4.1	2375400	81909	0.0111072	5326600	0	0	409
A0A179HHH9	VFPFJ_06290	Octapeptidyl aminopeptidase OS=Purpureocillium lilacinum OX=33203 GN=VFPFJ_06290 PE=3 SV=1	80.317	702		2	2	4.3	3070500	93047	0.0126175	5508800	1	0.0014245	413
A0A179HJJ0	PCL_02054	Short-chain dehydrogenase/reductase family protein OS=Purpureocillium lilacinum OX=33203 GN=PCL_02054 PE=4 SV=1	30.362	286		2	2	14	3307700	236260	0.0320378	6657800	1	0.0034965	440
A0A179HJR7	VFPFJ_06123	Laccase-1 OS=Purpureocillium lilacinum OX=33203 GN=VFPFJ_06123 PE=3 SV=1	66.304	597		2	2	4.2	10783000	513460	0.0696272	16269000	1	0.00167504	443
A0A179HMS9	VFPFJ_03476	Proteasome component C5 OS=Purpureocillium lilacinum OX=33203 GN=VFPFJ_03476 PE=4 SV=1	29.003	264		1	1	7.6	564320	37621	0.00510156	0	0	0	494
A0A179HMW6	PCL_05288	Multifunctional fusion protein OS=Purpureocillium lilacinum OX=33203 GN=PCL_05288 PE=3 SV=1	62.539	577		3	3	6.6	4481300	128040	0.0173627	8419100	2	0.0034662	495
A0A179HN47	VFPFJ_04942	PtaB protein OS=Purpureocillium lilacinum OX=33203 GN=VFPFJ_04942 PE=4 SV=1	81.633	754		1	1	1.9	110350000	6130300	0.831293	0	2	0.00265252	502
A0A179HN75	PCL_04792	Superoxide dismutase protein OS=Purpureocillium lilacinum OX=33203 GN=PCL_04792 PE=4 SV=1	26.615	260		2	2	13.1	2032000	156310	0.0211963	3893500	0	0	504
A0A179HQK9	VFPFJ_03561	ATP synthase subunit alpha OS=Purpureocillium lilacinum OX=33203 GN=VFPFJ_03561 PE=3 SV=1	59.66	553		3	3	6.7	3494000	112710	0.0152839	6770900	1	0.00180832	540
A0A179HRN7	VFPFJ_02286	RNP domain-containing protein OS=Purpureocillium lilacinum OX=33203 GN=VFPFJ_02286 PE=4 SV=1	44.62	426		2	2	5.9	5593900	223760	0.0303428	9843300	1	0.00234742	557
A0A179HRV1	PCL_06118	Phosphorylcholine phosphatase OS=Purpureocillium lilacinum OX=33203 GN=PCL_06118 PE=4 SV=1	39.69	357		2	2	7.3	3303400	143620	0.0194755	5531100	1	0.00280112	560
A0A179GBY4	VFPBJ_09301	Proteasome subunit alpha type 6 OS=Purpureocillium lilacinum OX=33203 GN=VFPBJ_09301 PE=3 SV=1	27.783	253		1	1	4.7	1374900	76385	0.0103581	0	0	0	59
A0A179GCN8	VFPBJ_09549	amidase OS=Purpureocillium lilacinum OX=33203 GN=VFPBJ_09549 PE=3 SV=1	60.083	547		2	2	6	2057600	66374	0.00900058	4323500	0	0	68
A0A179GHS3	VFPBJ_07896	Cytochrome c oxidase subunit 6, mitochondrial OS=Purpureocillium lilacinum OX=33203 GN=VFPBJ_07896 PE=3 SV=1	17.779	160		3	3	26.9	4844200	403690	0.054742	7036800	2	0.0125	91
A0A179GL92	PRT1	Eukaryotic translation initiation factor 3 subunit B OS=Purpureocillium lilacinum OX=33203 GN=PRT1 PE=3 SV=1	85.484	748		2	2	4.8	1746700	42602	0.005777	3509200	0	0	113
A0A179GPD5	VFPBJ_05371	Aminopeptidase OS=Purpureocillium lilacinum OX=33203 GN=VFPBJ_05371 PE=3 SV=1	99.617	884		3	3	3.8	4355700	96794	0.0131257	8752300	2	0.00226244	140
A0A179GSH5	PCL_06293	Uncharacterized protein OS=Purpureocillium lilacinum OX=33203 GN=PCL_06293 PE=4 SV=1	16.336	153		1	1	7.8	17641000	3528200	0.478438	0	1	0.00653595	166
A0A179GTW1	VFPBJ_03980	26S protease regulatory subunit 6A-B OS=Purpureocillium lilacinum OX=33203 GN=VFPBJ_03980 PE=3 SV=1	50.856	458		1	1	2.6	1505400	60215	0.0081654	0	0	0	191
A0A179GZA6	VFPFJ_09138	Uncharacterized protein OS=Purpureocillium lilacinum OX=33203 GN=VFPFJ_09138 PE=4 SV=1	6.571	64		1	1	20.3	15137000	7568700	1.02635	0	1	0.015625	233
A0A179H0Z0	VFPFJ_08996	40S ribosomal protein S2 OS=Purpureocillium lilacinum OX=33203 GN=VFPFJ_08996 PE=3 SV=1	27.869	256		1	1	4.3	1101300	73419	0.00995591	0	1	0.00390625	250
A0A179H196	PCL_01654	60S ribosomal protein L23a OS=Purpureocillium lilacinum OX=33203 GN=PCL_01654 PE=3 SV=1	17.018	154		2	2	17.5	12362000	1766000	0.239477	24514000	1	0.00649351	254
A0A179H3B4	VFPBJ_02848	UTP--glucose-1-phosphate uridylyltransferase OS=Purpureocillium lilacinum OX=33203 GN=VFPBJ_02848 PE=3 SV=1	54.852	492		2	2	8.5	2758600	102170	0.0138547	5234300	1	0.00203252	273
A0A179H4H5	PCL_07774	valine--tRNA ligase OS=Purpureocillium lilacinum OX=33203 GN=PCL_07774 PE=3 SV=1	123.008	1094		2	2	2.7	2463900	45628	0.00618734	5109300	1	0.000914077	283
A0A179H9W4	VFPBJ_00259	Isovaleryl-CoA dehydrogenase, mitochondrial OS=Purpureocillium lilacinum OX=33203 GN=VFPBJ_00259 PE=3 SV=1	47.371	441		1	1	2.7	3667700	174650	0.0236832	0	0	0	340
A0A179H9Z4	VFPBJ_00391	Antitoxin domain-containing protein OS=Purpureocillium lilacinum OX=33203 GN=VFPBJ_00391 PE=4 SV=1	12.182	115		1	1	22.6	980580	163430	0.0221618	0	0	0	342
A0A179HBT7	PCL_12776	Acyl coA binding protein domain-containing protein OS=Purpureocillium lilacinum OX=33203 GN=PCL_12776 PE=4 SV=1	14.523	131		1	1	10.7	0	NA	NA	0	1	0.00763359	360
A0A179HCG3	PCL_04319	Heat shock protein 78, mitochondrial OS=Purpureocillium lilacinum OX=33203 GN=PCL_04319 PE=3 SV=1	103.075	925		2	2	3.5	2147200	52371	0.00710172	4312100	0	0	365
A0A179HMF0	VFPFJ_04798	Carboxylic ester hydrolase OS=Purpureocillium lilacinum OX=33203 GN=VFPFJ_04798 PE=3 SV=1	32.907	305		1	1	4.3	1753600	103160	0.0139889	0	0	0	487
A0A179HMM1	VFPFJ_03416	Proteasome subunit beta OS=Purpureocillium lilacinum OX=33203 GN=VFPFJ_03416 PE=3 SV=1	29.55	267		2	2	16.1	1822500	151880	0.0205955	3524000	0	0	490
A0A179HN44	VFPBJ_04382	FK506-binding protein OS=Purpureocillium lilacinum OX=33203 GN=VFPBJ_04382 PE=3 SV=1	51.447	473		1	1	3	7600100	506670	0.0687065	0	0	0	501
A0A179HNR8	PCL_07760	ATP-dependent RNA helicase eIF4A OS=Purpureocillium lilacinum OX=33203 GN=PCL_07760 PE=3 SV=1	44.823	397		3	3	9.8	20232000	963430	0.130645	23360000	1	0.00251889	513
A0A179HPS5	VFPFJ_03592	Deoxyuridine 5'-triphosphate nucleotidohydrolase OS=Purpureocillium lilacinum OX=33203 GN=VFPFJ_03592 PE=3 SV=1	20.351	196		1	1	8.7	2016200	224030	0.0303794	0	0	0	530
A0A179HPV5	VFPBJ_04239	Uncharacterized protein OS=Purpureocillium lilacinum OX=33203 GN=VFPBJ_04239 PE=4 SV=1	19.726	193		1	1	5.7	19558000	3259600	0.442015	0	1	0.00518135	532
A0A179HQD2	VFPFJ_01806	Histone H1 OS=Purpureocillium lilacinum OX=33203 GN=VFPFJ_01806 PE=3 SV=1	20.518	199		2	2	19.1	5172500	862090	0.116903	4373000	1	0.00502513	538
A0A179HQW3	VFPFJ_03463	Glutaredoxin domain-containing protein OS=Purpureocillium lilacinum OX=33203 GN=VFPFJ_03463 PE=4 SV=1	30.201	283		1	1	6.7	1613500	115250	0.0156284	0	1	0.00353357	549
A0A179HT08	VFPFJ_02659	Phosphoenolpyruvate carboxykinase (ATP) OS=Purpureocillium lilacinum OX=33203 GN=VFPFJ_02659 PE=3 SV=1	63.373	567		1	1	2.5	2163700	72122	0.00978003	0	0	0	584
A0A179HT13	VFPBJ_10296	5'-nucleotidase OS=Purpureocillium lilacinum OX=33203 GN=VFPBJ_10296 PE=3 SV=1	60.59	549		1	1	3.1	1356200	56510	0.00766298	2922000	0	0	585
A0A179HU40	PCL_00338	GPI anchored protein OS=Purpureocillium lilacinum OX=33203 GN=PCL_00338 PE=4 SV=1	22.991	224		3	3	21.9	5611100	467590	0.0634071	14979000	2	0.00892857	597
A0A179HUK7	VFPBJ_07118	Cysteine-rich secretory protein family domain-containing protein OS=Purpureocillium lilacinum OX=33203 GN=VFPBJ_07118 PE=4 SV=1	18.964	170		1	1	16.5	2039400	185400	0.025141	0	0	0	609
A0A179HUU8	VFPBJ_07149	NAD-specific glutamate dehydrogenase OS=Purpureocillium lilacinum OX=33203 GN=VFPBJ_07149 PE=3 SV=1	119.916	1069		2	2	2.7	1572700	25782	0.00349614	3715600	0	0	611
A0A179HVQ0	VFPFJ_00212	Molybdate-anion transporter OS=Purpureocillium lilacinum OX=33203 GN=VFPFJ_00212 PE=3 SV=1	102.051	939		3	3	5.1	3277700	78041	0.0105827	5701400	0	0	623
A0A179HWJ6	VFPBJ_00831	Profilin OS=Purpureocillium lilacinum OX=33203 GN=VFPBJ_00831 PE=3 SV=1	14.737	142		1	1	8.5	7386000	1231000	0.166929	0	1	0.00704225	634
A0A179HZ42	VFPFJ_01404	Trehalase OS=Purpureocillium lilacinum OX=33203 GN=VFPFJ_01404 PE=3 SV=1	77.274	696		4	4	6	5296900	165530	0.0224465	8740000	0	0	667
A0A179HZE0	VFPFJ_01020	Aspartate aminotransferase OS=Purpureocillium lilacinum OX=33203 GN=VFPFJ_01020 PE=3 SV=1	48.46	446		2	2	7.8	3590000	163180	0.0221279	7160900	2	0.0044843	672
A0A179HZX8	VFPFJ_01220	Ser/thr protein phosphatase family OS=Purpureocillium lilacinum OX=33203 GN=VFPFJ_01220 PE=4 SV=1	72.446	648		2	2	4.3	6661400	222050	0.0301109	7645500	0	0	675
A0A179I1S7	VFPBJ_01680	Lysine--tRNA ligase OS=Purpureocillium lilacinum OX=33203 GN=VFPBJ_01680 PE=3 SV=1	65.86	583		2	2	4.1	3163800	90395	0.0122579	5747400	1	0.00171527	689
A0A179G9W6	VFPBJ_09900	ECM33-like protein OS=Purpureocillium lilacinum OX=33203 GN=VFPBJ_09900 PE=4 SV=1	40.7	391		2	2	6.1	27156000	1697300	0.230161	37784000	1	0.00255754	50
A0A179GCE2	VFPBJ_09447	alpha-galactosidase OS=Purpureocillium lilacinum OX=33203 GN=VFPBJ_09447 PE=4 SV=1	96.983	935		1	1	1.5	1939800	45112	0.00611737	0	1	0.00106952	65
A0A179GH52	PCL_05508	Proteasome subunit alpha type OS=Purpureocillium lilacinum OX=33203 GN=PCL_05508 PE=3 SV=1	28.916	263		1	1	8	943550	55503	0.00752643	0	0	0	88
A0A179GN00	PCL_11016	40s ribosomal protein s20 protein OS=Purpureocillium lilacinum OX=33203 GN=PCL_11016 PE=3 SV=1	13.09	116		1	1	10.3	4334900	619270	0.0839755	0	1	0.00862069	127
A0A179GN94	VFPFJ_09873	Heat shock protein OS=Purpureocillium lilacinum OX=33203 GN=VFPFJ_09873 PE=4 SV=1	64.079	575		2	2	5.9	3575000	105150	0.0142588	0	0	0	130
A0A179GQZ1	VFPBJ_05951	Succinate--CoA ligase [ADP-forming] subunit beta, mitochondrial OS=Purpureocillium lilacinum OX=33203 GN=VFPBJ_05951 PE=3 SV=1	48.537	447		1	1	2.2	468640	16160	0.00219136	0	0	0	153
A0A179GSE2	VFPBJ_05828	1,3-beta-glucanosyltransferase OS=Purpureocillium lilacinum OX=33203 GN=VFPBJ_05828 PE=3 SV=1	53.247	482		2	2	5.4	8564100	356840	0.0483889	0	1	0.00207469	164
A0A179GV75	VFPBJ_04439	60S ribosomal protein L6 OS=Purpureocillium lilacinum OX=33203 GN=VFPBJ_04439 PE=3 SV=1	22.375	200		1	1	5	2832600	257510	0.0349194	0	0	0	203
A0A179GXS0	VFPFJ_08560	glutamate-5-semialdehyde dehydrogenase OS=Purpureocillium lilacinum OX=33203 GN=VFPFJ_08560 PE=3 SV=1	47.018	446		1	1	3.4	435130	17405	0.00236019	0	0	0	220
A0A179GYS3	VFPBJ_10216	mRNA-nucleus export ATPase (Elf1) OS=Purpureocillium lilacinum OX=33203 GN=VFPBJ_10216 PE=3 SV=1	117.078	1054		1	1	1.3	1083300	19005	0.00257715	0	0	0	229
A0A179GZF7	PCL_10333	Sphingolipid long chain base-responsive protein PIL1 OS=Purpureocillium lilacinum OX=33203 GN=PCL_10333 PE=4 SV=1	39.276	354		1	1	2.8	19883000	1169600	0.158602	0	1	0.00282486	234
A0A179H0Z3	PCL_10209	Glucose-6-phosphate 1-epimerase OS=Purpureocillium lilacinum OX=33203 GN=PCL_10209 PE=3 SV=1	34.327	317		2	2	11.7	2994900	176170	0.0238894	4423600	1	0.00315457	251
A0A179H2H3	PCL_01686	Translationally-controlled tumor protein homolog OS=Purpureocillium lilacinum OX=33203 GN=PCL_01686 PE=3 SV=1	18.935	171		2	2	14	6866200	858270	0.116385	10442000	1	0.00584795	260
A0A179H2U5	VFPBJ_03335	6-phosphogluconolactonase OS=Purpureocillium lilacinum OX=33203 GN=VFPBJ_03335 PE=3 SV=1	28.339	261		1	1	7.3	716500	47767	0.0064774	0	0	0	266
A0A179H346	PCL_01791	Uncharacterized protein OS=Purpureocillium lilacinum OX=33203 GN=PCL_01791 PE=4 SV=1	98.767	901		1	1	2.3	2447700	61192	0.00829788	0	0	0	270
A0A179H3B8	PCL_08118	Primosome PriB/single-strand DNA-binding protein OS=Purpureocillium lilacinum OX=33203 GN=PCL_08118 PE=4 SV=1	14.897	137		1	1	14.6	1629200	162920	0.0220926	0	0	0	274
A0A179H6P1	PCL_02442	Glycine cleavage system P protein OS=Purpureocillium lilacinum OX=33203 GN=PCL_02442 PE=3 SV=1	116.486	1062		2	2	2.6	1520300	32348	0.00438652	3437200	0	0	308
A0A179H7D8	VFPBJ_08120	Protein BIG1 OS=Purpureocillium lilacinum OX=33203 GN=VFPBJ_08120 PE=3 SV=1	29.416	272		2	2	12.9	3495600	268890	0.0364626	5888800	1	0.00367647	317
A0A179H7V3	VFPFJ_08059	Glycoside hydrolase OS=Purpureocillium lilacinum OX=33203 GN=VFPFJ_08059 PE=4 SV=1	40.033	393		1	1	3.1	16014000	2001800	0.271452	0	0	0	323
A0A179H8F4	VFPFJ_08088	Short chain dehydrogenase OS=Purpureocillium lilacinum OX=33203 GN=VFPFJ_08088 PE=3 SV=1	31.032	291		2	2	7.9	1730500	133120	0.0180516	3154100	0	0	328
A0A179HA24	VFPBJ_00319	Malate synthase OS=Purpureocillium lilacinum OX=33203 GN=VFPBJ_00319 PE=3 SV=1	61.285	542		1	1	2	2399400	92284	0.0125141	0	1	0.00184502	343
A0A179HAA8	VFPBJ_00501	Cytoskeleton assembly control protein Sla2 OS=Purpureocillium lilacinum OX=33203 GN=VFPBJ_00501 PE=3 SV=1	118.843	1051		2	2	2.2	1060300	16313	0.00221211	1600700	0	0	345
A0A179HFI6	VFPFJ_06853	4-hydroxyphenylpyruvate dioxygenase OS=Purpureocillium lilacinum OX=33203 GN=VFPFJ_06853 PE=3 SV=1	46.847	420		1	1	2.9	2835300	149230	0.0202362	0	1	0.00238095	386
A0A179HGS9	VFPFJ_05653	U3 small nucleolar RNA-associated protein 10 OS=Purpureocillium lilacinum OX=33203 GN=VFPFJ_05653 PE=3 SV=1	199.353	1802		1	1	0.6	23119000	271980	0.0368816	0	1	0.000554939	404
A0A179HHS2	PCL_08062	Ribosomal protein S22, S8 family OS=Purpureocillium lilacinum OX=33203 GN=PCL_08062 PE=3 SV=1	14.784	130		1	1	10.8	3881700	646950	0.087729	0	0	0	417
A0A179HID9	VFPFJ_05797	Elicitor protein OS=Purpureocillium lilacinum OX=33203 GN=VFPFJ_05797 PE=4 SV=1	33.345	314		1	1	3.5	4220700	263790	0.035771	0	0	0	431
A0A179HIK5	VFPBJ_03623	Aspartyl aminopeptidase OS=Purpureocillium lilacinum OX=33203 GN=VFPBJ_03623 PE=3 SV=1	54.372	497		3	3	8.7	5792600	222790	0.0302112	9160800	1	0.00201207	433
A0A179HJS2	PCL_01849	Adenylosuccinate synthetase OS=Purpureocillium lilacinum OX=33203 GN=PCL_01849 PE=3 SV=1	46.944	423		2	2	5.7	1476300	70299	0.00953283	3857100	0	0	444
A0A179HLK8	PCL_01603	Allergen Asp F7 OS=Purpureocillium lilacinum OX=33203 GN=PCL_01603 PE=4 SV=1	27.207	269		1	1	5.9	18092000	2584600	0.350482	30898000	1	0.00371747	470
A0A179HLP1	VFPFJ_04631	40S ribosomal protein S19 OS=Purpureocillium lilacinum OX=33203 GN=VFPFJ_04631 PE=3 SV=1	16.724	151		2	2	15.9	7639400	848820	0.115103	11911000	1	0.00662252	474
A0A179HQA6	VFPFJ_03350	Glycoside hydrolase family 17 OS=Purpureocillium lilacinum OX=33203 GN=VFPFJ_03350 PE=4 SV=1	55.036	526		2	2	4.8	2917500	126850	0.0172014	4716000	1	0.00190114	537
A0A179HSF2	PCL_02680	60S ribosomal protein L7 OS=Purpureocillium lilacinum OX=33203 GN=PCL_02680 PE=3 SV=1	28.577	249		1	1	7.6	16454000	1495800	0.202837	0	1	0.00401606	573
A0A179HSN9	VFPFJ_04180	Uncharacterized protein OS=Purpureocillium lilacinum OX=33203 GN=VFPFJ_04180 PE=4 SV=1	17.878	173		2	2	15.6	2380900	476180	0.0645719	0	0	0	577
A0A179HUK2	VFPBJ_07351	Enoyl-CoA hydratase/isomerase OS=Purpureocillium lilacinum OX=33203 GN=VFPBJ_07351 PE=4 SV=1	34.827	329		1	1	7.3	2324700	122350	0.0165912	0	1	0.00303951	608
A0A179HVP5	PCL_03432	Monosaccharide transporter OS=Purpureocillium lilacinum OX=33203 GN=PCL_03432 PE=3 SV=1	60.378	551		2	2	4	18560000	1031100	0.139821	0	0	0	622
A0A179HXL6	VFPBJ_00153	Superoxide dismutase [Cu-Zn] OS=Purpureocillium lilacinum OX=33203 GN=VFPBJ_00153 PE=3 SV=1	15.966	154		1	1	11	1116000	111600	0.0151334	0	0	0	649
A0A179HXP9	VFPFJ_00430	Candidapepsin-4 OS=Purpureocillium lilacinum OX=33203 GN=VFPFJ_00430 PE=3 SV=1	55.515	526		3	3	8.2	6278600	241490	0.032747	10031000	1	0.00190114	652
A0A179G0S1	VFPBJ_09033	Uncharacterized protein OS=Purpureocillium lilacinum OX=33203 GN=VFPBJ_09033 PE=4 SV=1	20.289	186		1	1	11.3	541260	108250	0.0146791	0	0	0	38
A0A179G9L4	PCL_11216	Small secreted protein OS=Purpureocillium lilacinum OX=33203 GN=PCL_11216 PE=4 SV=1	15.643	147		1	1	8.2	18305000	2614900	0.354591	0	1	0.00680272	48
A0A179GBU1	VFPBJ_09257	Outer mitochondrial membrane protein porin OS=Purpureocillium lilacinum OX=33203 GN=VFPBJ_09257 PE=4 SV=1	29.842	283		1	1	4.9	3286900	182610	0.0247627	0	1	0.00353357	58
A0A179GHZ9	VFPBJ_07435	nitric oxide dioxygenase OS=Purpureocillium lilacinum OX=33203 GN=VFPBJ_07435 PE=3 SV=1	45.852	418		1	1	3.3	2798800	133280	0.0180733	0	1	0.00239234	93
A0A179GL15	PCL_06854	Lipase 1 OS=Purpureocillium lilacinum OX=33203 GN=PCL_06854 PE=3 SV=1	46.459	437		2	2	7.8	1214400	60720	0.00823388	0	0	0	111
A0A179GLL3	PCL_03995	Uncharacterized protein OS=Purpureocillium lilacinum OX=33203 GN=PCL_03995 PE=4 SV=1	12.048	111		1	1	10.8	11788000	1684000	0.228357	0	1	0.00900901	115
A0A179GLY7	VFPBJ_07027	Xanthine phosphoribosyltransferase 1 OS=Purpureocillium lilacinum OX=33203 GN=VFPBJ_07027 PE=4 SV=1	22.861	204		1	1	5.4	1203900	133760	0.0181384	0	1	0.00490196	117
A0A179GN57	VFPFJ_09821	Beta-flanking protein OS=Purpureocillium lilacinum OX=33203 GN=VFPFJ_09821 PE=4 SV=1	22.356	208		1	1	9.6	18460000	1538300	0.2086	34273000	1	0.00480769	128
A0A179GNX7	VFPBJ_07201	HIT family protein 1 OS=Purpureocillium lilacinum OX=33203 GN=VFPBJ_07201 PE=4 SV=1	14.691	133		1	1	12.8	1347800	192540	0.0261092	0	0	0	134
A0A179GPQ8	PCL_11181	Pyruvate decarboxylase OS=Purpureocillium lilacinum OX=33203 GN=PCL_11181 PE=3 SV=1	63.177	573		2	2	5.4	802080	29707	0.00402839	1752400	0	0	143
A0A179GSX8	VFPBJ_09381	C-1-tetrahydrofolate synthase, mitochondrial OS=Purpureocillium lilacinum OX=33203 GN=VFPBJ_09381 PE=3 SV=1	100.33	939		1	1	1.2	1025200	23841	0.00323294	0	0	0	178
A0A179GUP8	VFPBJ_04269	6,7-dimethyl-8-ribityllumazine synthase OS=Purpureocillium lilacinum OX=33203 GN=VFPBJ_04269 PE=3 SV=1	21.775	210		1	1	6.7	7728900	966110	0.131008	0	1	0.0047619	199
A0A179GX38	PCL_01548	ribonuclease T1 OS=Purpureocillium lilacinum OX=33203 GN=PCL_01548 PE=4 SV=1	13.246	131		2	2	17.6	1904400	380870	0.0516475	0	0	0	213
A0A179GXV6	VFPFJ_08527	indoleamine 2,3-dioxygenase OS=Purpureocillium lilacinum OX=33203 GN=VFPFJ_08527 PE=3 SV=1	55.763	497		1	1	2.2	705280	28211	0.00382553	0	0	0	223
A0A179GYX4	PCL_02637	1-aminocyclopropane-1-carboxylate deaminase OS=Purpureocillium lilacinum OX=33203 GN=PCL_02637 PE=3 SV=1	36.913	347		1	1	4.9	848570	44662	0.00605635	0	0	0	230
A0A179H213	PCL_07618	Putative ribosomal protein S13.e OS=Purpureocillium lilacinum OX=33203 GN=PCL_07618 PE=3 SV=1	16.822	151		1	1	6.6	295060	32785	0.00444578	0	0	0	258
A0A179H2P8	VFPBJ_03080	Pyruvate carboxylase OS=Purpureocillium lilacinum OX=33203 GN=VFPBJ_03080 PE=4 SV=1	130.415	1189		2	2	2.7	1761000	29349	0.00397984	3531900	0	0	263
A0A179H344	PCL_01666	60S ribosomal protein L28 OS=Purpureocillium lilacinum OX=33203 GN=PCL_01666 PE=3 SV=1	16.741	156		1	1	5.8	10729000	1072900	0.14549	19919000	1	0.00641026	268
A0A179H345	VFPBJ_03423	Cysteine synthase OS=Purpureocillium lilacinum OX=33203 GN=VFPBJ_03423 PE=4 SV=1	39.751	370		1	1	4.6	984710	51827	0.00702795	0	0	0	269
A0A179H426	PCL_07838	40S ribosomal protein S18 OS=Purpureocillium lilacinum OX=33203 GN=PCL_07838 PE=3 SV=1	17.876	156		1	1	7.7	1054200	105420	0.0142954	0	1	0.00641026	278
A0A179H6R9	VFPBJ_07837	DNase1 protein OS=Purpureocillium lilacinum OX=33203 GN=VFPBJ_07837 PE=4 SV=1	18.152	167		1	1	7.8	2570100	642520	0.0871283	4771500	1	0.00598802	310
A0A179H756	VFPFJ_07987	5'-3' exoribonuclease 1 OS=Purpureocillium lilacinum OX=33203 GN=VFPFJ_07987 PE=3 SV=1	158.031	1412		2	2	1.7	17314000	211140	0.0286314	22497000	0	0	314
A0A179H7J2	PCL_00261	Ribosomal protein L14 OS=Purpureocillium lilacinum OX=33203 GN=PCL_00261 PE=3 SV=1	16.551	147		1	1	10.9	830770	138460	0.0187757	0	0	0	319
A0A179H833	VFPBJ_00334	Nascent polypeptide-associated complex subunit beta OS=Purpureocillium lilacinum OX=33203 GN=VFPBJ_00334 PE=3 SV=1	19.578	179		2	2	12.3	3456800	432110	0.0585959	0	0	0	325
A0A179H9R4	PCL_00215	stress responsive a/b barrel domain-containing protein OS=Purpureocillium lilacinum OX=33203 GN=PCL_00215 PE=4 SV=1	12.332	111		1	1	9	2860100	572010	0.0775669	0	0	0	338
A0A179HB02	VFPBJ_00888	Pyrimidine 5'-nucleotidase OS=Purpureocillium lilacinum OX=33203 GN=VFPBJ_00888 PE=4 SV=1	27.306	236		1	1	7.6	957370	63825	0.00865493	0	0	0	353
A0A179HDV3	VFPFJ_06659	Uncharacterized protein OS=Purpureocillium lilacinum OX=33203 GN=VFPFJ_06659 PE=4 SV=1	10.671	99		1	1	20.2	15054000	2509000	0.340231	27949000	1	0.010101	374
A0A179HE79	VFPBJ_05655	60S ribosomal protein L3 OS=Purpureocillium lilacinum OX=33203 GN=VFPBJ_05655 PE=3 SV=1	44.128	391		1	1	4.9	1201000	63213	0.00857194	0	0	0	377
A0A179HF47	PCL_03036	coproporphyrinogen oxidase OS=Purpureocillium lilacinum OX=33203 GN=PCL_03036 PE=3 SV=1	46.453	411		1	1	2.9	1064100	53205	0.00721481	0	0	0	384
A0A179HFP6	PCL_03207	ATP citrate synthase OS=Purpureocillium lilacinum OX=33203 GN=PCL_03207 PE=4 SV=1	72.234	661		3	3	6.8	2452800	64549	0.0087531	4475900	0	0	388
A0A179HGB4	PCL_08253	Triosephosphate isomerase OS=Purpureocillium lilacinum OX=33203 GN=PCL_08253 PE=3 SV=1	26.972	247		1	1	6.1	1812000	113250	0.0153572	0	1	0.00404858	396
A0A179HGC1	VFPBJ_03307	glycine--tRNA ligase OS=Purpureocillium lilacinum OX=33203 GN=VFPBJ_03307 PE=3 SV=1	74.336	662		3	3	6.6	3386300	89114	0.0120842	5182500	0	0	397
A0A179HH94	VFPFJ_06210	Citrate synthase OS=Purpureocillium lilacinum OX=33203 GN=VFPFJ_06210 PE=3 SV=1	65.3	597		2	1	3.5	4499300	145140	0.0196816	0	1	0.00167504	411
A0A179HI90	VFPFJ_05588	40S ribosomal protein S12 OS=Purpureocillium lilacinum OX=33203 GN=VFPFJ_05588 PE=3 SV=1	16.282	147		1	1	6.1	8839900	982210	0.133192	0	0	0	429
A0A179HKD4	VFPFJ_06343	Chaperonin OS=Purpureocillium lilacinum OX=33203 GN=VFPFJ_06343 PE=3 SV=1	11.172	104		1	1	11.5	2667600	381090	0.0516773	0	1	0.00961538	450
A0A179HL08	VFPFJ_04711	Nonribosomal peptide synthase OS=Purpureocillium lilacinum OX=33203 GN=VFPFJ_04711 PE=4 SV=1	1293.26	11859		1	1	0.2	14149000	25585	0.00346943	26268000	1	8.43241e-05	460
A0A179HNK3	PCL_01150	Stress response protein (Ish1) OS=Purpureocillium lilacinum OX=33203 GN=PCL_01150 PE=4 SV=1	60.501	552		2	2	5.6	1564100	53936	0.00731394	0	0	0	512
A0A179HP61	PCL_07365	LCCL domain-containing protein OS=Purpureocillium lilacinum OX=33203 GN=PCL_07365 PE=4 SV=1	20.673	187		2	2	15	2167800	216780	0.0293962	3744900	1	0.00534759	518
A0A179HPL4	VFPFJ_04017	3'(2'),5'-bisphosphate nucleotidase OS=Purpureocillium lilacinum OX=33203 GN=VFPFJ_04017 PE=3 SV=1	47.151	445		2	2	5.2	1404600	61068	0.00828107	2576500	0	0	525
A0A179HPN0	VFPFJ_03140	TPR domain-containing protein OS=Purpureocillium lilacinum OX=33203 GN=VFPFJ_03140 PE=3 SV=1	36.715	360		1	1	3.9	836230	46457	0.00629976	0	0	0	528
A0A179HSM3	PCL_03386	GPI anchored protein OS=Purpureocillium lilacinum OX=33203 GN=PCL_03386 PE=4 SV=1	58.741	525		1	1	2.5	245980	9110.3	0.00123539	0	0	0	576
A0A179HTI2	VFPBJ_07165	Uricase OS=Purpureocillium lilacinum OX=33203 GN=VFPBJ_07165 PE=3 SV=1	34.512	307		1	1	6.5	1278200	98325	0.0133333	0	0	0	592
A0A179HTT1	VFPFJ_02473	Cell cycle control protein OS=Purpureocillium lilacinum OX=33203 GN=VFPFJ_02473 PE=4 SV=1	41.265	373		1	1	3.2	525740000	32859000	4.45581	0	1	0.00268097	594
A0A179HVU9	VFPBJ_06769	Cytochrome b5 OS=Purpureocillium lilacinum OX=33203 GN=VFPBJ_06769 PE=3 SV=1	14.732	137		1	1	9.5	3379900	482840	0.065475	0	1	0.00729927	625
A0A179HWZ3	VFPFJ_00179	Probable endonuclease LCL3 OS=Purpureocillium lilacinum OX=33203 GN=VFPFJ_00179 PE=3 SV=1	98.081	884		1	1	1.8	1462500	29250	0.00396642	0	0	0	641
A0A179I035	VFPFJ_01059	Arf gtpase-activating protein OS=Purpureocillium lilacinum OX=33203 GN=VFPFJ_01059 PE=4 SV=1	51.303	483		1	1	2.7	1332100	44403	0.00602123	0	0	0	677
A0A179I0N1	VFPFJ_01202	Vacuolar protein sorting protein DigA OS=Purpureocillium lilacinum OX=33203 GN=VFPFJ_01202 PE=3 SV=1	108.755	966		1	1	2.5	2948200	52646	0.00713901	2787600	1	0.0010352	681
A0A179I1P6	VFPFJ_01593	Coatomer subunit beta' OS=Purpureocillium lilacinum OX=33203 GN=VFPFJ_01593 PE=3 SV=1	93.712	841		1	1	1.4	818280	22116	0.00299902	0	0	0	687
A0A179FEI0	VFPBJ_11356	Ethyl tert-butyl ether degradation EthD OS=Purpureocillium lilacinum OX=33203 GN=VFPBJ_11356 PE=3 SV=1	11.958	107		1	1	9.3	1698800	242690	0.0329097	0	0	0	28
A0A179FQN0	VFPFJ_11109	1-alkyl-2-acetylglycerophosphocholine esterase OS=Purpureocillium lilacinum OX=33203 GN=VFPFJ_11109 PE=4 SV=1	41.479	385		2	2	6.2	1150900	82208	0.0111477	2330600	0	0	30
A0A179G341	VFPBJ_10649	Arginase OS=Purpureocillium lilacinum OX=33203 GN=VFPBJ_10649 PE=3 SV=1	35.011	325		1	1	6.5	826180	51636	0.00700205	1533900	0	0	44
A0A179GBM0	VFPBJ_10088	argininosuccinate synthase OS=Purpureocillium lilacinum OX=33203 GN=VFPBJ_10088 PE=3 SV=1	46.623	422		1	1	3.3	757020	32914	0.00446327	0	0	0	57
A0A179GC52	VFPBJ_10004	Eukaryotic translation initiation factor 2 beta subunit OS=Purpureocillium lilacinum OX=33203 GN=VFPBJ_10004 PE=3 SV=1	33.306	303		1	1	8.9	2013000	125810	0.0170603	0	0	0	61
A0A179GF92	VFPBJ_08865	Flavocytochrome c OS=Purpureocillium lilacinum OX=33203 GN=VFPBJ_08865 PE=4 SV=1	67.456	629		1	1	2.5	1071200	32462	0.00440198	0	0	0	80
A0A179GH77	VFPFJ_10375	Lipid A export ATP-binding/permease protein msbA OS=Purpureocillium lilacinum OX=33203 GN=VFPFJ_10375 PE=4 SV=1	142.796	1316		1	1	1	118540000	1881700	0.255166	0	0	0	89
A0A179GHB2	VFPFJ_10543	Uncharacterized protein OS=Purpureocillium lilacinum OX=33203 GN=VFPFJ_10543 PE=4 SV=1	24.503	226		2	2	11.9	2011700	223520	0.0303102	0	0	0	90
A0A179GIY5	PCL_00607	Elongation factor Tu OS=Purpureocillium lilacinum OX=33203 GN=PCL_00607 PE=3 SV=1	48.917	441		1	1	4.1	671210	25816	0.00350075	0	0	0	99
A0A179GLC9	VFPFJ_10193	Beta-hexosaminidase OS=Purpureocillium lilacinum OX=33203 GN=VFPFJ_10193 PE=3 SV=1	68.581	614		1	1	2	186270	6008.7	0.000814804	0	0	0	114
A0A179GLU7	PCL_03544	Eukaryotic peptide chain release factor GTP-binding subunit OS=Purpureocillium lilacinum OX=33203 GN=PCL_03544 PE=3 SV=1	78.227	721		1	1	1.4	79714000	2154400	0.292145	0	1	0.00138696	116
A0A179GPT6	VFPFJ_09866	Arsenate reductase OS=Purpureocillium lilacinum OX=33203 GN=VFPFJ_09866 PE=4 SV=1	40.039	379		1	1	4.7	1044600	74611	0.0101176	1939300	0	0	144
A0A179GST8	VFPBJ_09350	Glutamate carboxypeptidase OS=Purpureocillium lilacinum OX=33203 GN=VFPBJ_09350 PE=3 SV=1	52.537	476		1	1	3.4	1289000	49578	0.00672298	2393200	0	0	173
A0A179GTD6	VFPFJ_09477	F1F0-ATP synthase regulatory factor Stf2 OS=Purpureocillium lilacinum OX=33203 GN=VFPFJ_09477 PE=4 SV=1	58.093	521		1	1	5.2	2118200	73041	0.00990465	3932600	0	0	185
A0A179GTU8	VFPBJ_06154	CVNH domain-containing protein OS=Purpureocillium lilacinum OX=33203 GN=VFPBJ_06154 PE=4 SV=1	13.822	129		1	1	17.1	3787500	946870	0.128399	0	1	0.00775194	189
A0A179GV42	PCL_01113	Obg-like ATPase 1 OS=Purpureocillium lilacinum OX=33203 GN=PCL_01113 PE=3 SV=1	43.929	394		1	1	2.5	721450	30060	0.00407626	0	0	0	202
A0A179GW41	VFPBJ_04104	60S ribosomal protein L33 OS=Purpureocillium lilacinum OX=33203 GN=VFPBJ_04104 PE=3 SV=1	12.155	109		1	1	14.7	1010000	144290	0.0195663	0	0	0	208
A0A179GWN0	VFPBJ_04225	Serine/threonine-protein kinase cot-1 OS=Purpureocillium lilacinum OX=33203 GN=VFPBJ_04225 PE=4 SV=1	73.671	649		2	2	2.3	42818000	1476500	0.200219	79495000	1	0.00154083	210
A0A179GZ97	VFPFJ_09119	Inosine-5'-monophosphate dehydrogenase OS=Purpureocillium lilacinum OX=33203 GN=VFPFJ_09119 PE=3 SV=1	57.479	539		3	3	8.2	1980800	73363	0.00994832	3548800	0	0	232
A0A179H0L7	VFPBJ_02552	Uncharacterized protein OS=Purpureocillium lilacinum OX=33203 GN=VFPBJ_02552 PE=4 SV=1	29.431	265		2	2	10.9	7278000	606500	0.0822438	13366000	0	0	243
A0A179H147	PCL_06742	Branched-chain-amino-acid aminotransferase OS=Purpureocillium lilacinum OX=33203 GN=PCL_06742 PE=3 SV=1	46.865	428		2	2	7	1026100	38002	0.00515322	1701100	0	0	252
A0A179H1U0	VFPBJ_02288	60s acidic ribosomal protein domain-containing protein OS=Purpureocillium lilacinum OX=33203 GN=VFPBJ_02288 PE=3 SV=1	10.86	109		1	1	15.6	327440	109150	0.0148012	0	0	0	257
A0A179H2R4	PCL_01798	chitinase OS=Purpureocillium lilacinum OX=33203 GN=PCL_01798 PE=3 SV=1	142.957	1311		1	1	1.4	1617800	24889	0.00337505	3003600	0	0	265
A0A179H358	VFPBJ_03220	Proteasome subunit beta OS=Purpureocillium lilacinum OX=33203 GN=VFPBJ_03220 PE=3 SV=1	31.104	283		1	1	4.9	1745900	116400	0.0157843	0	0	0	271
A0A179H4C1	VFPBJ_03017	Acid phosphatase OS=Purpureocillium lilacinum OX=33203 GN=VFPBJ_03017 PE=4 SV=1	47.589	422		1	1	4.5	2808200	122100	0.0165573	0	1	0.00236967	281
A0A179H4Y1	VFPBJ_03277	Adenosine kinase OS=Purpureocillium lilacinum OX=33203 GN=VFPBJ_03277 PE=3 SV=1	37.936	348		1	1	4	2271700	141980	0.0192531	4217600	1	0.00287356	286
A0A179H9D6	VFPBJ_00777	isocitrate dehydrogenase (NAD(+)) OS=Purpureocillium lilacinum OX=33203 GN=VFPBJ_00777 PE=3 SV=1	41.33	382		1	1	3.1	2052800	97752	0.0132556	0	0	0	334
A0A179HAF6	VFPBJ_00630	Peptidase inhibitor i9 domain-containing protein OS=Purpureocillium lilacinum OX=33203 GN=VFPBJ_00630 PE=4 SV=1	7.747	71		1	1	29.6	1184000	236790	0.0321097	0	0	0	349
A0A179HDL7	VFPFJ_06772	Uncharacterized protein OS=Purpureocillium lilacinum OX=33203 GN=VFPFJ_06772 PE=4 SV=1	46.6	436		1	1	3.4	1571800	112270	0.0152243	0	0	0	370
A0A179HFS0	VFPFJ_06774	Hsp70 family chaperone OS=Purpureocillium lilacinum OX=33203 GN=VFPFJ_06774 PE=4 SV=1	109.309	1009		1	1	1.3	610670	10529	0.00142777	0	0	0	389
A0A179HGN6	VFPFJ_07243	90S preribosome component RRP12 OS=Purpureocillium lilacinum OX=33203 GN=VFPFJ_07243 PE=3 SV=1	138.386	1263		1	1	0.7	12075000	236760	0.0321056	0	0	0	400
A0A179HI33	VFPBJ_01874	Myosin regulatory light chain cdc4 OS=Purpureocillium lilacinum OX=33203 GN=VFPBJ_01874 PE=4 SV=1	16.351	147		2	2	15	2275200	206840	0.0280483	4224200	1	0.00680272	421
A0A179HI34	VFPFJ_06509	Metalloprotease 1 protein OS=Purpureocillium lilacinum OX=33203 GN=VFPFJ_06509 PE=3 SV=1	30.491	282		1	1	4.3	0	NA	NA	0	1	0.0035461	422
A0A179HI62	VFPFJ_06321	6-hydroxy-D-nicotine oxidase OS=Purpureocillium lilacinum OX=33203 GN=VFPFJ_06321 PE=4 SV=1	56.15	519		1	1	3.5	457620	16949	0.00229835	0	0	0	424
A0A179HJ82	PCL_02236	Cytochrome b-c1 complex subunit Rieske, mitochondrial OS=Purpureocillium lilacinum OX=33203 GN=PCL_02236 PE=3 SV=1	25.304	237		1	1	8.4	979980	81665	0.0110741	0	0	0	436
A0A179HL94	VFPBJ_03165	Proline iminopeptidase OS=Purpureocillium lilacinum OX=33203 GN=VFPBJ_03165 PE=3 SV=1	52.704	473		1	1	2.3	450430	22521	0.00305394	0	0	0	462
A0A179HLN7	PCL_05408	Peptidyl-prolyl cis-trans isomerase OS=Purpureocillium lilacinum OX=33203 GN=PCL_05408 PE=3 SV=1	40.3	372		1	1	4.3	1507400	79335	0.0107581	2798600	0	0	473
A0A179HLS7	VFPBJ_03239	Carboxypeptidase OS=Purpureocillium lilacinum OX=33203 GN=VFPBJ_03239 PE=3 SV=1	61.388	554		1	1	1.4	2090700	90898	0.0123261	0	1	0.00180505	476
A0A179HM34	VFPFJ_03107	Carbohydrate esterase family 5 protein OS=Purpureocillium lilacinum OX=33203 GN=VFPFJ_03107 PE=4 SV=1	31.465	316		1	1	7.6	1251200	89368	0.0121187	0	0	0	483
A0A179HNH3	VFPBJ_04506	Endoribonuclease L-PSP OS=Purpureocillium lilacinum OX=33203 GN=VFPBJ_04506 PE=3 SV=1	13.544	125		1	1	11.2	3204400	457780	0.0620768	0	0	0	509
A0A179HNI0	VFPFJ_05387	Calcium/calmodulin-dependent protein kinase OS=Purpureocillium lilacinum OX=33203 GN=VFPFJ_05387 PE=3 SV=1	47.164	416		1	1	3.4	2033900	81355	0.0110321	0	1	0.00240385	510
A0A179HQ96	VFPFJ_03904	Wsc domain-containing protein OS=Purpureocillium lilacinum OX=33203 GN=VFPFJ_03904 PE=4 SV=1	169.975	1600		2	2	2.6	977400	17147	0.0023252	2013400	0	0	536
A0A179HQZ5	VFPFJ_03493	Transcription factor btf3 OS=Purpureocillium lilacinum OX=33203 GN=VFPFJ_03493 PE=4 SV=1	87.062	787		1	1	2.4	948900	23722	0.0032168	1998800	0	0	550
A0A179HRZ8	PCL_01254	Hydroxymethylglutaryl-CoA synthase OS=Purpureocillium lilacinum OX=33203 GN=PCL_01254 PE=3 SV=1	50.061	453		1	1	2.4	2382700	103600	0.0140486	4423800	1	0.00220751	562
A0A179HS43	PCL_01372	acetyl-CoA C-acetyltransferase OS=Purpureocillium lilacinum OX=33203 GN=PCL_01372 PE=3 SV=1	43.642	419		1	1	3.1	466410	25912	0.00351377	0	0	0	567
A0A179HSX7	VFPBJ_07223	dihydrolipoyllysine-residue succinyltransferase OS=Purpureocillium lilacinum OX=33203 GN=VFPBJ_07223 PE=3 SV=1	43.778	402		1	1	3.5	5960800	283850	0.0384912	0	0	0	583
A0A179HT97	VFPFJ_01734	Lysophospholipase OS=Purpureocillium lilacinum OX=33203 GN=VFPFJ_01734 PE=3 SV=1	79.614	751		1	1	1.7	570050	15407	0.00208925	0	0	0	588
A0A179HUB6	VFPBJ_00166	ATP synthase subunit d, mitochondrial OS=Purpureocillium lilacinum OX=33203 GN=VFPBJ_00166 PE=3 SV=1	19.433	173		1	1	12.1	1159600	96636	0.0131042	0	0	0	601
A0A179HV48	PCL_12560	Peroxiredoxin type-2 OS=Purpureocillium lilacinum OX=33203 GN=PCL_12560 PE=3 SV=1	17.868	166		1	1	13.9	264810	29424	0.00399001	0	0	0	615
A0A179HVD2	PCL_03310	Cytochrome c oxidase polypeptide IV OS=Purpureocillium lilacinum OX=33203 GN=PCL_03310 PE=4 SV=1	22.453	205		1	1	13.2	897800	81618	0.0110677	0	0	0	618
A0A179HWF8	VFPFJ_00944	Orotate phosphoribosyltransferase OS=Purpureocillium lilacinum OX=33203 GN=VFPFJ_00944 PE=3 SV=1	25.341	234		1	1	6	342630	22842	0.00309747	0	0	0	633
A0A179HYA8	VFPFJ_01507	ATPase synthesis protein 25 OS=Purpureocillium lilacinum OX=33203 GN=VFPFJ_01507 PE=3 SV=1	58.326	520		1	1	2.1	8503400	386520	0.0524137	0	0	0	659
A0A179HYD6	VFPBJ_00576	Protein transport protein SEC23 OS=Purpureocillium lilacinum OX=33203 GN=VFPBJ_00576 PE=3 SV=1	103.074	932		2	2	2.9	1154900	26248	0.00355933	2358900	0	0	660
A0A179HYS7	VFPFJ_00619	Carnitine acetyl transferase OS=Purpureocillium lilacinum OX=33203 GN=VFPFJ_00619 PE=3 SV=1	71.379	636		1	1	2	743010	19553	0.00265147	0	0	0	665
A0A179HZ52	PCL_11440	Proteasome subunit beta OS=Purpureocillium lilacinum OX=33203 GN=PCL_11440 PE=3 SV=1	25.005	229		2	2	10	3988700	306820	0.041606	0	0	0	669
A0A179EXS1	VFPFJ_11702	Reverse transcriptase OS=Purpureocillium lilacinum OX=33203 GN=VFPFJ_11702 PE=4 SV=1	128.682	1155		1	1	1.3	28531000	413490	0.0560709	0	0	0	22
A0A179G270	VFPBJ_09031	L-xylulose reductase OS=Purpureocillium lilacinum OX=33203 GN=VFPBJ_09031 PE=4 SV=1	28.628	266		1	1	7.5	520810	30636	0.00415437	966930	0	0	42
A0A179GC57	PCL_06566	Polyphosphoinositide phosphatase OS=Purpureocillium lilacinum OX=33203 GN=PCL_06566 PE=4 SV=1	111.452	990		1	1	1.1	7504700	170560	0.0231286	0	0	0	62
A0A179GC90	VFPBJ_09123	Phosphoglycerate mutase family protein OS=Purpureocillium lilacinum OX=33203 GN=VFPBJ_09123 PE=4 SV=1	26.589	242		1	1	6.2	380050	47506	0.00644201	0	0	0	63
A0A179GF70	PCL_09958	acetyl-CoA C-acetyltransferase OS=Purpureocillium lilacinum OX=33203 GN=PCL_09958 PE=3 SV=1	40.918	396		1	1	3	1180500	59026	0.00800416	2191700	0	0	79
A0A179GGU1	PCL_09809	40S ribosomal protein S21 OS=Purpureocillium lilacinum OX=33203 GN=PCL_09809 PE=3 SV=1	9.621	87		1	1	17.2	2349700	469950	0.0637271	0	1	0.0114943	85
A0A179GIK1	VFPFJ_10476	Glycerol dehydrogenase OS=Purpureocillium lilacinum OX=33203 GN=VFPFJ_10476 PE=4 SV=1	34.158	310		1	1	4.5	616040	34225	0.00464105	0	0	0	98
A0A179GKA8	VFPBJ_08303	GPI anchored serine-threonine rich protein OS=Purpureocillium lilacinum OX=33203 GN=VFPBJ_08303 PE=4 SV=1	21.055	211		1	1	7.6	3500900	318270	0.0431587	0	1	0.00473934	105
A0A179GKE0	VFPFJ_10335	Acetylornithine deacetylase OS=Purpureocillium lilacinum OX=33203 GN=VFPFJ_10335 PE=3 SV=1	48.969	459		1	1	3.7	1110500	61695	0.00836609	0	0	0	106
A0A179GLZ7	PCL_03352	4-amino-5-hydroxymethyl-2-methylpyrimidine phosphate synthase OS=Purpureocillium lilacinum OX=33203 GN=PCL_03352 PE=3 SV=1	38.31	342		1	1	2.6	4570000	304670	0.0413145	8484700	0	0	118
A0A179GQB1	VFPBJ_05712	NADPH-dependent alpha-keto amide OS=Purpureocillium lilacinum OX=33203 GN=VFPBJ_05712 PE=4 SV=1	35.012	315		1	1	5.4	970550	60659	0.0082256	1801900	0	0	148
A0A179GQN9	PCL_08920	Mitochondrial phosphate carrier protein OS=Purpureocillium lilacinum OX=33203 GN=PCL_08920 PE=3 SV=1	34.121	324		1	1	5.2	904980	50277	0.00681776	1680200	0	0	151
A0A179GQQ4	PCL_03209	ATP citrate synthase OS=Purpureocillium lilacinum OX=33203 GN=PCL_03209 PE=4 SV=1	53.257	489		1	1	3.5	484560	22026	0.00298681	0	0	0	152
A0A179GS57	VFPBJ_05696	Glyceraldehyde-3-phosphate dehydrogenase OS=Purpureocillium lilacinum OX=33203 GN=VFPBJ_05696 PE=3 SV=1	36.239	338		1	1	3.8	713090	32413	0.00439533	1323900	0	0	162
A0A179GSW0	VFPFJ_09472	Isocitrate lyase OS=Purpureocillium lilacinum OX=33203 GN=VFPFJ_09472 PE=3 SV=1	59.931	548		1	1	2.4	1137700	36699	0.00497653	0	0	0	176
A0A179GSZ3	PCL_06341	S8/S53 family peptidase OS=Purpureocillium lilacinum OX=33203 GN=PCL_06341 PE=4 SV=1	63.261	578		1	1	3.3	225310	7510.2	0.00101841	418300	0	0	180
A0A179GTW0	VFPBJ_06286	Formyltetrahydrofolate deformylase OS=Purpureocillium lilacinum OX=33203 GN=VFPBJ_06286 PE=3 SV=1	32.283	286		1	1	6.3	541580	36105	0.00489598	1005500	0	0	190
A0A179GUR7	VFPBJ_04218	SecE/SeC61-gamma subunits of protein translocation complex domain-containing protein OS=Purpureocillium lilacinum OX=33203 GN=VFPBJ_04218 PE=3 SV=1	7.684	70		1	1	17.1	274960	68739	0.00932129	0	0	0	200
A0A179GVH6	VFPBJ_09667	Uncharacterized protein OS=Purpureocillium lilacinum OX=33203 GN=VFPBJ_09667 PE=4 SV=1	21.038	187		1	1	6.4	5377600	488880	0.0662941	0	0	0	207
A0A179GY49	VFPFJ_08690	Uncharacterized protein OS=Purpureocillium lilacinum OX=33203 GN=VFPFJ_08690 PE=4 SV=1	25.005	230		1	1	4.8	5169200	516920	0.0700964	0	1	0.00434783	225
A0A179GZY4	PCL_05963	Carboxypeptidase OS=Purpureocillium lilacinum OX=33203 GN=PCL_05963 PE=3 SV=1	71.316	637		1	1	1.9	1016500	37648	0.00510522	0	0	0	238
A0A179H0B5	VFPFJ_08612	Actin cortical patch component OS=Purpureocillium lilacinum OX=33203 GN=VFPFJ_08612 PE=4 SV=1	63.811	610		1	1	2.3	635220	15880	0.00215339	0	0	0	239
A0A179H0J6	PCL_06211	Acetyltransferase component of pyruvate dehydrogenase complex OS=Purpureocillium lilacinum OX=33203 GN=PCL_06211 PE=3 SV=1	48.883	459		1	1	2	704410	28176	0.00382078	1307800	0	0	241
A0A179H0S7	VFPFJ_09111	Thioredoxin reductase OS=Purpureocillium lilacinum OX=33203 GN=VFPFJ_09111 PE=4 SV=1	34.87	321		1	1	3.7	911780	70137	0.00951086	1692800	0	0	246
A0A179H0U0	VFPBJ_02633	Kp4 domain-containing protein OS=Purpureocillium lilacinum OX=33203 GN=VFPBJ_02633 PE=4 SV=1	12.309	118		1	1	13.6	1407600	234600	0.0318127	0	0	0	247
A0A179H4K6	PCL_02464	Osmosensor, Mos1 OS=Purpureocillium lilacinum OX=33203 GN=PCL_02464 PE=3 SV=1	32.032	299		1	1	6.4	2021000	252630	0.0342576	0	1	0.00334448	284
A0A179H642	VFPFJ_08013	Uncharacterized protein OS=Purpureocillium lilacinum OX=33203 GN=VFPFJ_08013 PE=4 SV=1	35.21	330		1	1	4.5	4972800	248640	0.0337166	0	0	0	302
A0A179H7J7	VFPFJ_07798	ubiquitinyl hydrolase 1 OS=Purpureocillium lilacinum OX=33203 GN=VFPFJ_07798 PE=3 SV=1	132.845	1146		1	1	1.1	277660	4271.7	0.00057926	0	0	0	320
A0A179H9L9	VFPBJ_01005	isopentenyl-diphosphate Delta-isomerase OS=Purpureocillium lilacinum OX=33203 GN=VFPBJ_01005 PE=3 SV=1	29.548	258		1	1	8.1	1010900	77758	0.0105443	0	0	0	336
A0A179HAD2	PCL_12383	40S ribosomal protein S9 (S7) OS=Purpureocillium lilacinum OX=33203 GN=PCL_12383 PE=3 SV=1	22.005	191		1	1	5.8	504740	45885	0.00622219	0	0	0	346
A0A179HB06	PCL_12838	Mannan endo-1,6-alpha-mannosidase OS=Purpureocillium lilacinum OX=33203 GN=PCL_12838 PE=3 SV=1	53.059	482		1	1	3.3	1162200	46488	0.00630396	2157700	0	0	354
A0A179HD42	VFPBJ_01521	Chaperone protein HSP31 OS=Purpureocillium lilacinum OX=33203 GN=VFPBJ_01521 PE=4 SV=1	25.704	239		1	1	7.5	693230	57769	0.00783371	0	0	0	367
A0A179HH65	VFPBJ_05384	Actin-related protein 2/3 complex subunit 3 OS=Purpureocillium lilacinum OX=33203 GN=VFPBJ_05384 PE=3 SV=1	21.879	191		1	1	5.8	522110	58012	0.00786666	0	0	0	408
A0A179HHJ4	VFPFJ_06310	RNA polymerase II-associated protein OS=Purpureocillium lilacinum OX=33203 GN=VFPFJ_06310 PE=3 SV=1	44.791	412		1	1	2.9	259630	10818	0.00146696	0	0	0	414
A0A179HHQ3	VFPFJ_06259	26S proteasome regulatory subunit RPN1 OS=Purpureocillium lilacinum OX=33203 GN=VFPFJ_06259 PE=3 SV=1	99.698	898		1	1	1.7	413280	7947.8	0.00107775	767300	0	0	416
A0A179HHX9	VFPBJ_03741	Alcohol dehydrogenase-like protein OS=Purpureocillium lilacinum OX=33203 GN=VFPBJ_03741 PE=3 SV=1	39.069	360		1	1	4.2	813720	42828	0.00580765	1510700	0	0	418
A0A179HIE6	VFPFJ_05750	Ntf2 and rrm domain-containing protein OS=Purpureocillium lilacinum OX=33203 GN=VFPFJ_05750 PE=4 SV=1	55.105	524		1	1	3.1	1145200	38174	0.00517655	2126200	0	0	432
A0A179HJK2	PCL_06768	Carboxylic ester hydrolase OS=Purpureocillium lilacinum OX=33203 GN=PCL_06768 PE=3 SV=1	36.383	339		1	1	4.4	775700	70518	0.00956252	1440200	0	0	441
A0A179HK42	PCL_01709	Secreted protein NIS1 OS=Purpureocillium lilacinum OX=33203 GN=PCL_01709 PE=4 SV=1	14.956	141		1	1	11.3	1323100	330780	0.0448551	0	0	0	447
A0A179HKM7	VFPFJ_06524	Glycosyltransferase family 31 protein OS=Purpureocillium lilacinum OX=33203 GN=VFPFJ_06524 PE=4 SV=1	55.49	489		1	1	2.7	21734000	804980	0.109159	0	0	0	454
A0A179HLF9	VFPFJ_05404	Fumarate reductase OS=Purpureocillium lilacinum OX=33203 GN=VFPFJ_05404 PE=3 SV=1	54.158	513		1	1	2.5	1025000	36607	0.00496406	0	0	0	466
A0A179HLI4	VFPFJ_04392	Peptidyl-prolyl cis-trans isomerase OS=Purpureocillium lilacinum OX=33203 GN=VFPFJ_04392 PE=3 SV=1	54.784	478		1	1	2.1	1984700	86289	0.0117011	0	0	0	468
A0A179HLR3	VFPFJ_05103	Nucleoside hydrolase OS=Purpureocillium lilacinum OX=33203 GN=VFPFJ_05103 PE=3 SV=1	45.489	416		1	1	3.8	254870	19605	0.00265852	473190	0	0	475
A0A179HM00	VFPFJ_04659	Amidohydrolase OS=Purpureocillium lilacinum OX=33203 GN=VFPFJ_04659 PE=3 SV=1	147.545	1352		1	1	1.2	309120	6577.1	0.000891881	0	0	0	479
A0A179HMR1	VFPBJ_02732	ATP synthase subunit beta OS=Purpureocillium lilacinum OX=33203 GN=VFPBJ_02732 PE=3 SV=1	55.276	517		1	1	3.3	864410	30872	0.00418637	1604900	0	0	492
A0A179HMZ5	PCL_04774	Cytochrome c1, heme protein, mitochondrial OS=Purpureocillium lilacinum OX=33203 GN=PCL_04774 PE=4 SV=1	35.427	322		1	1	5.3	318190	26515	0.00359554	0	0	0	499
A0A179HPI5	VFPBJ_04117	Ribosome maturation protein SBDS OS=Purpureocillium lilacinum OX=33203 GN=VFPBJ_04117 PE=4 SV=1	12.643	114		1	1	10.5	527350	75336	0.0102159	979080	0	0	523
A0A179HPL8	VFPFJ_05442	E3 ubiquitin ligase complex SCF subunit OS=Purpureocillium lilacinum OX=33203 GN=VFPFJ_05442 PE=3 SV=1	19.757	172		1	1	8.7	1755000	146250	0.0198321	0	0	0	526
A0A179HPP1	VFPFJ_03150	Adenylosuccinate lyase OS=Purpureocillium lilacinum OX=33203 GN=VFPFJ_03150 PE=4 SV=1	56.499	506		1	1	4	476910	17032	0.00230961	885420	0	0	529
A0A179HPW6	PCL_02985	Uroporphyrinogen decarboxylase OS=Purpureocillium lilacinum OX=33203 GN=PCL_02985 PE=3 SV=1	40.708	365		1	1	4.1	708100	35405	0.00480106	0	0	0	533
A0A179HQU5	VFPFJ_03651	Dipeptidyl peptidase 3 OS=Purpureocillium lilacinum OX=33203 GN=VFPFJ_03651 PE=3 SV=1	78.05	706		1	1	2.3	696380	18326	0.00248508	0	0	0	548
A0A179HRH7	VFPFJ_04223	Extracelular serine carboxypeptidase OS=Purpureocillium lilacinum OX=33203 GN=VFPFJ_04223 PE=3 SV=1	61.501	563		1	1	3	491530	18205	0.00246867	0	0	0	554
A0A179HRL6	VFPFJ_04028	Uncharacterized protein OS=Purpureocillium lilacinum OX=33203 GN=VFPFJ_04028 PE=4 SV=1	11.731	110		1	1	11.8	4518700	903740	0.122551	0	0	0	556
A0A179HS09	VFPFJ_03960	D-3-phosphoglycerate dehydrogenase OS=Purpureocillium lilacinum OX=33203 GN=VFPFJ_03960 PE=3 SV=1	60.562	575		1	1	2.3	1454900	53887	0.00730729	2701200	0	0	563
A0A179HSP3	PCL_03405	Copper resistance protein Crd2 OS=Purpureocillium lilacinum OX=33203 GN=PCL_03405 PE=4 SV=1	11.199	110		1	1	16.4	1767100	176710	0.0239626	3280700	0	0	578
A0A179HSP5	VFPFJ_04189	Covalently-linked cell wall protein OS=Purpureocillium lilacinum OX=33203 GN=VFPFJ_04189 PE=4 SV=1	40.951	404		1	1	3	1293200	215540	0.0292281	0	0	0	579
A0A179HTB9	VFPFJ_02293	DnaJ and TPR domain-containing protein OS=Purpureocillium lilacinum OX=33203 GN=VFPFJ_02293 PE=4 SV=1	56.794	521		1	1	3.1	447220	21296	0.00288782	830300	0	0	589
A0A179HTL2	VFPBJ_10449	Glycogen debranching enzyme OS=Purpureocillium lilacinum OX=33203 GN=VFPBJ_10449 PE=4 SV=1	85.626	801		1	1	1.4	1128300	33187	0.00450029	0	0	0	593
A0A179HTT5	VFPBJ_10516	Serine hydroxymethyltransferase OS=Purpureocillium lilacinum OX=33203 GN=VFPBJ_10516 PE=3 SV=1	53.047	481		2	1	5	1423000	50821	0.00689153	0	0	0	595
A0A179HUC0	VFPBJ_00165	Nascent polypeptide-associated complex subunit alpha OS=Purpureocillium lilacinum OX=33203 GN=VFPBJ_00165 PE=3 SV=1	21.88	201		1	1	6.5	444720	63531	0.00861506	825660	0	0	602
A0A179HUC8	VFPFJ_02664	60S ribosomal protein L8 OS=Purpureocillium lilacinum OX=33203 GN=VFPFJ_02664 PE=3 SV=1	29.383	262		1	1	4.2	2936500	266950	0.0361995	5451800	0	0	604
A0A179HVR9	PCL_13010	Fatty acid synthase subunit alpha OS=Purpureocillium lilacinum OX=33203 GN=PCL_13010 PE=3 SV=1	204.667	1863		1	1	0.8	1529400	15448	0.00209481	0	0	0	624
A0A179HWT7	VFPFJ_00056	Quercetin 2,3-dioxygenase OS=Purpureocillium lilacinum OX=33203 GN=VFPFJ_00056 PE=3 SV=1	102.939	956		1	1	0.9	8689100	228660	0.0310072	0	1	0.00104603	638
A0A179HXY4	VFPBJ_01477	GU4 nucleic-binding protein OS=Purpureocillium lilacinum OX=33203 GN=VFPBJ_01477 PE=4 SV=1	42.954	402		1	1	4	616230	32433	0.00439805	1144100	0	0	655
A0A179HY25	VFPFJ_01023	ER membrane protein complex subunit 4 OS=Purpureocillium lilacinum OX=33203 GN=VFPFJ_01023 PE=3 SV=1	19.766	182		1	1	6.6	1648000	149820	0.0203162	0	0	0	657
A0A179HY74	VFPFJ_00600	RNA recognition domain-containing protein OS=Purpureocillium lilacinum OX=33203 GN=VFPFJ_00600 PE=4 SV=1	36.795	324		1	1	3.4	3515200	270400	0.0366673	0	1	0.00308642	658
A0A179HZD7	VFPFJ_00898	DNA topoisomerase 2 OS=Purpureocillium lilacinum OX=33203 GN=VFPFJ_00898 PE=3 SV=1	182.9	1638		1	1	0.6	14570000	177690	0.0240955	0	0	0	671
A0A179I0T5	PCL_08499	chitinase OS=Purpureocillium lilacinum OX=33203 GN=PCL_08499 PE=4 SV=1	40.117	366		1	1	3.6	110900000	6523500	0.884613	0	1	0.00273224	682
A0A179I0W7	VFPBJ_01360	Succinate dehydrogenase [ubiquinone] iron-sulfur subunit, mitochondrial OS=Purpureocillium lilacinum OX=33203 GN=VFPBJ_01360 PE=3 SV=1	31.555	279		1	1	3.9	910210	65015	0.0088163	1689900	0	0	683
A0A179I199	VFPFJ_01443	Protein SPG20 OS=Purpureocillium lilacinum OX=33203 GN=VFPFJ_01443 PE=4 SV=1	52.115	500		1	1	2.4	786840	41413	0.00561577	0	0	0	686
A0A179F223	VFPFJ_11571	Carrier domain-containing protein OS=Purpureocillium lilacinum OX=33203 GN=VFPFJ_11571 PE=4 SV=1	29.776	274		1	1	4	0	NA	NA	0	0	0	25
A0A179F3V9	VFPBJ_07439	Pre-mRNA-splicing factor CWC25 OS=Purpureocillium lilacinum OX=33203 GN=VFPBJ_07439 PE=3 SV=1	50.294	423		1	1	2.6	0	NA	NA	0	0	0	26
A0A179FRA7	VFPFJ_11148	Histone transcription regulator 3 homolog OS=Purpureocillium lilacinum OX=33203 GN=VFPFJ_11148 PE=3 SV=1	231.926	2059		1	1	0.5	0	NA	NA	0	0	0	31
A0A179G1Z4	VFPFJ_10981	Reverse transcriptase OS=Purpureocillium lilacinum OX=33203 GN=VFPFJ_10981 PE=4 SV=1	74.761	676		1	1	1.6	0	NA	NA	0	0	0	40
A0A179G407	VFPBJ_10648	Uncharacterized protein OS=Purpureocillium lilacinum OX=33203 GN=VFPBJ_10648 PE=4 SV=1	42.033	386		1	1	2.3	0	NA	NA	0	0	0	46
A0A179G9B0	VFPFJ_10940	Dynamin GTPase OS=Purpureocillium lilacinum OX=33203 GN=VFPFJ_10940 PE=4 SV=1	53.815	481		1	1	3.3	0	NA	NA	0	0	0	47
A0A179GEL9	PCL_12143	Homeoprotein OS=Purpureocillium lilacinum OX=33203 GN=PCL_12143 PE=4 SV=1	66.337	612		1	1	1.6	0	NA	NA	0	0	0	73
A0A179GGV7	VFPBJ_09040	Alpha-ketoglutarate-dependent sulfonate dioxygenase OS=Purpureocillium lilacinum OX=33203 GN=VFPBJ_09040 PE=4 SV=1	84.297	745		1	1	1.1	0	NA	NA	0	0	0	87
A0A179GJA8	VFPFJ_10259	Uncharacterized protein OS=Purpureocillium lilacinum OX=33203 GN=VFPFJ_10259 PE=4 SV=1	35.638	335		1	1	2.7	0	NA	NA	0	0	0	102
A0A179GKP5	VFPFJ_10110	Ankyrin and het domain-containingprotein OS=Purpureocillium lilacinum OX=33203 GN=VFPFJ_10110 PE=4 SV=1	88.507	788		1	1	0.9	0	NA	NA	0	0	0	108
A0A179GPC0	PCL_08871	Putative zinc finger protein odd-paired-like (Opl) OS=Purpureocillium lilacinum OX=33203 GN=PCL_08871 PE=4 SV=1	41.179	367		1	1	2.7	0	NA	NA	0	0	0	138
A0A179GPF5	VFPBJ_05237	Conserved leucine-rich repeat protein OS=Purpureocillium lilacinum OX=33203 GN=VFPBJ_05237 PE=4 SV=1	193.586	1759		1	1	0.6	0	NA	NA	0	0	0	142
A0A179GQ91	VFPFJ_09795	Kinesin family protein (BimC) OS=Purpureocillium lilacinum OX=33203 GN=VFPFJ_09795 PE=3 SV=1	129.336	1163		1	1	1	0	NA	NA	0	0	0	146
A0A179GQN3	VFPBJ_05245	Glucose-methanol-choline (Gmc) oxidoreductase OS=Purpureocillium lilacinum OX=33203 GN=VFPBJ_05245 PE=3 SV=1	65.585	593		1	1	1.9	0	NA	NA	0	0	0	150
A0A179GR75	VFPBJ_05435	AMP-binding enzyme OS=Purpureocillium lilacinum OX=33203 GN=VFPBJ_05435 PE=4 SV=1	75.661	692		1	1	1.6	0	NA	NA	0	0	0	156
A0A179GS80	VFPFJ_09241	Chromatin-remodeling ATPase INO80 OS=Purpureocillium lilacinum OX=33203 GN=VFPFJ_09241 PE=3 SV=1	204.76	1816		1	1	0.5	0	NA	NA	0	0	0	163
A0A179GSY4	PCL_03202	Peptidyl-tRNA hydrolase OS=Purpureocillium lilacinum OX=33203 GN=PCL_03202 PE=4 SV=1	29.364	268		1	1	4.1	0	NA	NA	0	0	0	179
A0A179GTP7	VFPFJ_09281	Voltage-gated potassium channel subunit beta-1 channel subunit beta-1 OS=Purpureocillium lilacinum OX=33203 GN=VFPFJ_09281 PE=3 SV=1	39.327	353		1	1	2.5	0	NA	NA	0	0	0	188
A0A179GUF3	VFPFJ_09376	Uncharacterized protein OS=Purpureocillium lilacinum OX=33203 GN=VFPFJ_09376 PE=4 SV=1	77.495	720		1	1	1.4	0	NA	NA	0	0	0	195
A0A179GUM4	PCL_06438	FHA domain protein OS=Purpureocillium lilacinum OX=33203 GN=PCL_06438 PE=4 SV=1	73.716	686		1	1	1.3	11101000	616710	0.0836284	0	0	0	198
A0A179GWW7	VFPBJ_04315	Prohibitin OS=Purpureocillium lilacinum OX=33203 GN=VFPBJ_04315 PE=3 SV=1	34.115	310		1	1	2.9	0	NA	NA	0	0	0	211
A0A179GXE6	VFPBJ_04383	AGC/NDR protein kinase OS=Purpureocillium lilacinum OX=33203 GN=VFPBJ_04383 PE=4 SV=1	91.575	812		1	1	2	0	NA	NA	0	0	0	217
A0A179GXV4	VFPBJ_04655	Centrosomin N-terminal motif 1 domain-containing protein OS=Purpureocillium lilacinum OX=33203 GN=VFPBJ_04655 PE=4 SV=1	103.868	954		1	1	1	0	NA	NA	0	0	0	222
A0A179GZK0	VFPFJ_08351	Mannosyl transferase OS=Purpureocillium lilacinum OX=33203 GN=VFPFJ_08351 PE=4 SV=1	46.348	404		1	1	2.7	0	NA	NA	0	0	0	235
A0A179GZT5	VFPFJ_08432	Carboxylesterase OS=Purpureocillium lilacinum OX=33203 GN=VFPFJ_08432 PE=4 SV=1	46.541	419		1	1	2.1	0	NA	NA	0	0	0	237
A0A179H0L8	VFPFJ_08876	Uncharacterized protein OS=Purpureocillium lilacinum OX=33203 GN=VFPFJ_08876 PE=4 SV=1	133.15	1260		1	1	0.7	0	NA	NA	0	0	0	244
A0A179H0X3	VFPFJ_09151	Galactose oxidase, central domain-containing protein OS=Purpureocillium lilacinum OX=33203 GN=VFPFJ_09151 PE=4 SV=1	59.138	543		1	1	1.5	15653000	559030	0.0758067	0	0	0	249
A0A179H2X5	VFPBJ_02580	Autophagy-related protein 16 OS=Purpureocillium lilacinum OX=33203 GN=VFPBJ_02580 PE=3 SV=1	23.284	205		1	1	8.8	0	NA	NA	0	0	0	267
A0A179H4G8	VFPBJ_03248	RNA recognition motif domain-containingprotein OS=Purpureocillium lilacinum OX=33203 GN=VFPBJ_03248 PE=4 SV=1	51.399	463		1	1	2.6	0	NA	NA	0	0	0	282
A0A179H506	VFPFJ_07655	GPI transamidase component PIG-S OS=Purpureocillium lilacinum OX=33203 GN=VFPFJ_07655 PE=3 SV=1	120.375	1114		1	1	2.5	7982700	142550	0.0193304	14821000	0	0	287
A0A179H5P6	VFPFJ_07895	Uncharacterized protein OS=Purpureocillium lilacinum OX=33203 GN=VFPFJ_07895 PE=4 SV=1	76.99	700		1	1	1.1	0	NA	NA	0	0	0	298
A0A179H671	VFPFJ_08043	RNA small subunit methyltransferase OS=Purpureocillium lilacinum OX=33203 GN=VFPFJ_08043 PE=4 SV=1	70.556	631		1	1	1.4	0	NA	NA	0	0	0	303
A0A179H727	VFPBJ_00007	Amine oxidase OS=Purpureocillium lilacinum OX=33203 GN=VFPBJ_00007 PE=3 SV=1	72.752	653		1	1	1.5	0	NA	NA	0	0	0	313
A0A179H793	VFPBJ_00106	CVNH domain-containing protein OS=Purpureocillium lilacinum OX=33203 GN=VFPBJ_00106 PE=4 SV=1	15.105	140		1	1	9.3	0	NA	NA	0	0	0	316
A0A179H7L0	VFPFJ_08127	Ankyrin repeat domain-containing protein OS=Purpureocillium lilacinum OX=33203 GN=VFPFJ_08127 PE=3 SV=1	85.962	783		1	1	1.9	0	NA	NA	0	0	0	321
A0A179H933	PCL_13018	Transcriptional activator xlnR OS=Purpureocillium lilacinum OX=33203 GN=PCL_13018 PE=4 SV=1	103.637	952		1	1	0.7	0	NA	NA	0	0	0	332
A0A179H9L5	VFPBJ_00243	Non-structural maintenance of chromosomes element 4 OS=Purpureocillium lilacinum OX=33203 GN=VFPBJ_00243 PE=3 SV=1	49.76	441		1	1	2.3	0	NA	NA	0	0	0	335
A0A179H9M3	VFPBJ_00894	Disulfide isomerase OS=Purpureocillium lilacinum OX=33203 GN=VFPBJ_00894 PE=4 SV=1	80.533	711		1	1	1.3	0	NA	NA	0	0	0	337
A0A179HC02	VFPBJ_01150	asparagine--tRNA ligase OS=Purpureocillium lilacinum OX=33203 GN=VFPBJ_01150 PE=4 SV=1	65.615	588		1	1	1.4	0	NA	NA	0	0	0	362
A0A179HEJ0	VFPFJ_07102	Uncharacterized protein OS=Purpureocillium lilacinum OX=33203 GN=VFPFJ_07102 PE=4 SV=1	42.71	387		1	1	2.6	0	NA	NA	0	0	0	378
A0A179HF15	VFPBJ_06066	Alpha-taxilin OS=Purpureocillium lilacinum OX=33203 GN=VFPBJ_06066 PE=3 SV=1	52.211	455		1	1	2	0	NA	NA	0	0	0	383
A0A179HG48	VFPFJ_06918	EamA domain-containing protein OS=Purpureocillium lilacinum OX=33203 GN=VFPFJ_06918 PE=3 SV=1	52.099	480		1	1	2.1	0	NA	NA	0	0	0	394
A0A179HGX1	VFPFJ_07175	UDP-glucose,sterol transferase OS=Purpureocillium lilacinum OX=33203 GN=VFPFJ_07175 PE=4 SV=1	72.92	675		1	1	1.5	0	NA	NA	0	0	0	406
A0A179HHM9	VFPFJ_05490	ATP-dependent RNA helicase mrh-4 OS=Purpureocillium lilacinum OX=33203 GN=VFPFJ_05490 PE=4 SV=1	58.998	527		1	1	1.3	0	NA	NA	0	0	0	415
A0A179HI09	VFPFJ_05966	Uncharacterized protein OS=Purpureocillium lilacinum OX=33203 GN=VFPFJ_05966 PE=4 SV=1	78.984	718		1	1	1.3	0	NA	NA	0	0	0	420
A0A179HI84	VFPFJ_06559	Pectin lyase-like protein OS=Purpureocillium lilacinum OX=33203 GN=VFPFJ_06559 PE=4 SV=1	42.508	396		1	1	3	0	NA	NA	0	0	0	427
A0A179HI86	VFPFJ_05747	Mind kinetochore complex component protein OS=Purpureocillium lilacinum OX=33203 GN=VFPFJ_05747 PE=4 SV=1	30.159	284		2	2	4.6	0	NA	NA	0	0	0	428
A0A179HIQ0	PCL_06727	Uncharacterized protein OS=Purpureocillium lilacinum OX=33203 GN=PCL_06727 PE=4 SV=1	53.048	510		1	1	2.2	82452	6342.4	0.000860055	0	0	0	434
A0A179HJD9	VFPBJ_02553	Periplasmic nitrate reductase OS=Purpureocillium lilacinum OX=33203 GN=VFPBJ_02553 PE=4 SV=1	26.242	234		1	1	4.3	0	NA	NA	0	0	0	438
A0A179HJN4	VFPFJ_06545	MFS efflux transporter OS=Purpureocillium lilacinum OX=33203 GN=VFPFJ_06545 PE=4 SV=1	55.54	526		1	1	1.9	0	NA	NA	0	0	0	442
A0A179HKB5	VFPFJ_04984	Uncharacterized protein OS=Purpureocillium lilacinum OX=33203 GN=VFPFJ_04984 PE=4 SV=1	14.017	126		1	1	11.1	0	NA	NA	0	0	0	449
A0A179HKH7	PCL_06772	Aldehyde dehydrogenase family protein OS=Purpureocillium lilacinum OX=33203 GN=PCL_06772 PE=4 SV=1	50.28	474		1	1	2.3	0	NA	NA	0	0	0	452
A0A179HKK3	VFPFJ_04622	Multidrug resistance protein CDR1 OS=Purpureocillium lilacinum OX=33203 GN=VFPFJ_04622 PE=3 SV=1	153.239	1393		1	1	1	0	NA	NA	0	0	0	453
A0A179HKR2	VFPFJ_06472	Uncharacterized protein OS=Purpureocillium lilacinum OX=33203 GN=VFPFJ_06472 PE=4 SV=1	15.573	141		1	1	7.8	0	NA	NA	0	0	0	457
A0A179HLB0	VFPFJ_04409	Multicopper oxidase OS=Purpureocillium lilacinum OX=33203 GN=VFPFJ_04409 PE=3 SV=1	67.487	614		1	1	1.8	0	NA	NA	0	0	0	463
A0A179HM06	VFPFJ_04563	Methionine aminopeptidase 2 OS=Purpureocillium lilacinum OX=33203 GN=VFPFJ_04563 PE=3 SV=1	48.428	440		1	1	2.3	0	NA	NA	0	0	0	480
A0A179HM25	VFPFJ_04583	U3 small nucleolar ribonucleoprotein IMP3 OS=Purpureocillium lilacinum OX=33203 GN=VFPFJ_04583 PE=3 SV=1	21.449	183		1	1	4.4	0	NA	NA	0	0	0	482
A0A179HMW8	VFPFJ_05177	mRNA cleavage and polyadenylation specificity factor complex subunit OS=Purpureocillium lilacinum OX=33203 GN=VFPFJ_05177 PE=4 SV=1	79.751	721		1	1	1.4	0	NA	NA	0	0	0	496
A0A179HN97	VFPFJ_03635	Uncharacterized protein OS=Purpureocillium lilacinum OX=33203 GN=VFPFJ_03635 PE=4 SV=1	36.726	337		1	1	3.3	0	NA	NA	0	0	0	506
A0A179HNJ7	VFPFJ_03746	MFS transporter OS=Purpureocillium lilacinum OX=33203 GN=VFPFJ_03746 PE=4 SV=1	54.123	494		1	1	1.4	0	NA	NA	0	0	0	511
A0A179HNT7	VFPFJ_05370	Oxysterol binding protein (Osh7) OS=Purpureocillium lilacinum OX=33203 GN=VFPFJ_05370 PE=3 SV=1	55.645	495		1	1	2.6	0	NA	NA	0	0	0	514
A0A179HPM5	VFPBJ_03276	60S ribosomal protein L2 OS=Purpureocillium lilacinum OX=33203 GN=VFPBJ_03276 PE=3 SV=1	27.519	254		1	1	8.3	0	NA	NA	0	0	0	527
A0A179HQP6	VFPFJ_03601	Proliferating cell nuclear antigen OS=Purpureocillium lilacinum OX=33203 GN=VFPFJ_03601 PE=3 SV=1	53.702	491		1	1	1.8	0	NA	NA	0	0	0	544
A0A179HQR0	VFPFJ_03539	G-patch RNA maturation protein OS=Purpureocillium lilacinum OX=33203 GN=VFPFJ_03539 PE=4 SV=1	37.82	342		1	1	2.6	0	NA	NA	0	0	0	545
A0A179HR87	VFPFJ_03603	Uncharacterized protein OS=Purpureocillium lilacinum OX=33203 GN=VFPFJ_03603 PE=4 SV=1	76.34	689		1	1	1.9	0	NA	NA	0	0	0	551
A0A179HSE8	VFPFJ_02557	Sterigmatocystin 8-O-methyltransferase OS=Purpureocillium lilacinum OX=33203 GN=VFPFJ_02557 PE=4 SV=1	48.24	438		1	1	3.9	0	NA	NA	0	0	0	572
A0A179HVG1	VFPFJ_02640	Fungal specific transcription factor domain-containing protein OS=Purpureocillium lilacinum OX=33203 GN=VFPFJ_02640 PE=4 SV=1	82.411	738		1	1	1.1	0	NA	NA	0	0	0	620
A0A179HWK7	PCL_12809	Cysteine dioxygenase OS=Purpureocillium lilacinum OX=33203 GN=PCL_12809 PE=3 SV=1	23.853	218		1	1	6.9	0	NA	NA	0	0	0	635
A0A179HWN7	VFPFJ_02952	Nonribosomal peptide synthase OS=Purpureocillium lilacinum OX=33203 GN=VFPFJ_02952 PE=4 SV=1	409.254	3737		1	1	0.3	0	NA	NA	0	0	0	636
A0A179HWW4	VFPFJ_00047	FAD binding domain-containingprotein OS=Purpureocillium lilacinum OX=33203 GN=VFPFJ_00047 PE=4 SV=1	53.587	489		1	1	1.6	3802500	140830	0.0190971	7059700	0	0	639
A0A179HXV3	VFPBJ_00398	beta-galactosidase OS=Purpureocillium lilacinum OX=33203 GN=VFPBJ_00398 PE=3 SV=1	119.024	1060		1	1	1.3	0	NA	NA	0	0	0	654
A0A179HYI9	VFPBJ_00626	Eukaryotic translation initiation factor 5A OS=Purpureocillium lilacinum OX=33203 GN=VFPBJ_00626 PE=3 SV=1	17.543	160		1	1	5	0	NA	NA	0	0	0	663

## Sheet: 2-1
Comprehensive information of the Purpureocillium lilacinum secretome on C:N ratio of 2:1
Accession	Gene	Description	Mw(kDa)	Length	Protein group	Peptides 2-1	Unique peptides 2-1	Sequence coverage 2-1 [%]	Intensity 2-1	iBAQ 2-1	iBAQ 2-1 [%]	LFQ intensity 2-1	MS/MS count 2-1	SAF 2-1	Protein group ID
A0A179GRS0	VFPBJ_05576	Heat shock protein 70 OS=Purpureocillium lilacinum OX=33203 GN=VFPBJ_05576 PE=3 SV=1	80.287	740		19	19	25.5	420080000	11055000	1.17763	501760000	19	0.0256757	161
A0A179HHZ0	VFPFJ_05944	beta-glucosidase OS=Purpureocillium lilacinum OX=33203 GN=VFPFJ_05944 PE=3 SV=1	95.085	880		11	11	18	99066000	2303900	0.245421	155680000	8	0.00909091	419
A0A179H777	VFPFJ_08007	Uncharacterized protein OS=Purpureocillium lilacinum OX=33203 GN=VFPFJ_08007 PE=4 SV=1	156.749	1362		8	8	7.8	26610000	436220	0.046468	42800000	6	0.00440529	315
A0A179HZV2	VFPFJ_01117	Choline dehydrogenase protein OS=Purpureocillium lilacinum OX=33203 GN=VFPFJ_01117 PE=3 SV=1	71.69	654		7	7	16.1	37491000	1292800	0.137714	105360000	3	0.00458716	673
A0A179HTT2	PCL_10925	Ubiquitin OS=Purpureocillium lilacinum OX=33203 GN=PCL_10925 PE=3 SV=1	17.609	153	A0A179HT55;A0A179H8Z3	5	5	30.7	755470000	125910000	13.4125	775730000	11	0.0718954	331
A0A179GQM7	VFPBJ_05208	Proteinrelated to secreted protein-sviceus OS=Purpureocillium lilacinum OX=33203 GN=VFPBJ_05208 PE=3 SV=1	44.308	399		8	8	27.8	68774000	2990200	0.318529	102190000	6	0.0150376	149
A0A179HW99	PCL_03829	Heat shock protein 82 OS=Purpureocillium lilacinum OX=33203 GN=PCL_03829 PE=3 SV=1	79.836	704		10	10	17.2	73457000	1985300	0.211483	79302000	9	0.0127841	630
A0A179EYL3	VFPFJ_11664	Beta-glucosidase OS=Purpureocillium lilacinum OX=33203 GN=VFPFJ_11664 PE=3 SV=1	72.062	676	A0A179F7I1	9	9	15.7	877050000	31323000	3.33666	757710000	6	0.00887574	23
A0A179GCA7	VFPBJ_09143	Endoplasmic reticulum chaperone BiP OS=Purpureocillium lilacinum OX=33203 GN=VFPBJ_09143 PE=3 SV=1	72.561	664		13	13	22.4	126680000	3726000	0.396909	199350000	12	0.0180723	64
A0A179HVV3	VFPFJ_00745	Elongation factor 2 OS=Purpureocillium lilacinum OX=33203 GN=VFPFJ_00745 PE=3 SV=1	91.983	832		12	12	19.6	97900000	2175600	0.231754	98176000	5	0.00600962	627
A0A179HSJ3	VFPFJ_04279	Amidase family protein OS=Purpureocillium lilacinum OX=33203 GN=VFPFJ_04279 PE=4 SV=1	62.935	580		7	7	12.1	73529000	3342200	0.356025	110380000	6	0.0103448	575
A0A179HJB3	PCL_04599	Ig group 2 domain-containingprotein OS=Purpureocillium lilacinum OX=33203 GN=PCL_04599 PE=4 SV=1	50.18	481	A0A179GJU2	8	8	20	168320000	9351200	0.996129	241060000	7	0.014553	437
A0A179HMG4	VFPFJ_03345	Protein disulfide-isomerase OS=Purpureocillium lilacinum OX=33203 GN=VFPFJ_03345 PE=3 SV=1	55.38	504		6	6	13.9	65750000	2267300	0.241522	97253000	4	0.00793651	488
A0A179HVC1	PCL_03297	Glycosidase OS=Purpureocillium lilacinum OX=33203 GN=PCL_03297 PE=3 SV=1	47.115	451		7	7	22.4	125670000	5712200	0.608488	133930000	6	0.0133038	617
A0A179HXF1	VFPFJ_00121	Pyruvate decarboxylase OS=Purpureocillium lilacinum OX=33203 GN=VFPFJ_00121 PE=3 SV=1	63.735	592		9	9	20.3	91080000	3140700	0.334561	103910000	11	0.0185811	647
A0A179GTL5	VFPFJ_09699	Alpha-glucosidase OS=Purpureocillium lilacinum OX=33203 GN=VFPFJ_09699 PE=3 SV=1	103.421	924		10	10	15.3	156050000	3546600	0.377799	171870000	12	0.012987	186
A0A179H4W1	VFPBJ_03835	FAD binding domain-containingprotein OS=Purpureocillium lilacinum OX=33203 GN=VFPBJ_03835 PE=4 SV=1	54.541	499		5	5	14.2	95073000	3802900	0.405101	58939000	2	0.00400802	285
A0A179HAE5	VFPBJ_00620	Heat shock protein Hsp88 OS=Purpureocillium lilacinum OX=33203 GN=VFPBJ_00620 PE=4 SV=1	82.233	744		9	9	11.6	59359000	1319100	0.140516	66440000	8	0.0107527	348
A0A179G2L6	PCL_10728	Glycoside hydrolase family 64 OS=Purpureocillium lilacinum OX=33203 GN=PCL_10728 PE=4 SV=1	47.268	452		4	4	22.3	14939000	786250	0.0837547	9502500	2	0.00442478	43
A0A179GM39	PCL_03287	NADP-dependent glycerol dehydrogenase OS=Purpureocillium lilacinum OX=33203 GN=PCL_03287 PE=4 SV=1	36.457	329		7	7	22.8	113230000	5661300	0.603066	146920000	8	0.0243161	119
A0A179GRD7	PCL_09033	Aldehyde dehydrogenase OS=Purpureocillium lilacinum OX=33203 GN=PCL_09033 PE=3 SV=1	53.983	497		7	7	22.9	87719000	3024800	0.322214	165800000	6	0.0120724	158
A0A179HI73	PCL_08058	Catalase OS=Purpureocillium lilacinum OX=33203 GN=PCL_08058 PE=3 SV=1	78.228	715		8	8	18.3	43589000	1147100	0.122194	53883000	7	0.00979021	426
A0A179HN00	VFPFJ_03535	chitinase OS=Purpureocillium lilacinum OX=33203 GN=VFPFJ_03535 PE=3 SV=1	63.842	597		7	7	15.1	48752000	1741200	0.18548	41770000	3	0.00502513	500
A0A179GX87	PCL_10932	Alkaline serine protease Alp1 OS=Purpureocillium lilacinum OX=33203 GN=PCL_10932 PE=3 SV=1	41.832	398		7	7	36.2	148620000	12385000	1.3193	164530000	7	0.0175879	215
A0A179H6B2	VFPFJ_08114	Formate dehydrogenase OS=Purpureocillium lilacinum OX=33203 GN=VFPFJ_08114 PE=3 SV=1	47.071	430		4	4	14.4	23462000	1117200	0.119009	52221000	3	0.00697674	305
A0A179HKN0	PCL_01797	LysM domain-containing protein OS=Purpureocillium lilacinum OX=33203 GN=PCL_01797 PE=4 SV=1	47.82	443		7	7	15.3	85778000	4514600	0.480914	182980000	3	0.00677201	455
A0A179HM46	VFPBJ_04027	Enolase OS=Purpureocillium lilacinum OX=33203 GN=VFPBJ_04027 PE=3 SV=1	47.14	438		7	7	25.8	104000000	5473600	0.583071	147590000	6	0.0136986	485
A0A179GSG4	VFPFJ_09277	Glucan 1,3-beta-glucosidase OS=Purpureocillium lilacinum OX=33203 GN=VFPFJ_09277 PE=3 SV=1	42.631	410		5	5	16.8	95915000	3996400	0.425713	130360000	3	0.00731707	165
A0A179I0I5	VFPBJ_01285	4-aminobutyrate aminotransferase OS=Purpureocillium lilacinum OX=33203 GN=VFPBJ_01285 PE=3 SV=1	55.386	500		7	7	21	163870000	5650800	0.601947	168480000	8	0.016	679
A0A179GJ26	VFPBJ_07912	Actin OS=Purpureocillium lilacinum OX=33203 GN=VFPBJ_07912 PE=3 SV=1	41.619	375		5	5	17.1	105900000	5295100	0.564056	70484000	3	0.008	100
A0A179GT65	VFPFJ_09582	Guanine nucleotide-binding protein beta subunit-like protein OS=Purpureocillium lilacinum OX=33203 GN=VFPFJ_09582 PE=3 SV=1	35.07	316		7	7	20.6	81365000	4282400	0.456179	109400000	4	0.0126582	182
A0A179GU93	PCL_06288	Fumarylacetoacetase OS=Purpureocillium lilacinum OX=33203 GN=PCL_06288 PE=3 SV=1	51.379	478		7	7	20.5	84390000	3516300	0.374571	114860000	4	0.0083682	194
A0A179GWZ1	VFPBJ_05071	Choline oxidase OS=Purpureocillium lilacinum OX=33203 GN=VFPBJ_05071 PE=3 SV=1	60.192	545		6	6	13	72842000	2601500	0.277123	86990000	6	0.0110092	212
A0A179HFK9	VFPBJ_05443	Plasma membrane ATPase OS=Purpureocillium lilacinum OX=33203 GN=VFPBJ_05443 PE=3 SV=1	100.703	931		6	6	8.9	61219000	2111000	0.224873	43896000	5	0.00537057	387
A0A179HJY2	VFPFJ_04844	Malate dehydrogenase OS=Purpureocillium lilacinum OX=33203 GN=VFPFJ_04844 PE=3 SV=1	34.503	330		6	6	29.7	33991000	2124400	0.2263	27903000	4	0.0121212	445
A0A179HQU1	VFPFJ_01888	Glycoside hydrolase family 30 protein OS=Purpureocillium lilacinum OX=33203 GN=VFPFJ_01888 PE=3 SV=1	51.665	479		2	2	6.3	1708200	89904	0.00957695	4905400	0	0	546
A0A179GUL6	VFPFJ_09404	Spermidine synthase OS=Purpureocillium lilacinum OX=33203 GN=VFPFJ_09404 PE=3 SV=1	33.164	292		7	7	28.4	87360000	5460000	0.581622	124000000	6	0.0205479	197
A0A179GX57	PCL_07153	Alpha/beta hydrolase fold domain-containing protein OS=Purpureocillium lilacinum OX=33203 GN=PCL_07153 PE=4 SV=1	38.015	347		7	7	26.8	54447000	3402900	0.362491	62648000	5	0.0144092	214
A0A179GBK6	VFPBJ_10203	Pyridine nucleotide-disulfide oxidoreductase-like protein OS=Purpureocillium lilacinum OX=33203 GN=VFPBJ_10203 PE=4 SV=1	43.8	406		4	4	9.4	89386000	4063000	0.432808	96703000	2	0.00492611	56
A0A179HUX7	VFPBJ_00386	2-methylcitrate dehydratase OS=Purpureocillium lilacinum OX=33203 GN=VFPBJ_00386 PE=3 SV=1	60.81	555		3	3	9.7	12868000	389930	0.041537	24901000	3	0.00540541	614
A0A179GVE4	VFPBJ_09464	Serine hydroxymethyltransferase OS=Purpureocillium lilacinum OX=33203 GN=VFPBJ_09464 PE=3 SV=1	56.633	518		6	5	15.1	55372000	1909400	0.203397	65729000	4	0.00772201	206
A0A179H8V6	VFPFJ_08228	Nucleoside diphosphate kinase OS=Purpureocillium lilacinum OX=33203 GN=VFPFJ_08228 PE=3 SV=1	16.732	152		5	5	43.4	193400000	21489000	2.2891	169880000	3	0.0197368	330
A0A179HYR9	PCL_12972	GPI-anchored cell wall beta-1,3-endoglucanase EglC OS=Purpureocillium lilacinum OX=33203 GN=PCL_12972 PE=3 SV=1	46.703	462		4	4	17.3	87387000	5140400	0.547577	107310000	4	0.00865801	664
A0A179GYS2	VFPBJ_04853	Glycosidase OS=Purpureocillium lilacinum OX=33203 GN=VFPBJ_04853 PE=3 SV=1	40.51	396		2	2	7.6	3187400	138580	0.0147621	16104000	1	0.00252525	228
A0A179HPU2	PCL_02975	Sun OS=Purpureocillium lilacinum OX=33203 GN=PCL_02975 PE=3 SV=1	45.283	428		4	4	13.1	36679000	1930500	0.205645	48949000	4	0.00934579	531
A0A179HUF0	PCL_11191	Dihydrolipoyl dehydrogenase OS=Purpureocillium lilacinum OX=33203 GN=PCL_11191 PE=3 SV=1	50.669	473		9	9	24.7	104880000	4033700	0.429687	122750000	9	0.0190275	605
A0A179HWP5	PCL_04000	Cell wall protein OS=Purpureocillium lilacinum OX=33203 GN=PCL_04000 PE=4 SV=1	27.05	275		2	2	12.7	16520000	1501800	0.159978	34609000	2	0.00727273	637
A0A179GDH2	VFPFJ_10832	Uncharacterized protein OS=Purpureocillium lilacinum OX=33203 GN=VFPFJ_10832 PE=4 SV=1	15.106	137		3	3	25.5	1029300000	114360000	12.1821	1171100000	1	0.00729927	71
A0A179GSR2	VFPFJ_09387	Transketolase OS=Purpureocillium lilacinum OX=33203 GN=VFPFJ_09387 PE=3 SV=1	75.346	689		3	3	4.4	7858000	270960	0.0288638	12308000	2	0.00290276	172
A0A179H0L2	VFPBJ_08456	Heat shock protein OS=Purpureocillium lilacinum OX=33203 GN=VFPBJ_08456 PE=3 SV=1	66.796	614		4	4	8.6	3941000	127130	0.0135424	7988500	1	0.00162866	242
A0A179HRK6	VFPFJ_04018	Phenazine biosynthesis PhzC/PhzF protein OS=Purpureocillium lilacinum OX=33203 GN=VFPFJ_04018 PE=4 SV=1	36.562	338		6	6	26.3	34541000	1727000	0.183967	38513000	1	0.00295858	555
A0A179HZ32	PCL_11415	Adenosylhomocysteinase OS=Purpureocillium lilacinum OX=33203 GN=PCL_11415 PE=3 SV=1	48.929	449		5	5	15.6	148680000	6758200	0.719912	233650000	3	0.00668151	666
A0A179HCE4	VFPBJ_01251	Cell division cycle protein 48 OS=Purpureocillium lilacinum OX=33203 GN=VFPBJ_01251 PE=4 SV=1	89.848	820		5	5	8	28950000	629360	0.0670421	34969000	4	0.00487805	364
A0A179HMP9	VFPFJ_04980	Bifunctional purine biosynthesis protein ADE16 OS=Purpureocillium lilacinum OX=33203 GN=VFPFJ_04980 PE=3 SV=1	64.752	595		6	6	16.6	22502000	625060	0.066584	23869000	6	0.010084	491
A0A179HU52	VFPBJ_07408	Uncharacterized protein OS=Purpureocillium lilacinum OX=33203 GN=VFPBJ_07408 PE=4 SV=1	35.208	322		3	3	10.6	74811000	3562400	0.379482	115330000	0	0	598
A0A179GEW3	VFPBJ_08735	Necrosis inducing protein OS=Purpureocillium lilacinum OX=33203 GN=VFPBJ_08735 PE=3 SV=1	31.044	277		5	5	29.2	54327000	3880500	0.413367	81287000	3	0.0108303	77
A0A179GSJ3	VFPBJ_05878	5-methyltetrahydropteroyltriglutamate--homocysteine S-methyltransferase OS=Purpureocillium lilacinum OX=33203 GN=VFPBJ_05878 PE=3 SV=1	86.056	766		3	3	5.4	22556000	501230	0.0533931	16567000	1	0.00130548	169
A0A179GR11	VFPBJ_05971	Aspartate aminotransferase OS=Purpureocillium lilacinum OX=33203 GN=VFPBJ_05971 PE=3 SV=1	47.74	436		4	4	12.4	17051000	710450	0.0756801	17087000	3	0.00688073	154
A0A179GSK6	VFPBJ_05915	Alcohol dehydrogenase I OS=Purpureocillium lilacinum OX=33203 GN=VFPBJ_05915 PE=3 SV=1	37.49	353	A0A179GFV7	4	4	12.5	15402000	733410	0.0781259	20107000	3	0.00849858	171
A0A179H5L8	PCL_00636	Wsc domain-containing protein OS=Purpureocillium lilacinum OX=33203 GN=PCL_00636 PE=3 SV=1	97.009	919		4	4	6.6	23892000	612620	0.0652589	26917000	2	0.00217628	297
A0A179HEJ2	katG	Catalase-peroxidase OS=Purpureocillium lilacinum OX=33203 GN=katG PE=3 SV=1	83.332	758		5	5	10.8	71983000	1713900	0.182572	78553000	4	0.00527704	379
A0A179HGS5	VFPFJ_07283	Meiotic chromosome segregation protein OS=Purpureocillium lilacinum OX=33203 GN=VFPFJ_07283 PE=4 SV=1	34.191	305		5	5	24.6	42738000	2374300	0.25292	55494000	5	0.0163934	402
A0A179HGS7	VFPFJ_05937	Exo-beta-1,3-glucanase OS=Purpureocillium lilacinum OX=33203 GN=VFPFJ_05937 PE=4 SV=1	84.073	783		5	5	9.7	54158000	2354700	0.250833	56943000	1	0.00127714	403
A0A179HN78	PCL_07753	Calnexin OS=Purpureocillium lilacinum OX=33203 GN=PCL_07753 PE=3 SV=1	62.803	572		3	3	11.9	36280000	1395400	0.148644	12274000	4	0.00699301	505
A0A179GEV4	PCL_12283	Uncharacterized protein OS=Purpureocillium lilacinum OX=33203 GN=PCL_12283 PE=4 SV=1	21.45	206		4	4	16	53604000	5956000	0.634458	50745000	2	0.00970874	76
A0A179H550	PCL_07195	Pyruvate kinase OS=Purpureocillium lilacinum OX=33203 GN=PCL_07195 PE=3 SV=1	59.401	541		4	4	7.8	20203000	577220	0.0614879	26640000	4	0.00739372	288
A0A179H5D6	PCL_05096	Elongation factor 1 gamma domain-containing protein OS=Purpureocillium lilacinum OX=33203 GN=PCL_05096 PE=3 SV=1	45.864	408		5	5	16.7	10184000	377180	0.0401788	15328000	1	0.00245098	293
A0A179H819	VFPBJ_00425	Elongation factor 1-alpha OS=Purpureocillium lilacinum OX=33203 GN=VFPBJ_00425 PE=3 SV=1	52.779	486		2	2	4.9	1309100	50348	0.00536328	3886000	0	0	324
A0A179HE45	VFPFJ_07000	Acetyl-coenzyme A synthetase OS=Purpureocillium lilacinum OX=33203 GN=VFPFJ_07000 PE=3 SV=1	74.149	667		6	6	10.5	23740000	641620	0.0683481	24296000	6	0.0089955	376
A0A179HH87	VFPFJ_07406	CVNH domain-containing protein OS=Purpureocillium lilacinum OX=33203 GN=VFPFJ_07406 PE=4 SV=1	11.682	107		3	3	44.9	35649000	5092800	0.542506	50184000	2	0.0186916	410
A0A179HN67	VFPBJ_02877	inorganic diphosphatase OS=Purpureocillium lilacinum OX=33203 GN=VFPBJ_02877 PE=3 SV=1	32.677	290		2	2	9	37815000	2100900	0.223797	36301000	3	0.0103448	503
A0A179HRP9	PCL_01551	Deoxyribonuclease nucA/nucB domain-containing protein OS=Purpureocillium lilacinum OX=33203 GN=PCL_01551 PE=4 SV=1	29.381	264		3	3	14.4	8217600	513600	0.0547108	14203000	2	0.00757576	558
A0A179GAN3	VFPBJ_10159	Endo-chitosanase OS=Purpureocillium lilacinum OX=33203 GN=VFPBJ_10159 PE=3 SV=1	35.541	339		1	1	6.5	0	NA	NA	0	0	0	55
A0A179GC37	PCL_05617	Pyridine nucleotide-disulfide oxidoreductase family protein OS=Purpureocillium lilacinum OX=33203 GN=PCL_05617 PE=4 SV=1	86.446	802		7	7	12.1	77122000	1836200	0.1956	91733000	8	0.00997506	60
A0A179HDY8	VFPFJ_06940	Heat shock protein 60, mitochondrial OS=Purpureocillium lilacinum OX=33203 GN=VFPFJ_06940 PE=3 SV=1	61.629	587		2	2	5.6	1607000	42289	0.0045048	4158600	0	0	375
A0A179HFW1	VFPBJ_05808	ADP/ATP translocase OS=Purpureocillium lilacinum OX=33203 GN=VFPBJ_05808 PE=3 SV=1	34.043	315		3	3	10.8	22478000	1404900	0.149656	23748000	3	0.00952381	391
A0A179HNF0	PCL_07770	14-3-3 protein OS=Purpureocillium lilacinum OX=33203 GN=PCL_07770 PE=3 SV=1	29.919	269		4	3	21.2	15698000	923410	0.0983655	42186000	3	0.0111524	507
A0A179HQL7	VFPFJ_01907	Carbohydrate-binding domain, family 9-like, subgroup OS=Purpureocillium lilacinum OX=33203 GN=VFPFJ_01907 PE=4 SV=1	25.616	228		2	2	19.7	51353000	6419200	0.6838	74764000	3	0.0131579	541
A0A179HQU4	VFPFJ_03530	6-phosphogluconate dehydrogenase, decarboxylating OS=Purpureocillium lilacinum OX=33203 GN=VFPFJ_03530 PE=3 SV=1	54.242	493		4	4	12.2	7043200	260860	0.0277879	15437000	2	0.0040568	547
A0A179HUB4	VFPBJ_07205	Aconitate hydratase, mitochondrial OS=Purpureocillium lilacinum OX=33203 GN=VFPBJ_07205 PE=3 SV=1	85.522	786		5	5	8.9	19508000	500210	0.0532845	19311000	3	0.00381679	600
A0A179HVE8	VFPBJ_00553	Calmodulin OS=Purpureocillium lilacinum OX=33203 GN=VFPBJ_00553 PE=4 SV=1	20.184	180		1	1	6.1	32580000	2961800	0.315503	0	3	0.0166667	619
A0A179HWF6	VFPFJ_00955	Heat shock protein SSC1, mitochondrial OS=Purpureocillium lilacinum OX=33203 GN=VFPFJ_00955 PE=3 SV=1	73.552	680		4	4	7.9	51343000	1426200	0.151925	69448000	2	0.00294118	632
A0A179FEK2	VFPFJ_11318	Alpha-1,2-mannosidase subfamily OS=Purpureocillium lilacinum OX=33203 GN=VFPFJ_11318 PE=4 SV=1	91.109	829		4	4	7.8	19341000	537250	0.0572301	21507000	1	0.00120627	29
A0A179GP63	VFPBJ_07399	phosphoglycerate mutase (2,3-diphosphoglycerate-independent) OS=Purpureocillium lilacinum OX=33203 GN=VFPBJ_07399 PE=3 SV=1	58.161	530		5	5	10.8	10166000	391010	0.041652	10880000	3	0.00566038	136
A0A179GRK5	PCL_12120	Uncharacterized protein OS=Purpureocillium lilacinum OX=33203 GN=PCL_12120 PE=4 SV=1	10.854	97		3	3	26.8	156340000	26057000	2.7757	138200000	4	0.0412371	160
A0A179GT03	VFPFJ_09335	Hydantoinase OS=Purpureocillium lilacinum OX=33203 GN=VFPFJ_09335 PE=4 SV=1	106.57	1007		4	4	6.3	10951000	233000	0.0248201	15679000	2	0.0019861	181
A0A179HIZ0	VFPFJ_05965	Cyanide hydratase/nitrilase OS=Purpureocillium lilacinum OX=33203 GN=VFPFJ_05965 PE=3 SV=1	39.755	354		7	7	25.1	17899000	1278500	0.136191	22008000	6	0.0169492	435
A0A179HP04	VFPBJ_03159	alpha-mannosidase OS=Purpureocillium lilacinum OX=33203 GN=VFPBJ_03159 PE=3 SV=1	122.283	1078		6	6	7.1	24221000	417600	0.0444845	22468000	3	0.00278293	517
A0A179HQ61	VFPFJ_03732	RNA polymerase II degradation factor 1 OS=Purpureocillium lilacinum OX=33203 GN=VFPFJ_03732 PE=3 SV=1	96.353	933		3	3	3.5	25822000	1032900	0.110029	28296000	3	0.00321543	535
A0A179FUM3	VFPBJ_10741	Phosphoglycerate kinase OS=Purpureocillium lilacinum OX=33203 GN=VFPBJ_10741 PE=3 SV=1	44.37	418		2	2	5.3	5477700	195630	0.0208393	8523700	1	0.00239234	32
A0A179G9V6	PCL_06076	1,3-beta-glucanosyltransferase OS=Purpureocillium lilacinum OX=33203 GN=PCL_06076 PE=3 SV=1	48.69	452		4	4	13.7	99195000	4959700	0.528328	99224000	3	0.00663717	49
A0A179GNR5	VFPBJ_06910	WD repeat containing protein 44 OS=Purpureocillium lilacinum OX=33203 GN=VFPBJ_06910 PE=4 SV=1	19.025	172		3	3	20.9	5118600	511860	0.0545255	7252500	2	0.0116279	133
A0A179GSU7	PCL_06290	Glutathione S-transferase OS=Purpureocillium lilacinum OX=33203 GN=PCL_06290 PE=3 SV=1	24.667	225		5	5	33.8	18282000	1406300	0.149805	15422000	1	0.00444444	174
A0A179H219	PCL_07516	S-adenosylmethionine synthase OS=Purpureocillium lilacinum OX=33203 GN=PCL_07516 PE=3 SV=1	43.455	399		1	1	3	32185000	1532600	0.163259	35946000	0	0	259
A0A179H3K4	PCL_10454	Extracellular matrix protein OS=Purpureocillium lilacinum OX=33203 GN=PCL_10454 PE=4 SV=1	21.896	220		2	2	21.4	38707000	3870700	0.412323	52704000	2	0.00909091	276
A0A179HB37	PCL_12700	NHL repeat-containing protein OS=Purpureocillium lilacinum OX=33203 GN=PCL_12700 PE=4 SV=1	49.346	464		3	3	11.4	30169000	1257100	0.133912	35719000	4	0.00862069	355
A0A179HMA7	VFPFJ_05161	Ser-thr-rich glycosyl-phosphatidyl-inositol-anchored membrane family domain-containing protein OS=Purpureocillium lilacinum OX=33203 GN=VFPFJ_05161 PE=4 SV=1	25.671	251		2	2	12	236020000	23602000	2.51418	281390000	3	0.0119522	486
A0A179HML7	VFPFJ_04772	Amine oxidase OS=Purpureocillium lilacinum OX=33203 GN=VFPFJ_04772 PE=3 SV=1	75.292	678		6	6	16.1	23768000	660220	0.0703294	29392000	5	0.00737463	489
A0A179HXP8	PCL_11444	Mucin family signaling protein OS=Purpureocillium lilacinum OX=33203 GN=PCL_11444 PE=4 SV=1	74.609	729		3	3	5.5	43745000	1749800	0.186396	62051000	2	0.00274348	651
A0A179H6B1	PCL_00701	Uncharacterized protein OS=Purpureocillium lilacinum OX=33203 GN=PCL_00701 PE=4 SV=1	25.39	238		2	2	18.1	24092000	3011500	0.320798	33248000	3	0.012605	304
A0A179H8V4	PCL_12931	RNP domain protein OS=Purpureocillium lilacinum OX=33203 GN=PCL_12931 PE=4 SV=1	39.238	371		1	1	5.9	31539000	1501800	0.159978	0	1	0.00269542	329
A0A179HBH0	VFPBJ_01587	NAD dependent epimerase/dehydratase OS=Purpureocillium lilacinum OX=33203 GN=VFPBJ_01587 PE=4 SV=1	28.2	265		4	4	26.8	18327000	964570	0.10275	19421000	5	0.0188679	357
A0A179HG18	VFPFJ_06888	CFEM domain-containing protein OS=Purpureocillium lilacinum OX=33203 GN=VFPFJ_06888 PE=3 SV=1	26.315	276		2	2	4	76459000	8495500	0.904976	96792000	3	0.0108696	393
A0A179HGJ7	VFPFJ_05950	Zinc-binding dehydrogenase OS=Purpureocillium lilacinum OX=33203 GN=VFPFJ_05950 PE=4 SV=1	37.638	354		4	4	19.8	26542000	1474500	0.15707	27903000	1	0.00282486	398
A0A179HM20	PCL_01847	Glucoamylase OS=Purpureocillium lilacinum OX=33203 GN=PCL_01847 PE=3 SV=1	64.021	589		4	4	8.8	67803000	2421500	0.257948	81656000	4	0.00679117	481
A0A179HMZ2	PCL_07775	methylmalonate-semialdehyde dehydrogenase (CoA acylating) OS=Purpureocillium lilacinum OX=33203 GN=PCL_07775 PE=4 SV=1	62.047	580		4	4	11	10505000	291800	0.0310838	11975000	3	0.00517241	498
A0A179HSX2	VFPFJ_02737	Polyadenylate-binding protein OS=Purpureocillium lilacinum OX=33203 GN=VFPFJ_02737 PE=3 SV=1	81.707	749		3	3	4.7	13778000	362570	0.0386225	16237000	2	0.00267023	582
A0A179HU36	VFPBJ_10618	chitinase OS=Purpureocillium lilacinum OX=33203 GN=VFPBJ_10618 PE=3 SV=1	44.026	400		3	3	14.5	10383000	648970	0.069131	11158000	3	0.0075	596
A0A179GJ81	PCL_00609	Disulfide-isomerase erp38 OS=Purpureocillium lilacinum OX=33203 GN=PCL_00609 PE=3 SV=1	40.545	372		1	1	3.2	6930900	315040	0.0335594	0	1	0.00268817	101
A0A179GMT2	VFPBJ_06909	homogentisate 1,2-dioxygenase OS=Purpureocillium lilacinum OX=33203 GN=VFPBJ_06909 PE=3 SV=1	51.727	469		3	3	11.1	32305000	1346000	0.143382	41837000	3	0.00639659	124
A0A179GRB8	VFPBJ_05438	Citrate synthase OS=Purpureocillium lilacinum OX=33203 GN=VFPBJ_05438 PE=3 SV=1	52.124	472		1	1	2.8	7828700	340380	0.0362587	0	1	0.00211864	157
A0A179GZS8	VFPBJ_10140	Beta-1,3-endoglucanase OS=Purpureocillium lilacinum OX=33203 GN=VFPBJ_10140 PE=4 SV=1	84.445	825		3	3	4.5	50558000	2808800	0.299205	66459000	2	0.00242424	236
A0A179H1C5	VFPFJ_09126	Immunogenic protein OS=Purpureocillium lilacinum OX=33203 GN=VFPFJ_09126 PE=4 SV=1	55.64	529		2	2	5.3	12117000	448770	0.0478049	11506000	1	0.00189036	256
A0A179H5W6	VFPFJ_07964	3-hydroxybutyryl-CoA dehydrogenase OS=Purpureocillium lilacinum OX=33203 GN=VFPFJ_07964 PE=3 SV=1	33.942	318		3	3	13.8	6322300	287380	0.0306129	6673600	2	0.00628931	300
A0A179H9U5	PCL_04380	Glycoside hydrolase family 16 OS=Purpureocillium lilacinum OX=33203 GN=PCL_04380 PE=4 SV=1	64.253	612		1	1	1.5	14351000	623960	0.0664668	0	0	0	339
A0A179HAK1	PCL_11399	60s acidic ribosomal protein domain-containing protein OS=Purpureocillium lilacinum OX=33203 GN=PCL_11399 PE=3 SV=1	10.942	110		3	3	18.2	51532000	10306000	1.09784	59657000	2	0.0181818	350
A0A179HIC1	VFPBJ_03446	Proteasome subunit alpha type OS=Purpureocillium lilacinum OX=33203 GN=VFPBJ_03446 PE=3 SV=1	29.29	268		2	2	9.3	9327700	621850	0.0662421	10985000	3	0.011194	430
A0A179HPK4	VFPFJ_03348	threonine--tRNA ligase OS=Purpureocillium lilacinum OX=33203 GN=VFPFJ_03348 PE=3 SV=1	84.054	737		5	5	10	20336000	495990	0.0528349	28931000	5	0.00678426	524
A0A179HRC6	VFPFJ_02038	Regulatory P domain-containing protein OS=Purpureocillium lilacinum OX=33203 GN=VFPFJ_02038 PE=4 SV=1	51.467	469	A0A179F1D6	3	3	14.5	9034000	376420	0.0400978	6348000	2	0.00426439	552
A0A179FVA9	VFPBJ_10682	Phospholipase A2 OS=Purpureocillium lilacinum OX=33203 GN=VFPBJ_10682 PE=4 SV=1	20.267	184		6	6	41.3	77719000	7771900	0.827896	41137000	3	0.0163043	35
A0A179GER1	PCL_09783	Oxalate decarboxylase OS=Purpureocillium lilacinum OX=33203 GN=PCL_09783 PE=4 SV=1	51.406	454		2	2	6.4	17051000	608970	0.06487	25404000	3	0.00660793	75
A0A179GMT4	VFPBJ_07327	Xylulose-5-phosphate phosphoketolase OS=Purpureocillium lilacinum OX=33203 GN=VFPBJ_07327 PE=3 SV=1	92.369	820	A0A179G9A8	2	2	3.5	12165000	328790	0.0350241	13313000	1	0.00121951	125
A0A179GSH8	VFPFJ_09176	Glucose oxidase OS=Purpureocillium lilacinum OX=33203 GN=VFPFJ_09176 PE=3 SV=1	41.018	375		1	1	4.3	335210	17643	0.00187941	0	0	0	167
A0A179GTL7	PCL_05588	Peptide hydrolase OS=Purpureocillium lilacinum OX=33203 GN=PCL_05588 PE=3 SV=1	52.85	490		3	3	7.1	10042000	436620	0.0465106	0	3	0.00612245	187
A0A179H557	VFPFJ_07561	Aminopeptidase OS=Purpureocillium lilacinum OX=33203 GN=VFPFJ_07561 PE=3 SV=1	98.318	888		4	4	7.5	4667400	101460	0.0108079	8056600	0	0	289
A0A179H5B1	VFPBJ_08122	Tropomyosin OS=Purpureocillium lilacinum OX=33203 GN=VFPBJ_08122 PE=4 SV=1	18.736	161		3	3	18.6	7199200	899900	0.0958611	7250300	1	0.00621118	291
A0A179HC32	PCL_08510	Histone H4 OS=Purpureocillium lilacinum OX=33203 GN=PCL_08510 PE=3 SV=1	11.37	103		3	3	24.3	26067000	4344500	0.462794	24049000	2	0.0194175	363
A0A179HEM2	VFPFJ_06939	Cofilin OS=Purpureocillium lilacinum OX=33203 GN=VFPFJ_06939 PE=3 SV=1	16.855	153		2	2	26.8	9329800	1332800	0.141975	18362000	2	0.0130719	380
A0A179HKU3	VFPFJ_04652	Coagulation factor 5/8 type domain-containingprotein OS=Purpureocillium lilacinum OX=33203 GN=VFPFJ_04652 PE=4 SV=1	39.925	357		2	2	7.8	1307500	93390	0.0099483	0	0	0	458
A0A179HLD9	PCL_05318	Non-heme chloroperoxidase OS=Purpureocillium lilacinum OX=33203 GN=PCL_05318 PE=4 SV=1	30.935	276		3	3	18.8	28246000	1883000	0.200585	26641000	3	0.0108696	465
A0A179HLZ2	VFPFJ_05183	40S ribosomal protein S15 OS=Purpureocillium lilacinum OX=33203 GN=VFPFJ_05183 PE=3 SV=1	17.48	152		3	3	28.3	38851000	6475200	0.689766	31813000	3	0.0197368	478
A0A179HXD5	PCL_11694	Ornithine aminotransferase OS=Purpureocillium lilacinum OX=33203 GN=PCL_11694 PE=3 SV=1	47.837	443		3	3	12.4	12653000	527190	0.0561585	15705000	2	0.00451467	645
A0A179HZV9	VFPFJ_00942	Rab GDP dissociation inhibitor OS=Purpureocillium lilacinum OX=33203 GN=VFPFJ_00942 PE=3 SV=1	51.349	464		3	3	8.8	6666400	256400	0.0273128	3059000	0	0	674
A0A179GAG2	VFPBJ_10089	PLC-like phosphodiesterase, TIM beta/alpha-barrel domain-containingprotein OS=Purpureocillium lilacinum OX=33203 GN=VFPBJ_10089 PE=4 SV=1	35.643	329		2	2	7.6	3949700	246860	0.0262966	5108700	2	0.00607903	54
A0A179GCI7	PCL_06643	Fimbrin OS=Purpureocillium lilacinum OX=33203 GN=PCL_06643 PE=4 SV=1	72.478	649		2	2	4	4360900	103830	0.0110604	8887700	1	0.00154083	67
A0A179GDC3	PCL_12134	FAD binding domain-containingprotein OS=Purpureocillium lilacinum OX=33203 GN=PCL_12134 PE=4 SV=1	56.418	521		2	2	5.4	4621700	200940	0.021405	7576900	2	0.00383877	70
A0A179GEL5	VFPFJ_10793	ThiJ/PfpI family protein OS=Purpureocillium lilacinum OX=33203 GN=VFPFJ_10793 PE=4 SV=1	142.164	1284		3	3	3.7	20921000	307660	0.0327732	12026000	1	0.000778816	72
A0A179GEQ0	VFPBJ_08677	Peptidyl-prolyl cis-trans isomerase OS=Purpureocillium lilacinum OX=33203 GN=VFPBJ_08677 PE=3 SV=1	19.427	180		1	1	5	26521000	2946800	0.313906	32402000	0	0	74
A0A179GM89	PCL_04072	RanBP1 domain-containing protein OS=Purpureocillium lilacinum OX=33203 GN=PCL_04072 PE=4 SV=1	27.678	249		2	2	12.4	39365000	3028100	0.322566	36018000	2	0.00803213	122
A0A179GMR7	PCL_03712	Glucose-repressible protein OS=Purpureocillium lilacinum OX=33203 GN=PCL_03712 PE=4 SV=1	7.533	71		1	1	21.1	366240000	122080000	13.0045	387690000	2	0.028169	123
A0A179GN71	VFPBJ_08630	High mobility group protein OS=Purpureocillium lilacinum OX=33203 GN=VFPBJ_08630 PE=4 SV=1	35.152	320		2	2	8.1	9543000	636200	0.0677707	18394000	2	0.00625	129
A0A179GTD5	PCL_06158	dihydroxy-acid dehydratase OS=Purpureocillium lilacinum OX=33203 GN=PCL_06158 PE=3 SV=1	64.977	608		4	4	8.7	7525300	250840	0.0267205	8349800	4	0.00657895	184
A0A179GW68	PCL_02842	14-3-3 family protein OS=Purpureocillium lilacinum OX=33203 GN=PCL_02842 PE=3 SV=1	30.941	277		2	1	10.5	1556500	91562	0.00975357	0	0	0	209
A0A179GY24	NTH1	Endonuclease III homolog OS=Purpureocillium lilacinum OX=33203 GN=NTH1 PE=3 SV=1	135.812	1228		3	3	3.6	9071100	135390	0.0144223	10632000	3	0.002443	224
A0A179H9Z2	PCL_04269	40s ribosomal protein OS=Purpureocillium lilacinum OX=33203 GN=PCL_04269 PE=3 SV=1	28.449	259		2	2	9.7	12975000	648740	0.0691065	0	1	0.003861	341
A0A179HBH4	VFPBJ_01494	Carboxylic ester hydrolase OS=Purpureocillium lilacinum OX=33203 GN=VFPBJ_01494 PE=3 SV=1	54.551	493	A0A179GPE0	3	3	8.7	3415500	142310	0.0151595	4655200	0	0	358
A0A179HBP2	PCL_13113	acetyl-CoA C-acetyltransferase OS=Purpureocillium lilacinum OX=33203 GN=PCL_13113 PE=3 SV=1	45.099	430		4	4	15.1	28428000	1184500	0.126178	38302000	2	0.00465116	359
A0A179HDT0	VFPBJ_05767	Glutathione reductase OS=Purpureocillium lilacinum OX=33203 GN=VFPBJ_05767 PE=3 SV=1	50.563	469		3	3	10.2	9706800	462230	0.0492387	13507000	3	0.00639659	373
A0A179HGL2	VFPFJ_05866	FAD binding domain-containing protein OS=Purpureocillium lilacinum OX=33203 GN=VFPFJ_05866 PE=3 SV=1	63.075	586		4	4	9.7	85729000	3429200	0.365293	94619000	4	0.00682594	399
A0A179HLI8	PCL_07879	Ribosomal protein OS=Purpureocillium lilacinum OX=33203 GN=PCL_07879 PE=3 SV=1	24.015	217		2	2	12.9	3660200	366020	0.03899	4564200	1	0.00460829	469
A0A179HNV7	VFPBJ_03008	HMG box-containing protein OS=Purpureocillium lilacinum OX=33203 GN=VFPBJ_03008 PE=4 SV=1	11.275	100		2	2	17	10684000	3561300	0.379365	11948000	1	0.01	515
A0A179HP95	VFPFJ_03111	Acetylcholinesterase OS=Purpureocillium lilacinum OX=33203 GN=VFPFJ_03111 PE=4 SV=1	58.182	539		4	4	8.9	26881000	1414800	0.15071	37975000	3	0.00556586	520
A0A179HPG1	PCL_01024	Fructose-bisphosphate aldolase OS=Purpureocillium lilacinum OX=33203 GN=PCL_01024 PE=3 SV=1	39.32	360		1	1	3.3	524040	34936	0.00372153	0	0	0	521
A0A179HPX9	NIP1	Eukaryotic translation initiation factor 3 subunit C OS=Purpureocillium lilacinum OX=33203 GN=NIP1 PE=3 SV=1	97.681	867		2	2	2.9	17878000	388660	0.0414017	15630000	3	0.00346021	534
A0A179HQF6	VFPFJ_03313	Glucose-6-phosphate 1-dehydrogenase OS=Purpureocillium lilacinum OX=33203 GN=VFPFJ_03313 PE=3 SV=1	58.191	505		3	3	7.7	19833000	639790	0.0681531	25342000	3	0.00594059	539
A0A179HTE3	VFPFJ_02799	Glycoside hydrolase OS=Purpureocillium lilacinum OX=33203 GN=VFPFJ_02799 PE=4 SV=1	112.257	981		1	1	1	26103000	466120	0.0496531	0	0	0	590
A0A179HXH5	VFPFJ_00178	Transaldolase OS=Purpureocillium lilacinum OX=33203 GN=VFPFJ_00178 PE=3 SV=1	35.778	324		2	2	6.5	7061300	470750	0.0501463	9852700	1	0.00308642	648
A0A179HZ51	PCL_12970	ThiJ/PfpI family protein OS=Purpureocillium lilacinum OX=33203 GN=PCL_12970 PE=4 SV=1	31.94	291		1	1	4.5	11100000	792890	0.084462	0	1	0.00343643	668
A0A179I183	VFPBJ_01558	Glucose-6-phosphate isomerase OS=Purpureocillium lilacinum OX=33203 GN=VFPBJ_01558 PE=3 SV=1	60.872	553		5	5	14.3	16458000	609550	0.0649318	14509000	2	0.00361664	685
A0A179FUZ9	PCL_00870	Endoribonuclease L-PSP OS=Purpureocillium lilacinum OX=33203 GN=PCL_00870 PE=3 SV=1	14.93	136		2	2	19.1	9055500	1293600	0.1378	11371000	2	0.0147059	33
A0A179G264	VFPBJ_09020	Disulfide isomerase OS=Purpureocillium lilacinum OX=33203 GN=VFPBJ_09020 PE=4 SV=1	53.18	497		2	2	8	11185000	466030	0.0496435	13435000	2	0.00402414	41
A0A179G9Y3	PCL_06038	Uncharacterized protein OS=Purpureocillium lilacinum OX=33203 GN=PCL_06038 PE=4 SV=1	44.568	432		2	2	6.5	17189000	859450	0.0915522	20760000	1	0.00231481	51
A0A179GAG0	PCL_05811	Coatomer subunit epsilon OS=Purpureocillium lilacinum OX=33203 GN=PCL_05811 PE=3 SV=1	31.677	294		3	3	16.3	5688700	568870	0.0605984	6407200	3	0.0102041	53
A0A179GCE8	PCL_06580	Uncharacterized protein OS=Purpureocillium lilacinum OX=33203 GN=PCL_06580 PE=4 SV=1	104.627	972		1	1	1.5	5532500	115260	0.012278	0	1	0.00102881	66
A0A179GGT4	PCL_04448	glutamate--tRNA ligase OS=Purpureocillium lilacinum OX=33203 GN=PCL_04448 PE=3 SV=1	71.776	628		2	2	4.9	10696000	274250	0.0292143	13953000	2	0.00318471	84
A0A179GKY2	VFPFJ_10340	Endo-chitosanase OS=Purpureocillium lilacinum OX=33203 GN=VFPFJ_10340 PE=3 SV=1	24.438	235		2	2	10.6	13810000	2301700	0.245187	18177000	1	0.00425532	110
A0A179GNJ0	PCL_09858	peptide-methionine (S)-S-oxide reductase OS=Purpureocillium lilacinum OX=33203 GN=PCL_09858 PE=3 SV=1	23.597	215		3	3	22.3	12636000	1053000	0.11217	14384000	3	0.0139535	131
A0A179GPZ7	VFPBJ_05539	40S ribosomal protein S6 OS=Purpureocillium lilacinum OX=33203 GN=VFPBJ_05539 PE=3 SV=1	27.207	239		1	1	6.3	5202400	520240	0.0554182	0	1	0.0041841	145
A0A179GRE4	PCL_12625	Elongation factor 1-beta OS=Purpureocillium lilacinum OX=33203 GN=PCL_12625 PE=3 SV=1	25.327	229		1	1	5.7	16697000	1391400	0.148218	35942000	0	0	159
A0A179GSI7	VFPBJ_09240	Carbonic anhydrase OS=Purpureocillium lilacinum OX=33203 GN=VFPBJ_09240 PE=3 SV=1	26.681	237		2	2	8.9	9674900	744220	0.0792774	11671000	1	0.00421941	168
A0A179GYM5	VFPFJ_08869	Ribose-5-phosphate isomerase OS=Purpureocillium lilacinum OX=33203 GN=VFPFJ_08869 PE=3 SV=1	29.635	283		2	2	9.9	3980800	331740	0.0353383	4043800	1	0.00353357	227
A0A179H6P2	VFPBJ_07606	Thioredoxin OS=Purpureocillium lilacinum OX=33203 GN=VFPBJ_07606 PE=3 SV=1	11.631	105		2	2	23.8	15732000	2247500	0.239413	20716000	1	0.00952381	309
A0A179H8B3	VFPFJ_08048	H(+)-transporting two-sector ATPase OS=Purpureocillium lilacinum OX=33203 GN=VFPFJ_08048 PE=3 SV=1	145.055	1332		2	2	2.3	1082500	18664	0.00198817	3509300	0	0	327
A0A179HH73	VFPFJ_06190	Cerevisin OS=Purpureocillium lilacinum OX=33203 GN=VFPFJ_06190 PE=3 SV=1	57.694	542		4	4	13.7	50185000	1730500	0.18434	64175000	4	0.00738007	409
A0A179HHH9	VFPFJ_06290	Octapeptidyl aminopeptidase OS=Purpureocillium lilacinum OX=33203 GN=VFPFJ_06290 PE=3 SV=1	80.317	702		2	2	4.3	647950	19635	0.0020916	2196600	0	0	413
A0A179HJJ0	PCL_02054	Short-chain dehydrogenase/reductase family protein OS=Purpureocillium lilacinum OX=33203 GN=PCL_02054 PE=4 SV=1	30.362	286		2	2	14	9206200	657590	0.0700493	9712200	2	0.00699301	440
A0A179HJR7	VFPFJ_06123	Laccase-1 OS=Purpureocillium lilacinum OX=33203 GN=VFPFJ_06123 PE=3 SV=1	66.304	597		1	1	2.2	903920	43044	0.00458523	0	0	0	443
A0A179HMS9	VFPFJ_03476	Proteasome component C5 OS=Purpureocillium lilacinum OX=33203 GN=VFPFJ_03476 PE=4 SV=1	29.003	264		2	2	12.9	7432900	495530	0.0527859	9601300	2	0.00757576	494
A0A179HN47	VFPFJ_04942	PtaB protein OS=Purpureocillium lilacinum OX=33203 GN=VFPFJ_04942 PE=4 SV=1	81.633	754		1	1	1.9	3883900	215770	0.0229847	4850500	0	0	502
A0A179HN75	PCL_04792	Superoxide dismutase protein OS=Purpureocillium lilacinum OX=33203 GN=PCL_04792 PE=4 SV=1	26.615	260		2	2	13.1	7599000	584540	0.0622677	8353900	2	0.00769231	504
A0A179HQK9	VFPFJ_03561	ATP synthase subunit alpha OS=Purpureocillium lilacinum OX=33203 GN=VFPFJ_03561 PE=3 SV=1	59.66	553		1	1	2.4	277060	8937.4	0.000952049	0	0	0	540
A0A179HRN7	VFPFJ_02286	RNP domain-containing protein OS=Purpureocillium lilacinum OX=33203 GN=VFPFJ_02286 PE=4 SV=1	44.62	426		1	1	3.1	9207900	368320	0.039235	0	1	0.00234742	557
A0A179HRV1	PCL_06118	Phosphorylcholine phosphatase OS=Purpureocillium lilacinum OX=33203 GN=PCL_06118 PE=4 SV=1	39.69	357		1	1	4.8	7824000	340170	0.0362363	0	1	0.00280112	560
A0A179GBY4	VFPBJ_09301	Proteasome subunit alpha type 6 OS=Purpureocillium lilacinum OX=33203 GN=VFPBJ_09301 PE=3 SV=1	27.783	253		2	2	9.9	12478000	693230	0.0738458	12875000	3	0.0118577	59
A0A179GCN8	VFPBJ_09549	amidase OS=Purpureocillium lilacinum OX=33203 GN=VFPBJ_09549 PE=3 SV=1	60.083	547		3	3	8.4	7362300	237500	0.0252995	9036700	3	0.00548446	68
A0A179GHS3	VFPBJ_07896	Cytochrome c oxidase subunit 6, mitochondrial OS=Purpureocillium lilacinum OX=33203 GN=VFPBJ_07896 PE=3 SV=1	17.779	160		2	2	18.8	2420500	201710	0.021487	4000500	0	0	91
A0A179GL92	PRT1	Eukaryotic translation initiation factor 3 subunit B OS=Purpureocillium lilacinum OX=33203 GN=PRT1 PE=3 SV=1	85.484	748		2	2	5.1	2473300	60325	0.00642607	0	1	0.0013369	113
A0A179GPD5	VFPBJ_05371	Aminopeptidase OS=Purpureocillium lilacinum OX=33203 GN=VFPBJ_05371 PE=3 SV=1	99.617	884		2	2	2.5	1289500	28655	0.00305245	2220400	0	0	140
A0A179GSH5	PCL_06293	Uncharacterized protein OS=Purpureocillium lilacinum OX=33203 GN=PCL_06293 PE=4 SV=1	16.336	153		1	1	7.8	7609200	1521800	0.162109	0	1	0.00653595	166
A0A179GTW1	VFPBJ_03980	26S protease regulatory subunit 6A-B OS=Purpureocillium lilacinum OX=33203 GN=VFPBJ_03980 PE=3 SV=1	50.856	458		1	1	2.6	1007200	40288	0.00429165	0	0	0	191
A0A179GZA6	VFPFJ_09138	Uncharacterized protein OS=Purpureocillium lilacinum OX=33203 GN=VFPFJ_09138 PE=4 SV=1	6.571	64		1	1	20.3	17985000	8992500	0.957919	0	1	0.015625	233
A0A179H0H6	VFPFJ_08672	5-oxoprolinase OS=Purpureocillium lilacinum OX=33203 GN=VFPFJ_08672 PE=3 SV=1	149.029	1368		3	3	3.4	13982000	191540	0.0204036	17462000	3	0.00219298	240
A0A179H0Z0	VFPFJ_08996	40S ribosomal protein S2 OS=Purpureocillium lilacinum OX=33203 GN=VFPFJ_08996 PE=3 SV=1	27.869	256		1	1	4.3	1169000	77930	0.00830143	0	1	0.00390625	250
A0A179H196	PCL_01654	60S ribosomal protein L23a OS=Purpureocillium lilacinum OX=33203 GN=PCL_01654 PE=3 SV=1	17.018	154		1	1	9.1	4020300	574330	0.06118	0	1	0.00649351	254
A0A179H3B4	VFPBJ_02848	UTP--glucose-1-phosphate uridylyltransferase OS=Purpureocillium lilacinum OX=33203 GN=VFPBJ_02848 PE=3 SV=1	54.852	492		3	3	10.8	2211100	81893	0.00872359	4353800	0	0	273
A0A179H4H5	PCL_07774	valine--tRNA ligase OS=Purpureocillium lilacinum OX=33203 GN=PCL_07774 PE=3 SV=1	123.008	1094		2	2	3	1890300	35005	0.00372888	0	0	0	283
A0A179H9W4	VFPBJ_00259	Isovaleryl-CoA dehydrogenase, mitochondrial OS=Purpureocillium lilacinum OX=33203 GN=VFPBJ_00259 PE=3 SV=1	47.371	441		4	4	9.1	19212000	914860	0.0974547	22618000	4	0.00907029	340
A0A179H9Z4	VFPBJ_00391	Antitoxin domain-containing protein OS=Purpureocillium lilacinum OX=33203 GN=VFPBJ_00391 PE=4 SV=1	12.182	115		1	1	22.6	3090900	515150	0.0548759	0	1	0.00869565	342
A0A179HBT7	PCL_12776	Acyl coA binding protein domain-containing protein OS=Purpureocillium lilacinum OX=33203 GN=PCL_12776 PE=4 SV=1	14.523	131		1	1	10.7	38691000	3869100	0.412153	0	1	0.00763359	360
A0A179HCG3	PCL_04319	Heat shock protein 78, mitochondrial OS=Purpureocillium lilacinum OX=33203 GN=PCL_04319 PE=3 SV=1	103.075	925		3	3	4.5	5379700	131210	0.013977	4443400	2	0.00216216	365
A0A179HMF0	VFPFJ_04798	Carboxylic ester hydrolase OS=Purpureocillium lilacinum OX=33203 GN=VFPFJ_04798 PE=3 SV=1	32.907	305		1	1	4.3	3017500	177500	0.018908	0	0	0	487
A0A179HMM1	VFPFJ_03416	Proteasome subunit beta OS=Purpureocillium lilacinum OX=33203 GN=VFPFJ_03416 PE=3 SV=1	29.55	267		2	2	16.1	7930800	660900	0.0704018	10769000	2	0.00749064	490
A0A179HN44	VFPBJ_04382	FK506-binding protein OS=Purpureocillium lilacinum OX=33203 GN=VFPBJ_04382 PE=3 SV=1	51.447	473		1	1	3	24797000	1653100	0.176095	0	1	0.00211416	501
A0A179HNH1	VFPBJ_04085	Probable acetate kinase OS=Purpureocillium lilacinum OX=33203 GN=VFPBJ_04085 PE=3 SV=1	44.495	414		3	3	12.8	5504800	220190	0.0234556	4796100	2	0.00483092	508
A0A179HNR8	PCL_07760	ATP-dependent RNA helicase eIF4A OS=Purpureocillium lilacinum OX=33203 GN=PCL_07760 PE=3 SV=1	44.823	397		2	2	6.3	3940800	187660	0.0199903	10004000	0	0	513
A0A179HPS5	VFPFJ_03592	Deoxyuridine 5'-triphosphate nucleotidohydrolase OS=Purpureocillium lilacinum OX=33203 GN=VFPFJ_03592 PE=3 SV=1	20.351	196		2	2	16.3	6537400	726380	0.0773771	8837500	2	0.0102041	530
A0A179HPV5	VFPBJ_04239	Uncharacterized protein OS=Purpureocillium lilacinum OX=33203 GN=VFPBJ_04239 PE=4 SV=1	19.726	193		1	1	5.7	3643400	607230	0.0646847	0	1	0.00518135	532
A0A179HQD2	VFPFJ_01806	Histone H1 OS=Purpureocillium lilacinum OX=33203 GN=VFPFJ_01806 PE=3 SV=1	20.518	199		2	2	19.1	3424500	570750	0.0607987	2469200	0	0	538
A0A179HQW3	VFPFJ_03463	Glutaredoxin domain-containing protein OS=Purpureocillium lilacinum OX=33203 GN=VFPFJ_03463 PE=4 SV=1	30.201	283		1	1	6.7	6248300	446310	0.0475428	0	1	0.00353357	549
A0A179HT08	VFPFJ_02659	Phosphoenolpyruvate carboxykinase (ATP) OS=Purpureocillium lilacinum OX=33203 GN=VFPFJ_02659 PE=3 SV=1	63.373	567		3	3	7.8	32811000	1093700	0.116506	38048000	3	0.00529101	584
A0A179HT13	VFPBJ_10296	5'-nucleotidase OS=Purpureocillium lilacinum OX=33203 GN=VFPBJ_10296 PE=3 SV=1	60.59	549		2	2	6.2	7419600	309150	0.032932	4414600	2	0.00364299	585
A0A179HUK7	VFPBJ_07118	Cysteine-rich secretory protein family domain-containing protein OS=Purpureocillium lilacinum OX=33203 GN=VFPBJ_07118 PE=4 SV=1	18.964	170		2	2	23.5	9201500	836500	0.0891075	11581000	2	0.0117647	609
A0A179HUU8	VFPBJ_07149	NAD-specific glutamate dehydrogenase OS=Purpureocillium lilacinum OX=33203 GN=VFPBJ_07149 PE=3 SV=1	119.916	1069		1	1	1.4	8121900	133150	0.0141837	0	1	0.000935454	611
A0A179HVQ0	VFPFJ_00212	Molybdate-anion transporter OS=Purpureocillium lilacinum OX=33203 GN=VFPFJ_00212 PE=3 SV=1	102.051	939		3	3	5.8	4830300	115010	0.0122513	6801200	2	0.00212993	623
A0A179HWJ6	VFPBJ_00831	Profilin OS=Purpureocillium lilacinum OX=33203 GN=VFPBJ_00831 PE=3 SV=1	14.737	142		1	1	8.5	3144300	524060	0.0558251	0	1	0.00704225	634
A0A179HZ42	VFPFJ_01404	Trehalase OS=Purpureocillium lilacinum OX=33203 GN=VFPFJ_01404 PE=3 SV=1	77.274	696		4	4	6	22907000	715860	0.0762564	45696000	2	0.00287356	667
A0A179HZE0	VFPFJ_01020	Aspartate aminotransferase OS=Purpureocillium lilacinum OX=33203 GN=VFPFJ_01020 PE=3 SV=1	48.46	446		1	1	3.1	1045300	47514	0.00506139	0	0	0	672
A0A179HZX8	VFPFJ_01220	Ser/thr protein phosphatase family OS=Purpureocillium lilacinum OX=33203 GN=VFPFJ_01220 PE=4 SV=1	72.446	648		2	2	4.3	4050100	135000	0.0143808	20728000	2	0.00308642	675
A0A179GCE2	VFPBJ_09447	alpha-galactosidase OS=Purpureocillium lilacinum OX=33203 GN=VFPBJ_09447 PE=4 SV=1	96.983	935		1	1	1.5	1506000	35022	0.00373069	1880700	1	0.00106952	65
A0A179GH52	PCL_05508	Proteasome subunit alpha type OS=Purpureocillium lilacinum OX=33203 GN=PCL_05508 PE=3 SV=1	28.916	263		1	1	8	8783800	516700	0.0550411	0	1	0.00380228	88
A0A179GJJ2	VFPBJ_08150	Nucleosome assembly protein Nap1 OS=Purpureocillium lilacinum OX=33203 GN=VFPBJ_08150 PE=3 SV=1	46.377	410		1	1	3.4	3999800	222210	0.0236707	0	1	0.00243902	103
A0A179GN00	PCL_11016	40s ribosomal protein s20 protein OS=Purpureocillium lilacinum OX=33203 GN=PCL_11016 PE=3 SV=1	13.09	116		1	1	10.3	3153500	450500	0.0479892	0	1	0.00862069	127
A0A179GN94	VFPFJ_09873	Heat shock protein OS=Purpureocillium lilacinum OX=33203 GN=VFPFJ_09873 PE=4 SV=1	64.079	575		2	2	6.4	12459000	366450	0.0390358	18201000	2	0.00347826	130
A0A179GQZ1	VFPBJ_05951	Succinate--CoA ligase [ADP-forming] subunit beta, mitochondrial OS=Purpureocillium lilacinum OX=33203 GN=VFPBJ_05951 PE=3 SV=1	48.537	447		2	2	4.7	15461000	533130	0.0567913	21149000	2	0.00447427	153
A0A179GSE2	VFPBJ_05828	1,3-beta-glucanosyltransferase OS=Purpureocillium lilacinum OX=33203 GN=VFPBJ_05828 PE=3 SV=1	53.247	482		2	2	6.8	9328200	388680	0.0414038	12871000	1	0.00207469	164
A0A179GV75	VFPBJ_04439	60S ribosomal protein L6 OS=Purpureocillium lilacinum OX=33203 GN=VFPBJ_04439 PE=3 SV=1	22.375	200		3	3	11	32011000	2910100	0.309996	39473000	2	0.01	203
A0A179GXS0	VFPFJ_08560	glutamate-5-semialdehyde dehydrogenase OS=Purpureocillium lilacinum OX=33203 GN=VFPFJ_08560 PE=3 SV=1	47.018	446		2	2	7.2	7203400	288140	0.0306939	8866600	3	0.00672646	220
A0A179GYS3	VFPBJ_10216	mRNA-nucleus export ATPase (Elf1) OS=Purpureocillium lilacinum OX=33203 GN=VFPBJ_10216 PE=3 SV=1	117.078	1054		1	1	1.3	9673700	169710	0.0180782	0	1	0.000948767	229
A0A179H0Z3	PCL_10209	Glucose-6-phosphate 1-epimerase OS=Purpureocillium lilacinum OX=33203 GN=PCL_10209 PE=3 SV=1	34.327	317		2	2	11.7	2178200	128130	0.0136489	2878600	0	0	251
A0A179H2H3	PCL_01686	Translationally-controlled tumor protein homolog OS=Purpureocillium lilacinum OX=33203 GN=PCL_01686 PE=3 SV=1	18.935	171		2	2	14	991630	123950	0.0132037	3263300	0	0	260
A0A179H2U5	VFPBJ_03335	6-phosphogluconolactonase OS=Purpureocillium lilacinum OX=33203 GN=VFPBJ_03335 PE=3 SV=1	28.339	261		2	2	13.4	5684700	378980	0.0403705	9640200	2	0.00766284	266
A0A179H346	PCL_01791	Uncharacterized protein OS=Purpureocillium lilacinum OX=33203 GN=PCL_01791 PE=4 SV=1	98.767	901		1	1	2.3	18719000	467980	0.0498512	23378000	2	0.00221976	270
A0A179H3B8	PCL_08118	Primosome PriB/single-strand DNA-binding protein OS=Purpureocillium lilacinum OX=33203 GN=PCL_08118 PE=4 SV=1	14.897	137		1	1	14.6	11050000	1105000	0.117709	0	1	0.00729927	274
A0A179H609	VFPBJ_07863	Proteasome subunit beta OS=Purpureocillium lilacinum OX=33203 GN=VFPBJ_07863 PE=3 SV=1	27.388	252		2	2	11.1	10615000	884550	0.094226	13197000	2	0.00793651	301
A0A179H6P1	PCL_02442	Glycine cleavage system P protein OS=Purpureocillium lilacinum OX=33203 GN=PCL_02442 PE=3 SV=1	116.486	1062		3	3	3.7	8850600	188310	0.0200596	7985000	3	0.00282486	308
A0A179H7V3	VFPFJ_08059	Glycoside hydrolase OS=Purpureocillium lilacinum OX=33203 GN=VFPFJ_08059 PE=4 SV=1	40.033	393		1	1	3.1	21557000	2694600	0.28704	0	1	0.00254453	323
A0A179H8F4	VFPFJ_08088	Short chain dehydrogenase OS=Purpureocillium lilacinum OX=33203 GN=VFPFJ_08088 PE=3 SV=1	31.032	291		1	1	4.1	2568300	197560	0.0210449	0	1	0.00343643	328
A0A179HA24	VFPBJ_00319	Malate synthase OS=Purpureocillium lilacinum OX=33203 GN=VFPBJ_00319 PE=3 SV=1	61.285	542		1	1	2	861300	33127	0.00352883	0	0	0	343
A0A179HAA8	VFPBJ_00501	Cytoskeleton assembly control protein Sla2 OS=Purpureocillium lilacinum OX=33203 GN=VFPBJ_00501 PE=3 SV=1	118.843	1051		2	2	2.2	3873300	59589	0.00634767	5057900	2	0.00190295	345
A0A179HFI6	VFPFJ_06853	4-hydroxyphenylpyruvate dioxygenase OS=Purpureocillium lilacinum OX=33203 GN=VFPFJ_06853 PE=3 SV=1	46.847	420		2	2	6.4	3629900	191050	0.0203515	4815500	0	0	386
A0A179HGS9	VFPFJ_05653	U3 small nucleolar RNA-associated protein 10 OS=Purpureocillium lilacinum OX=33203 GN=VFPFJ_05653 PE=3 SV=1	199.353	1802		1	1	0.6	28007000	329500	0.0350997	0	1	0.000554939	404
A0A179HHS2	PCL_08062	Ribosomal protein S22, S8 family OS=Purpureocillium lilacinum OX=33203 GN=PCL_08062 PE=3 SV=1	14.784	130		1	1	10.8	10134000	1688900	0.179909	0	1	0.00769231	417
A0A179HID9	VFPFJ_05797	Elicitor protein OS=Purpureocillium lilacinum OX=33203 GN=VFPFJ_05797 PE=4 SV=1	33.345	314		1	1	3.5	1758100	109880	0.0117049	0	0	0	431
A0A179HIK5	VFPBJ_03623	Aspartyl aminopeptidase OS=Purpureocillium lilacinum OX=33203 GN=VFPBJ_03623 PE=3 SV=1	54.372	497		3	3	8.7	14215000	546720	0.0582389	22320000	2	0.00402414	433
A0A179HJS2	PCL_01849	Adenylosuccinate synthetase OS=Purpureocillium lilacinum OX=33203 GN=PCL_01849 PE=3 SV=1	46.944	423		2	2	5.7	6946500	330780	0.0352361	5040500	1	0.00236407	444
A0A179HLP1	VFPFJ_04631	40S ribosomal protein S19 OS=Purpureocillium lilacinum OX=33203 GN=VFPFJ_04631 PE=3 SV=1	16.724	151		1	1	8.6	1422600	158070	0.0168383	0	0	0	474
A0A179HQA6	VFPFJ_03350	Glycoside hydrolase family 17 OS=Purpureocillium lilacinum OX=33203 GN=VFPFJ_03350 PE=4 SV=1	55.036	526		1	1	2.1	1813600	78851	0.00839954	0	0	0	537
A0A179HSF2	PCL_02680	60S ribosomal protein L7 OS=Purpureocillium lilacinum OX=33203 GN=PCL_02680 PE=3 SV=1	28.577	249		1	1	7.6	32612000	2964800	0.315823	0	1	0.00401606	573
A0A179HSN9	VFPFJ_04180	Uncharacterized protein OS=Purpureocillium lilacinum OX=33203 GN=VFPFJ_04180 PE=4 SV=1	17.878	173		3	3	28.9	9872000	1974400	0.210321	11495000	1	0.00578035	577
A0A179HUK2	VFPBJ_07351	Enoyl-CoA hydratase/isomerase OS=Purpureocillium lilacinum OX=33203 GN=VFPBJ_07351 PE=4 SV=1	34.827	329		1	1	7.3	1649300	86804	0.00924673	0	1	0.00303951	608
A0A179HVP5	PCL_03432	Monosaccharide transporter OS=Purpureocillium lilacinum OX=33203 GN=PCL_03432 PE=3 SV=1	60.378	551		2	2	4	16515000	917520	0.0977381	0	1	0.00181488	622
A0A179HXL6	VFPBJ_00153	Superoxide dismutase [Cu-Zn] OS=Purpureocillium lilacinum OX=33203 GN=VFPBJ_00153 PE=3 SV=1	15.966	154		2	2	22.1	8219700	821970	0.0875597	10265000	2	0.012987	649
A0A179HXP9	VFPFJ_00430	Candidapepsin-4 OS=Purpureocillium lilacinum OX=33203 GN=VFPFJ_00430 PE=3 SV=1	55.515	526		2	2	5.9	7540800	290030	0.0308952	11023000	1	0.00190114	652
A0A179G0S1	VFPBJ_09033	Uncharacterized protein OS=Purpureocillium lilacinum OX=33203 GN=VFPBJ_09033 PE=4 SV=1	20.289	186		2	2	21	5062200	1012400	0.107845	5198600	1	0.00537634	38
A0A179G9L4	PCL_11216	Small secreted protein OS=Purpureocillium lilacinum OX=33203 GN=PCL_11216 PE=4 SV=1	15.643	147		1	1	8.2	23633000	3376200	0.359647	0	0	0	48
A0A179GHZ9	VFPBJ_07435	nitric oxide dioxygenase OS=Purpureocillium lilacinum OX=33203 GN=VFPBJ_07435 PE=3 SV=1	45.852	418		1	1	3.3	3289700	156650	0.016687	4108400	0	0	93
A0A179GL15	PCL_06854	Lipase 1 OS=Purpureocillium lilacinum OX=33203 GN=PCL_06854 PE=3 SV=1	46.459	437		2	2	7.8	2625400	131270	0.0139834	0	1	0.00228833	111
A0A179GLY7	VFPBJ_07027	Xanthine phosphoribosyltransferase 1 OS=Purpureocillium lilacinum OX=33203 GN=VFPBJ_07027 PE=4 SV=1	22.861	204		1	1	5.4	1596500	177390	0.0188963	0	1	0.00490196	117
A0A179GNX7	VFPBJ_07201	HIT family protein 1 OS=Purpureocillium lilacinum OX=33203 GN=VFPBJ_07201 PE=4 SV=1	14.691	133		1	1	12.8	1886200	269450	0.0287029	0	1	0.0075188	134
A0A179GPQ8	PCL_11181	Pyruvate decarboxylase OS=Purpureocillium lilacinum OX=33203 GN=PCL_11181 PE=3 SV=1	63.177	573		2	2	5.4	3320800	122990	0.0131014	3200600	1	0.0017452	143
A0A179GSX8	VFPBJ_09381	C-1-tetrahydrofolate synthase, mitochondrial OS=Purpureocillium lilacinum OX=33203 GN=VFPBJ_09381 PE=3 SV=1	100.33	939		2	2	2.6	6184300	143820	0.0153203	7587600	2	0.00212993	178
A0A179GUP8	VFPBJ_04269	6,7-dimethyl-8-ribityllumazine synthase OS=Purpureocillium lilacinum OX=33203 GN=VFPBJ_04269 PE=3 SV=1	21.775	210		1	1	6.7	11690000	1461300	0.155664	0	1	0.0047619	199
A0A179GX38	PCL_01548	ribonuclease T1 OS=Purpureocillium lilacinum OX=33203 GN=PCL_01548 PE=4 SV=1	13.246	131		1	1	7.6	3386900	677390	0.0721584	0	1	0.00763359	213
A0A179GXV6	VFPFJ_08527	indoleamine 2,3-dioxygenase OS=Purpureocillium lilacinum OX=33203 GN=VFPFJ_08527 PE=3 SV=1	55.763	497		2	2	5	998510	39940	0.00425458	0	1	0.00201207	223
A0A179GYX4	PCL_02637	1-aminocyclopropane-1-carboxylate deaminase OS=Purpureocillium lilacinum OX=33203 GN=PCL_02637 PE=3 SV=1	36.913	347		2	2	9.5	16151000	850060	0.090552	20378000	2	0.00576369	230
A0A179H213	PCL_07618	Putative ribosomal protein S13.e OS=Purpureocillium lilacinum OX=33203 GN=PCL_07618 PE=3 SV=1	16.822	151		2	2	17.9	2559700	284410	0.0302966	0	2	0.013245	258
A0A179H2P8	VFPBJ_03080	Pyruvate carboxylase OS=Purpureocillium lilacinum OX=33203 GN=VFPBJ_03080 PE=4 SV=1	130.415	1189		1	1	1.6	259070	4317.9	0.000459961	0	0	0	263
A0A179H345	VFPBJ_03423	Cysteine synthase OS=Purpureocillium lilacinum OX=33203 GN=VFPBJ_03423 PE=4 SV=1	39.751	370		2	2	10.5	7030300	370020	0.0394161	8480400	2	0.00540541	269
A0A179H426	PCL_07838	40S ribosomal protein S18 OS=Purpureocillium lilacinum OX=33203 GN=PCL_07838 PE=3 SV=1	17.876	156		1	1	7.7	1460400	146040	0.0155568	0	0	0	278
A0A179H711	VFPFJ_07740	Peptidyl-prolyl cis-trans isomerase OS=Purpureocillium lilacinum OX=33203 GN=VFPFJ_07740 PE=3 SV=1	29.267	271		2	2	7.7	12448000	1037300	0.110498	15545000	2	0.00738007	312
A0A179H756	VFPFJ_07987	5'-3' exoribonuclease 1 OS=Purpureocillium lilacinum OX=33203 GN=VFPFJ_07987 PE=3 SV=1	158.031	1412		2	2	1.7	14289000	174250	0.0185618	34171000	2	0.00141643	314
A0A179H7J2	PCL_00261	Ribosomal protein L14 OS=Purpureocillium lilacinum OX=33203 GN=PCL_00261 PE=3 SV=1	16.551	147		1	1	10.9	2457300	409550	0.043627	0	1	0.00680272	319
A0A179H833	VFPBJ_00334	Nascent polypeptide-associated complex subunit beta OS=Purpureocillium lilacinum OX=33203 GN=VFPBJ_00334 PE=3 SV=1	19.578	179		2	2	12.3	4799600	599950	0.0639092	7250500	1	0.00558659	325
A0A179H9R4	PCL_00215	stress responsive a/b barrel domain-containing protein OS=Purpureocillium lilacinum OX=33203 GN=PCL_00215 PE=4 SV=1	12.332	111		1	1	9	6604800	1321000	0.140718	8248500	1	0.00900901	338
A0A179HB02	VFPBJ_00888	Pyrimidine 5'-nucleotidase OS=Purpureocillium lilacinum OX=33203 GN=VFPBJ_00888 PE=4 SV=1	27.306	236		2	2	12.3	5282200	352140	0.0375114	6835500	2	0.00847458	353
A0A179HE79	VFPBJ_05655	60S ribosomal protein L3 OS=Purpureocillium lilacinum OX=33203 GN=VFPBJ_05655 PE=3 SV=1	44.128	391		1	1	3.8	9276400	488230	0.0520083	0	1	0.00255754	377
A0A179HF47	PCL_03036	coproporphyrinogen oxidase OS=Purpureocillium lilacinum OX=33203 GN=PCL_03036 PE=3 SV=1	46.453	411		3	3	9.5	4140100	207000	0.0220505	4250900	1	0.00243309	384
A0A179HFP6	PCL_03207	ATP citrate synthase OS=Purpureocillium lilacinum OX=33203 GN=PCL_03207 PE=4 SV=1	72.234	661		1	1	2.3	273380	7194.1	0.000766346	0	0	0	388
A0A179HFT1	VFPFJ_06808	Phosphatidate phosphatase APP1 catalytic domain-containing protein OS=Purpureocillium lilacinum OX=33203 GN=VFPFJ_06808 PE=4 SV=1	56.616	524		1	1	2.1	68634000	2542000	0.270785	0	1	0.0019084	390
A0A179HGB4	PCL_08253	Triosephosphate isomerase OS=Purpureocillium lilacinum OX=33203 GN=PCL_08253 PE=3 SV=1	26.972	247		1	1	6.1	776530	48533	0.00516994	0	0	0	396
A0A179HGC1	VFPBJ_03307	glycine--tRNA ligase OS=Purpureocillium lilacinum OX=33203 GN=VFPBJ_03307 PE=3 SV=1	74.336	662		3	3	6.6	5679000	149450	0.01592	4255900	0	0	397
A0A179HI90	VFPFJ_05588	40S ribosomal protein S12 OS=Purpureocillium lilacinum OX=33203 GN=VFPFJ_05588 PE=3 SV=1	16.282	147		1	1	6.1	17585000	1953900	0.208138	0	0	0	429
A0A179HNK3	PCL_01150	Stress response protein (Ish1) OS=Purpureocillium lilacinum OX=33203 GN=PCL_01150 PE=4 SV=1	60.501	552		3	3	8	8150400	281050	0.0299386	12257000	2	0.00362319	512
A0A179HP61	PCL_07365	LCCL domain-containing protein OS=Purpureocillium lilacinum OX=33203 GN=PCL_07365 PE=4 SV=1	20.673	187		2	2	15	6793200	679320	0.072364	7692800	1	0.00534759	518
A0A179HP68	VFPFJ_03081	Translation machinery associated TMA7 domain-containing protein OS=Purpureocillium lilacinum OX=33203 GN=VFPFJ_03081 PE=4 SV=1	7.185	68		1	1	17.6	5268300	2634200	0.280606	0	1	0.0147059	519
A0A179HPL4	VFPFJ_04017	3'(2'),5'-bisphosphate nucleotidase OS=Purpureocillium lilacinum OX=33203 GN=VFPFJ_04017 PE=3 SV=1	47.151	445		2	2	5.2	6015300	261540	0.0278603	8805500	2	0.00449438	525
A0A179HPN0	VFPFJ_03140	TPR domain-containing protein OS=Purpureocillium lilacinum OX=33203 GN=VFPFJ_03140 PE=3 SV=1	36.715	360		2	2	8.1	4540400	252250	0.0268707	6272900	2	0.00555556	528
A0A179HSM3	PCL_03386	GPI anchored protein OS=Purpureocillium lilacinum OX=33203 GN=PCL_03386 PE=4 SV=1	58.741	525		1	1	2.5	2580400	95569	0.0101804	0	1	0.00190476	576
A0A179HTI2	VFPBJ_07165	Uricase OS=Purpureocillium lilacinum OX=33203 GN=VFPBJ_07165 PE=3 SV=1	34.512	307		1	1	6.5	5024800	386520	0.0411737	0	1	0.00325733	592
A0A179HTT1	VFPFJ_02473	Cell cycle control protein OS=Purpureocillium lilacinum OX=33203 GN=VFPFJ_02473 PE=4 SV=1	41.265	373		1	1	3.2	223320000	13958000	1.48686	0	0	0	594
A0A179HVU9	VFPBJ_06769	Cytochrome b5 OS=Purpureocillium lilacinum OX=33203 GN=VFPBJ_06769 PE=3 SV=1	14.732	137		1	1	9.5	11226000	1603800	0.170844	0	1	0.00729927	625
A0A179HWZ3	VFPFJ_00179	Probable endonuclease LCL3 OS=Purpureocillium lilacinum OX=33203 GN=VFPFJ_00179 PE=3 SV=1	98.081	884		3	3	4.3	9989400	199790	0.0212825	14283000	3	0.00339367	641
A0A179I035	VFPFJ_01059	Arf gtpase-activating protein OS=Purpureocillium lilacinum OX=33203 GN=VFPFJ_01059 PE=4 SV=1	51.303	483		1	1	2.7	4153100	138440	0.0147472	0	1	0.00207039	677
A0A179I138	VFPFJ_01588	Mannitol-1-phosphate 5-dehydrogenase OS=Purpureocillium lilacinum OX=33203 GN=VFPFJ_01588 PE=3 SV=1	44.238	393		1	1	2.8	5092500	212190	0.0226034	0	1	0.00254453	684
A0A179I1P6	VFPFJ_01593	Coatomer subunit beta' OS=Purpureocillium lilacinum OX=33203 GN=VFPFJ_01593 PE=3 SV=1	93.712	841		2	2	3.2	5341200	144360	0.0153778	6782000	2	0.00237812	687
A0A179FEI0	VFPBJ_11356	Ethyl tert-butyl ether degradation EthD OS=Purpureocillium lilacinum OX=33203 GN=VFPBJ_11356 PE=3 SV=1	11.958	107		1	1	9.3	4495400	642190	0.0684088	0	1	0.00934579	28
A0A179GC52	VFPBJ_10004	Eukaryotic translation initiation factor 2 beta subunit OS=Purpureocillium lilacinum OX=33203 GN=VFPBJ_10004 PE=3 SV=1	33.306	303		1	1	8.9	5992800	374550	0.0398986	0	1	0.00330033	61
A0A179GF92	VFPBJ_08865	Flavocytochrome c OS=Purpureocillium lilacinum OX=33203 GN=VFPBJ_08865 PE=4 SV=1	67.456	629		1	1	2.5	5081300	153980	0.0164026	0	1	0.00158983	80
A0A179GFF0	VFPBJ_06080	Arylsulfotransferase (ASST) domain-containing protein OS=Purpureocillium lilacinum OX=33203 GN=VFPBJ_06080 PE=4 SV=1	59.382	535		1	1	3.7	4636000	244000	0.0259919	0	1	0.00186916	81
A0A179GH77	VFPFJ_10375	Lipid A export ATP-binding/permease protein msbA OS=Purpureocillium lilacinum OX=33203 GN=VFPFJ_10375 PE=4 SV=1	142.796	1316		1	1	1	82659000	1312000	0.13976	0	1	0.000759878	89
A0A179GHB2	VFPFJ_10543	Uncharacterized protein OS=Purpureocillium lilacinum OX=33203 GN=VFPFJ_10543 PE=4 SV=1	24.503	226		2	2	11.9	3539300	393250	0.0418906	4421300	1	0.00442478	90
A0A179GIY5	PCL_00607	Elongation factor Tu OS=Purpureocillium lilacinum OX=33203 GN=PCL_00607 PE=3 SV=1	48.917	441		1	1	4.1	2899900	111540	0.0118817	0	1	0.00226757	99
A0A179GLC9	VFPFJ_10193	Beta-hexosaminidase OS=Purpureocillium lilacinum OX=33203 GN=VFPFJ_10193 PE=3 SV=1	68.581	614		1	1	2	675770	21799	0.00232212	0	0	0	114
A0A179GLU7	PCL_03544	Eukaryotic peptide chain release factor GTP-binding subunit OS=Purpureocillium lilacinum OX=33203 GN=PCL_03544 PE=3 SV=1	78.227	721		1	1	1.4	10663000	288200	0.0307003	0	0	0	116
A0A179GPB3	VFPBJ_07284	Succinyl-CoA:3-ketoacid-coenzyme A transferase OS=Purpureocillium lilacinum OX=33203 GN=VFPBJ_07284 PE=3 SV=1	55.428	519		1	1	2.5	12680000	551290	0.0587257	0	1	0.00192678	137
A0A179GTZ0	PCL_06253	Endonuclease/exonuclease/phosphatase family protein OS=Purpureocillium lilacinum OX=33203 GN=PCL_06253 PE=4 SV=1	64.361	607		2	2	5.6	4289100	147900	0.0157549	5356600	2	0.00329489	192
A0A179GUK3	PCL_06412	MYG1 protein OS=Purpureocillium lilacinum OX=33203 GN=PCL_06412 PE=3 SV=1	41.085	375		1	1	6.9	7409300	389960	0.0415402	0	1	0.00266667	196
A0A179GV39	VFPFJ_09586	Eukaryotic ribosomal protein L18 OS=Purpureocillium lilacinum OX=33203 GN=VFPFJ_09586 PE=3 SV=1	20.664	184		1	1	9.2	1652600	165260	0.0176042	0	1	0.00543478	201
A0A179GV42	PCL_01113	Obg-like ATPase 1 OS=Purpureocillium lilacinum OX=33203 GN=PCL_01113 PE=3 SV=1	43.929	394		1	1	2.5	4879800	203330	0.0216596	0	1	0.00253807	202
A0A179GW41	VFPBJ_04104	60S ribosomal protein L33 OS=Purpureocillium lilacinum OX=33203 GN=VFPBJ_04104 PE=3 SV=1	12.155	109		1	1	14.7	1656000	236570	0.0252004	0	1	0.00917431	208
A0A179GXJ7	PCL_06086	Vacuolar protein sorting-associated protein OS=Purpureocillium lilacinum OX=33203 GN=PCL_06086 PE=4 SV=1	63.069	541		1	1	3.3	2389800	99575	0.0106071	0	1	0.00184843	219
A0A179GZ97	VFPFJ_09119	Inosine-5'-monophosphate dehydrogenase OS=Purpureocillium lilacinum OX=33203 GN=VFPFJ_09119 PE=3 SV=1	57.479	539		2	2	5.4	585210	21674	0.00230881	0	0	0	232
A0A179H147	PCL_06742	Branched-chain-amino-acid aminotransferase OS=Purpureocillium lilacinum OX=33203 GN=PCL_06742 PE=3 SV=1	46.865	428		2	2	7	4892100	181190	0.0193011	7374400	2	0.0046729	252
A0A179H1U0	VFPBJ_02288	60s acidic ribosomal protein domain-containing protein OS=Purpureocillium lilacinum OX=33203 GN=VFPBJ_02288 PE=3 SV=1	10.86	109		1	1	15.6	1730900	576970	0.0614613	0	1	0.00917431	257
A0A179H358	VFPBJ_03220	Proteasome subunit beta OS=Purpureocillium lilacinum OX=33203 GN=VFPBJ_03220 PE=3 SV=1	31.104	283		1	1	4.9	5214600	347640	0.0370321	0	1	0.00353357	271
A0A179H393	VFPBJ_02728	oxoglutarate dehydrogenase (succinyl-transferring) OS=Purpureocillium lilacinum OX=33203 GN=VFPBJ_02728 PE=3 SV=1	120.185	1066		1	1	1.4	5561300	101120	0.0107717	0	1	0.000938086	272
A0A179H4C1	VFPBJ_03017	Acid phosphatase OS=Purpureocillium lilacinum OX=33203 GN=VFPBJ_03017 PE=4 SV=1	47.589	422		1	1	4.5	4101700	178330	0.0189965	0	0	0	281
A0A179H559	VFPBJ_03421	Enoyl-CoA hydratase OS=Purpureocillium lilacinum OX=33203 GN=VFPBJ_03421 PE=3 SV=1	31.518	290		1	1	4.8	11225000	748320	0.0797142	0	0	0	290
A0A179H5I0	VFPBJ_08051	alkaline phosphatase OS=Purpureocillium lilacinum OX=33203 GN=VFPBJ_08051 PE=3 SV=1	72.895	666		1	1	2	2153100	69454	0.00739853	0	1	0.0015015	295
A0A179H9D6	VFPBJ_00777	isocitrate dehydrogenase (NAD(+)) OS=Purpureocillium lilacinum OX=33203 GN=VFPBJ_00777 PE=3 SV=1	41.33	382		2	2	6.3	8263800	393510	0.0419183	13521000	2	0.0052356	334
A0A179HAQ4	PCL_12326	Clathrin light chain OS=Purpureocillium lilacinum OX=33203 GN=PCL_12326 PE=3 SV=1	25.598	237		1	1	13.9	4887400	543040	0.0578469	0	1	0.00421941	352
A0A179HBW3	PCL_13105	Pentatricopeptide repeat protein OS=Purpureocillium lilacinum OX=33203 GN=PCL_13105 PE=4 SV=1	127.303	1157		1	1	0.9	0	NA	NA	0	1	0.000864304	361
A0A179HDF5	VFPFJ_06881	UBA/TS-N domain-containingprotein OS=Purpureocillium lilacinum OX=33203 GN=VFPFJ_06881 PE=4 SV=1	129.545	1229		1	1	1.4	2597700	39359	0.00419269	0	1	0.00081367	368
A0A179HDL7	VFPFJ_06772	Uncharacterized protein OS=Purpureocillium lilacinum OX=33203 GN=VFPFJ_06772 PE=4 SV=1	46.6	436		1	1	3.4	4516900	322630	0.0343679	0	1	0.00229358	370
A0A179HEV9	VFPFJ_07371	chorismate synthase OS=Purpureocillium lilacinum OX=33203 GN=VFPFJ_07371 PE=3 SV=1	42.35	396		1	1	2.5	2691200	103510	0.0110263	0	1	0.00252525	382
A0A179HFS0	VFPFJ_06774	Hsp70 family chaperone OS=Purpureocillium lilacinum OX=33203 GN=VFPFJ_06774 PE=4 SV=1	109.309	1009		1	1	1.3	1726500	29767	0.00317091	0	1	0.00099108	389
A0A179HGN6	VFPFJ_07243	90S preribosome component RRP12 OS=Purpureocillium lilacinum OX=33203 GN=VFPFJ_07243 PE=3 SV=1	138.386	1263		1	1	0.7	11630000	228040	0.0242918	0	0	0	400
A0A179HI33	VFPBJ_01874	Myosin regulatory light chain cdc4 OS=Purpureocillium lilacinum OX=33203 GN=VFPBJ_01874 PE=4 SV=1	16.351	147		1	1	7.5	3991600	362870	0.0386544	0	0	0	421
A0A179HI34	VFPFJ_06509	Metalloprotease 1 protein OS=Purpureocillium lilacinum OX=33203 GN=VFPFJ_06509 PE=3 SV=1	30.491	282		1	1	4.3	2560100	640030	0.0681787	3197200	1	0.0035461	422
A0A179HI62	VFPFJ_06321	6-hydroxy-D-nicotine oxidase OS=Purpureocillium lilacinum OX=33203 GN=VFPFJ_06321 PE=4 SV=1	56.15	519		1	1	3.5	3727100	138040	0.0147046	0	1	0.00192678	424
A0A179HI63	VFPBJ_03388	NAD dependent epimerase/dehydratase family protein OS=Purpureocillium lilacinum OX=33203 GN=VFPBJ_03388 PE=4 SV=1	31.945	296		1	1	5.4	2268300	133430	0.0142135	0	1	0.00337838	425
A0A179HJ82	PCL_02236	Cytochrome b-c1 complex subunit Rieske, mitochondrial OS=Purpureocillium lilacinum OX=33203 GN=PCL_02236 PE=3 SV=1	25.304	237		2	2	13.5	3900300	325030	0.0346236	4967300	2	0.00843882	436
A0A179HL94	VFPBJ_03165	Proline iminopeptidase OS=Purpureocillium lilacinum OX=33203 GN=VFPBJ_03165 PE=3 SV=1	52.704	473		1	1	2.3	2563700	128190	0.0136553	0	1	0.00211416	462
A0A179HLD8	VFPFJ_05395	C2 domain-containing protein OS=Purpureocillium lilacinum OX=33203 GN=VFPFJ_05395 PE=4 SV=1	163.593	1486		1	1	1.3	6195100	89784	0.00956417	0	1	0.000672948	464
A0A179HLS7	VFPBJ_03239	Carboxypeptidase OS=Purpureocillium lilacinum OX=33203 GN=VFPBJ_03239 PE=3 SV=1	61.388	554		1	1	1.4	1356700	58985	0.00628333	0	0	0	476
A0A179HM34	VFPFJ_03107	Carbohydrate esterase family 5 protein OS=Purpureocillium lilacinum OX=33203 GN=VFPFJ_03107 PE=4 SV=1	31.465	316		1	1	7.6	3033200	216660	0.0230795	0	1	0.00316456	483
A0A179HNH3	VFPBJ_04506	Endoribonuclease L-PSP OS=Purpureocillium lilacinum OX=33203 GN=VFPBJ_04506 PE=3 SV=1	13.544	125		1	1	11.2	8849600	1264200	0.134668	0	0	0	509
A0A179HNI0	VFPFJ_05387	Calcium/calmodulin-dependent protein kinase OS=Purpureocillium lilacinum OX=33203 GN=VFPFJ_05387 PE=3 SV=1	47.164	416		1	1	3.4	276060	11043	0.00117635	0	0	0	510
A0A179HQZ5	VFPFJ_03493	Transcription factor btf3 OS=Purpureocillium lilacinum OX=33203 GN=VFPFJ_03493 PE=4 SV=1	87.062	787		1	1	2.4	4398400	109960	0.0117134	6720200	2	0.0025413	550
A0A179HS43	PCL_01372	acetyl-CoA C-acetyltransferase OS=Purpureocillium lilacinum OX=33203 GN=PCL_01372 PE=3 SV=1	43.642	419		1	1	3.1	1151000	63942	0.00681137	0	1	0.00238663	567
A0A179HS59	PCL_10861	Amidohydrolase family protein OS=Purpureocillium lilacinum OX=33203 GN=PCL_10861 PE=3 SV=1	38.624	339		1	1	5.3	11472000	764800	0.0814697	14327000	1	0.00294985	568
A0A179HT97	VFPFJ_01734	Lysophospholipase OS=Purpureocillium lilacinum OX=33203 GN=VFPFJ_01734 PE=3 SV=1	79.614	751		1	1	1.7	1797900	48592	0.00517622	0	1	0.00133156	588
A0A179HU60	VFPFJ_00134	Allantoicase OS=Purpureocillium lilacinum OX=33203 GN=VFPFJ_00134 PE=3 SV=1	39.219	360		2	2	9.4	4367200	242620	0.0258449	5454000	2	0.00555556	599
A0A179HUB6	VFPBJ_00166	ATP synthase subunit d, mitochondrial OS=Purpureocillium lilacinum OX=33203 GN=VFPBJ_00166 PE=3 SV=1	19.433	173		1	1	12.1	2316900	193080	0.0205677	0	1	0.00578035	601
A0A179HVD2	PCL_03310	Cytochrome c oxidase polypeptide IV OS=Purpureocillium lilacinum OX=33203 GN=PCL_03310 PE=4 SV=1	22.453	205		1	1	13.2	5559100	505370	0.0538341	0	1	0.00487805	618
A0A179HWF8	VFPFJ_00944	Orotate phosphoribosyltransferase OS=Purpureocillium lilacinum OX=33203 GN=VFPFJ_00944 PE=3 SV=1	25.341	234		1	1	6	2468100	164540	0.0175275	0	1	0.0042735	633
A0A179HYA8	VFPFJ_01507	ATPase synthesis protein 25 OS=Purpureocillium lilacinum OX=33203 GN=VFPFJ_01507 PE=3 SV=1	58.326	520		1	1	2.1	32147000	1461200	0.155653	0	1	0.00192308	659
A0A179HYS7	VFPFJ_00619	Carnitine acetyl transferase OS=Purpureocillium lilacinum OX=33203 GN=VFPFJ_00619 PE=3 SV=1	71.379	636		1	1	2	6092000	160320	0.017078	0	1	0.00157233	665
A0A179HZ52	PCL_11440	Proteasome subunit beta OS=Purpureocillium lilacinum OX=33203 GN=PCL_11440 PE=3 SV=1	25.005	229		2	2	10	10171000	782380	0.0833424	12672000	1	0.00436681	669
A0A179I0A9	VFPFJ_01149	Eukaryotic translation initiation factor subunit eIF-4F OS=Purpureocillium lilacinum OX=33203 GN=VFPFJ_01149 PE=4 SV=1	165.833	1549		1	1	0.7	9635400	116090	0.0123664	0	1	0.000645578	678
A0A179EXS1	VFPFJ_11702	Reverse transcriptase OS=Purpureocillium lilacinum OX=33203 GN=VFPFJ_11702 PE=4 SV=1	128.682	1155		1	1	1.3	25035000	362820	0.0386491	0	0	0	22
A0A179EZB1	VFPFJ_11666	chitinase OS=Purpureocillium lilacinum OX=33203 GN=VFPFJ_11666 PE=3 SV=1	25.432	233		1	1	5.2	522600	58066	0.00618543	0	0	0	24
A0A179FAR7	VFPFJ_11416	Endoribonuclease l-PSP domain-containing protein OS=Purpureocillium lilacinum OX=33203 GN=VFPFJ_11416 PE=4 SV=1	18.112	165		1	1	12.1	1970400	281480	0.0299844	2460800	1	0.00606061	27
A0A179FWP8	PCL_01160	Esterase/lipase OS=Purpureocillium lilacinum OX=33203 GN=PCL_01160 PE=4 SV=1	34.949	314		1	1	3.2	1090200	54508	0.00580642	0	0	0	37
A0A179GC90	VFPBJ_09123	Phosphoglycerate mutase family protein OS=Purpureocillium lilacinum OX=33203 GN=VFPBJ_09123 PE=4 SV=1	26.589	242		1	1	6.2	3124400	390550	0.041603	0	1	0.00413223	63
A0A179GCY6	VFPFJ_10857	Cellulase OS=Purpureocillium lilacinum OX=33203 GN=VFPFJ_10857 PE=3 SV=1	23.966	234		1	1	7.7	2087900	260980	0.0278007	0	1	0.0042735	69
A0A179GEZ9	PCL_09894	Translation Initiation Factor Eif4e OS=Purpureocillium lilacinum OX=33203 GN=PCL_09894 PE=3 SV=1	28.395	255		1	1	10.2	1347900	112320	0.0119648	1683300	1	0.00392157	78
A0A179GI97	VFPBJ_08057	Cell division control protein 12 OS=Purpureocillium lilacinum OX=33203 GN=VFPBJ_08057 PE=3 SV=1	44.423	385		1	1	2.3	5336300	266810	0.0284217	0	1	0.0025974	95
A0A179GIG4	VFPFJ_10426	von Willebrand domain-containing protein OS=Purpureocillium lilacinum OX=33203 GN=VFPFJ_10426 PE=4 SV=1	100.114	935		1	1	1.9	1771100	32798	0.00349378	2211900	1	0.00106952	97
A0A179GIK1	VFPFJ_10476	Glycerol dehydrogenase OS=Purpureocillium lilacinum OX=33203 GN=VFPFJ_10476 PE=4 SV=1	34.158	310		1	1	4.5	1294000	71891	0.00765813	0	0	0	98
A0A179GJX9	VFPFJ_10217	Calnexin OS=Purpureocillium lilacinum OX=33203 GN=VFPFJ_10217 PE=3 SV=1	73.84	682		1	1	3.2	1605000	48637	0.00518102	0	1	0.00146628	104
A0A179GKA8	VFPBJ_08303	GPI anchored serine-threonine rich protein OS=Purpureocillium lilacinum OX=33203 GN=VFPBJ_08303 PE=4 SV=1	21.055	211		1	1	7.6	1611700	146520	0.0156079	0	0	0	105
A0A179GKE0	VFPFJ_10335	Acetylornithine deacetylase OS=Purpureocillium lilacinum OX=33203 GN=VFPFJ_10335 PE=3 SV=1	48.969	459		1	1	3.7	799590	44422	0.00473202	998590	0	0	106
A0A179GKI0	VFPBJ_06516	Ferric-chelate reductase OS=Purpureocillium lilacinum OX=33203 GN=VFPBJ_06516 PE=4 SV=1	72.095	646		1	1	2.2	1515700	50524	0.00538203	0	1	0.00154799	107
A0A179GP03	VFPBJ_05220	Serine peptidase OS=Purpureocillium lilacinum OX=33203 GN=VFPBJ_05220 PE=3 SV=1	64.156	583		1	1	3.9	13685000	547400	0.0583114	17091000	1	0.00171527	135
A0A179GQQ4	PCL_03209	ATP citrate synthase OS=Purpureocillium lilacinum OX=33203 GN=PCL_03209 PE=4 SV=1	53.257	489		1	1	3.5	1163000	52862	0.00563108	0	0	0	152
A0A179GSV1	VFPFJ_09462	Transcription elongation factor Spt6 OS=Purpureocillium lilacinum OX=33203 GN=VFPFJ_09462 PE=3 SV=1	163.32	1411		1	1	1.1	2019100	26222	0.00279328	0	1	0.000708717	175
A0A179GSW0	VFPFJ_09472	Isocitrate lyase OS=Purpureocillium lilacinum OX=33203 GN=VFPFJ_09472 PE=3 SV=1	59.931	548		1	1	2.4	746440	24079	0.002565	932210	0	0	176
A0A179GT72	VFPBJ_06125	Heme-binding protein OS=Purpureocillium lilacinum OX=33203 GN=VFPBJ_06125 PE=4 SV=1	16.458	161		1	1	14.3	1408900	176120	0.018761	1759600	1	0.00621118	183
A0A179GUR7	VFPBJ_04218	SecE/SeC61-gamma subunits of protein translocation complex domain-containing protein OS=Purpureocillium lilacinum OX=33203 GN=VFPBJ_04218 PE=3 SV=1	7.684	70		1	1	17.1	1266200	316540	0.0337192	0	1	0.0142857	200
A0A179GVH6	VFPBJ_09667	Uncharacterized protein OS=Purpureocillium lilacinum OX=33203 GN=VFPBJ_09667 PE=4 SV=1	21.038	187		1	1	6.4	3107600	282510	0.0300942	0	0	0	207
A0A179GXA0	VFPBJ_04445	RNA recognition motif family protein OS=Purpureocillium lilacinum OX=33203 GN=VFPBJ_04445 PE=3 SV=1	41.769	380		1	1	4.7	1632900	90718	0.00966366	0	1	0.00263158	216
A0A179GXS1	PCL_01288	Homoserine dehydrogenase OS=Purpureocillium lilacinum OX=33203 GN=PCL_01288 PE=3 SV=1	38.492	365		1	1	6	2689100	122230	0.0130205	0	1	0.00273973	221
A0A179GY49	VFPFJ_08690	Uncharacterized protein OS=Purpureocillium lilacinum OX=33203 GN=VFPFJ_08690 PE=4 SV=1	25.005	230		1	1	4.8	1679700	167970	0.0178929	0	0	0	225
A0A179GZ33	VFPBJ_08355	RPEL repeat protein OS=Purpureocillium lilacinum OX=33203 GN=VFPBJ_08355 PE=4 SV=1	13.734	123		1	1	8.9	4054200	675690	0.0719773	0	1	0.00813008	231
A0A179GZY4	PCL_05963	Carboxypeptidase OS=Purpureocillium lilacinum OX=33203 GN=PCL_05963 PE=3 SV=1	71.316	637		1	1	1.9	1820200	67414	0.00718122	0	1	0.00156986	238
A0A179H0B5	VFPFJ_08612	Actin cortical patch component OS=Purpureocillium lilacinum OX=33203 GN=VFPFJ_08612 PE=4 SV=1	63.811	610		1	1	2.3	1181200	29530	0.00314566	0	0	0	239
A0A179H0U0	VFPBJ_02633	Kp4 domain-containing protein OS=Purpureocillium lilacinum OX=33203 GN=VFPBJ_02633 PE=4 SV=1	12.309	118		1	1	13.6	1331100	221860	0.0236335	1662400	0	0	247
A0A179H1A9	VFPFJ_09143	Transcription factor IIA, alpha/beta subunit OS=Purpureocillium lilacinum OX=33203 GN=VFPFJ_09143 PE=3 SV=1	38.961	363		1	1	4.7	3134700	313470	0.0333921	3914900	1	0.00275482	255
A0A179H2N4	VFPBJ_03182	RNA binding protein OS=Purpureocillium lilacinum OX=33203 GN=VFPBJ_03182 PE=4 SV=1	33.567	305		1	1	6.2	2222000	158710	0.0169065	2774900	1	0.00327869	261
A0A179H2N8	PCL_01845	Gibberellin 20-oxidase OS=Purpureocillium lilacinum OX=33203 GN=PCL_01845 PE=3 SV=1	37.461	333		1	1	4.8	1973100	93958	0.0100088	2464200	1	0.003003	262
A0A179H4A2	PCL_02371	Protein arg-6, mitochondrial OS=Purpureocillium lilacinum OX=33203 GN=PCL_02371 PE=3 SV=1	97.045	884		1	1	1.8	1702300	36219	0.0038582	2125900	1	0.00113122	280
A0A179H4K6	PCL_02464	Osmosensor, Mos1 OS=Purpureocillium lilacinum OX=33203 GN=PCL_02464 PE=3 SV=1	32.032	299		1	1	6.4	2480200	310020	0.0330246	0	0	0	284
A0A179H642	VFPFJ_08013	Uncharacterized protein OS=Purpureocillium lilacinum OX=33203 GN=VFPFJ_08013 PE=4 SV=1	35.21	330		1	1	4.5	11021000	551060	0.0587012	0	0	0	302
A0A179H7J7	VFPFJ_07798	ubiquitinyl hydrolase 1 OS=Purpureocillium lilacinum OX=33203 GN=VFPFJ_07798 PE=3 SV=1	132.845	1146		1	1	1.1	2395500	36853	0.00392574	0	1	0.0008726	320
A0A179H871	VFPFJ_07988	Chromatin assembly factor 1 subunit C OS=Purpureocillium lilacinum OX=33203 GN=VFPFJ_07988 PE=4 SV=1	48.978	439		1	1	2.7	2617600	130880	0.0139419	0	1	0.0022779	326
A0A179H9L9	VFPBJ_01005	isopentenyl-diphosphate Delta-isomerase OS=Purpureocillium lilacinum OX=33203 GN=VFPBJ_01005 PE=3 SV=1	29.548	258		1	1	8.1	3769500	289960	0.0308878	0	1	0.00387597	336
A0A179HAL1	VFPBJ_00680	Cell division control protein 3 OS=Purpureocillium lilacinum OX=33203 GN=VFPBJ_00680 PE=3 SV=1	58.532	517		1	1	1.7	0	NA	NA	0	1	0.00193424	351
A0A179HBG1	VFPBJ_00891	ribonuclease T2 OS=Purpureocillium lilacinum OX=33203 GN=VFPBJ_00891 PE=3 SV=1	35.778	320		1	1	4.4	3105100	221790	0.023626	0	1	0.003125	356
A0A179HCQ5	PCL_04666	RHO protein GDP dissociation inhibitor containing protein OS=Purpureocillium lilacinum OX=33203 GN=PCL_04666 PE=3 SV=1	22.318	198		1	1	7.1	0	NA	NA	0	1	0.00505051	366
A0A179HD42	VFPBJ_01521	Chaperone protein HSP31 OS=Purpureocillium lilacinum OX=33203 GN=VFPBJ_01521 PE=4 SV=1	25.704	239		1	1	7.5	1849200	154100	0.0164154	0	1	0.0041841	367
A0A179HDH4	VFPBJ_05745	Ceramide very long chain fatty acid hydroxylase OS=Purpureocillium lilacinum OX=33203 GN=VFPBJ_05745 PE=3 SV=1	43.281	378		1	1	6.3	1459100	85832	0.00914319	1822300	1	0.0026455	369
A0A179HDP3	PCL_09398	40S ribosomal protein S5 OS=Purpureocillium lilacinum OX=33203 GN=PCL_09398 PE=3 SV=1	23.65	213		1	1	7	3460200	314560	0.0335083	0	1	0.00469484	371
A0A179HFH1	VFPBJ_05946	Cytochrome c domain-containingprotein OS=Purpureocillium lilacinum OX=33203 GN=VFPBJ_05946 PE=3 SV=1	11.467	106		1	1	13.2	10106000	1443800	0.1538	0	0	0	385
A0A179HG03	VFPFJ_06925	Protein phophatase 2C family protein OS=Purpureocillium lilacinum OX=33203 GN=VFPFJ_06925 PE=4 SV=1	64.337	591		1	1	3.2	1440400	43648	0.00464957	1798800	1	0.00169205	392
A0A179HGT9	VFPBJ_05504	DUF866 domain-containing protein OS=Purpureocillium lilacinum OX=33203 GN=VFPBJ_05504 PE=4 SV=1	18.383	160		1	1	10.6	1961400	130760	0.0139291	0	1	0.00625	405
A0A179HH61	VFPFJ_05671	Legume-like lectin OS=Purpureocillium lilacinum OX=33203 GN=VFPFJ_05671 PE=4 SV=1	35.427	316		1	1	3.5	2208900	147260	0.0156868	0	1	0.00316456	407
A0A179HH65	VFPBJ_05384	Actin-related protein 2/3 complex subunit 3 OS=Purpureocillium lilacinum OX=33203 GN=VFPBJ_05384 PE=3 SV=1	21.879	191		1	1	5.8	504480	56054	0.00597111	0	0	0	408
A0A179HHA9	PCL_02389	Uncharacterized protein OS=Purpureocillium lilacinum OX=33203 GN=PCL_02389 PE=4 SV=1	14.224	129		1	1	9.3	45058000	5632200	0.599966	56271000	1	0.00775194	412
A0A179HHJ4	VFPFJ_06310	RNA polymerase II-associated protein OS=Purpureocillium lilacinum OX=33203 GN=VFPFJ_06310 PE=3 SV=1	44.791	412		1	1	2.9	1997600	83235	0.00886654	0	1	0.00242718	414
A0A179HI48	VFPBJ_03369	Structural maintenance of chromosomes protein OS=Purpureocillium lilacinum OX=33203 GN=VFPBJ_03369 PE=3 SV=1	136.863	1199		1	1	1.5	1524600	21781	0.0023202	1904100	1	0.000834028	423
A0A179HK25	VFPFJ_04894	Alpha/beta-hydrolase OS=Purpureocillium lilacinum OX=33203 GN=VFPFJ_04894 PE=4 SV=1	44.35	410		1	1	4.9	1544300	81280	0.00865829	0	1	0.00243902	446
A0A179HK79	VFPFJ_06293	NAD(P)-binding domain-containingprotein OS=Purpureocillium lilacinum OX=33203 GN=VFPFJ_06293 PE=4 SV=1	15.962	153		1	1	12.4	2545600	282850	0.0301304	0	1	0.00653595	448
A0A179HKM7	VFPFJ_06524	Glycosyltransferase family 31 protein OS=Purpureocillium lilacinum OX=33203 GN=VFPFJ_06524 PE=4 SV=1	55.49	489		1	1	2.7	5413400	200500	0.0213581	0	0	0	454
A0A179HKZ5	PCL_07632	Small nuclear ribonucleoprotein Sm D1 OS=Purpureocillium lilacinum OX=33203 GN=PCL_07632 PE=3 SV=1	12.803	118		1	1	18.6	7680100	1920000	0.204526	9591500	1	0.00847458	459
A0A179HLF9	VFPFJ_05404	Fumarate reductase OS=Purpureocillium lilacinum OX=33203 GN=VFPFJ_05404 PE=3 SV=1	54.158	513		1	1	2.5	3057700	109210	0.0116335	0	0	0	466
A0A179HLI4	VFPFJ_04392	Peptidyl-prolyl cis-trans isomerase OS=Purpureocillium lilacinum OX=33203 GN=VFPFJ_04392 PE=3 SV=1	54.784	478		1	1	2.1	1635800	71123	0.00757632	0	0	0	468
A0A179HM00	VFPFJ_04659	Amidohydrolase OS=Purpureocillium lilacinum OX=33203 GN=VFPFJ_04659 PE=3 SV=1	147.545	1352		1	1	1.2	3611800	76848	0.00818617	0	1	0.000739645	479
A0A179HMZ5	PCL_04774	Cytochrome c1, heme protein, mitochondrial OS=Purpureocillium lilacinum OX=33203 GN=PCL_04774 PE=4 SV=1	35.427	322		1	1	5.3	2530900	210910	0.022467	3160800	1	0.00310559	499
A0A179HP01	PCL_07854	Cleavage and polyadenylation specific factor 5 OS=Purpureocillium lilacinum OX=33203 GN=PCL_07854 PE=4 SV=1	30.115	266		1	1	6.4	1835500	122370	0.0130354	0	1	0.0037594	516
A0A179HPL8	VFPFJ_05442	E3 ubiquitin ligase complex SCF subunit OS=Purpureocillium lilacinum OX=33203 GN=VFPFJ_05442 PE=3 SV=1	19.757	172		1	1	8.7	1106900	92241	0.0098259	0	0	0	526
A0A179HQU5	VFPFJ_03651	Dipeptidyl peptidase 3 OS=Purpureocillium lilacinum OX=33203 GN=VFPFJ_03651 PE=3 SV=1	78.05	706		1	1	2.3	582660	15333	0.00163334	727670	0	0	548
A0A179HRF8	PCL_06107	Tetratricopeptide repeat domain containing protein OS=Purpureocillium lilacinum OX=33203 GN=PCL_06107 PE=4 SV=1	22.912	204		1	1	8.3	1701100	154640	0.0164729	0	1	0.00490196	553
A0A179HRH7	VFPFJ_04223	Extracelular serine carboxypeptidase OS=Purpureocillium lilacinum OX=33203 GN=VFPFJ_04223 PE=3 SV=1	61.501	563		1	1	3	2829800	104810	0.0111648	0	1	0.0017762	554
A0A179HRL6	VFPFJ_04028	Uncharacterized protein OS=Purpureocillium lilacinum OX=33203 GN=VFPFJ_04028 PE=4 SV=1	11.731	110		1	1	11.8	12541000	2508100	0.267173	0	1	0.00909091	556
A0A179HRQ3	VFPFJ_03971	KH domain-containing protein OS=Purpureocillium lilacinum OX=33203 GN=VFPFJ_03971 PE=4 SV=1	139.62	1293		1	1	1.3	1953800	27912	0.0029733	0	1	0.000773395	559
A0A179HRW2	VFPFJ_01925	Regulatory protein SUAPRGA1 OS=Purpureocillium lilacinum OX=33203 GN=VFPFJ_01925 PE=4 SV=1	33.108	304		1	1	4.3	10659000	819930	0.0873424	0	1	0.00328947	561
A0A179HS14	VFPBJ_04763	lactoylglutathione lyase OS=Purpureocillium lilacinum OX=33203 GN=VFPBJ_04763 PE=3 SV=1	36.399	321		1	1	7.8	1808700	129190	0.0137619	0	1	0.00311526	564
A0A179HS87	VFPFJ_02477	Ribosome biogenesis protein OS=Purpureocillium lilacinum OX=33203 GN=VFPFJ_02477 PE=4 SV=1	53.706	485		1	1	3.3	1520900	84492	0.00900044	0	1	0.00206186	569
A0A179HSA3	VFPFJ_02497	M6 family metalloprotease domain-containing protein OS=Purpureocillium lilacinum OX=33203 GN=VFPFJ_02497 PE=4 SV=1	72.468	672		1	1	2.5	3341900	107800	0.0114833	0	1	0.0014881	570
A0A179HSD5	VFPFJ_04079	fructose-bisphosphatase OS=Purpureocillium lilacinum OX=33203 GN=VFPFJ_04079 PE=3 SV=1	39.094	356		1	1	6.7	2880500	130930	0.0139472	0	1	0.00280899	571
A0A179HSI6	VFPBJ_04935	hydroxyacid-oxoacid transhydrogenase OS=Purpureocillium lilacinum OX=33203 GN=VFPBJ_04935 PE=3 SV=1	53.54	497		1	1	4.2	1495600	59826	0.00637292	1867900	1	0.00201207	574
A0A179HTT5	VFPBJ_10516	Serine hydroxymethyltransferase OS=Purpureocillium lilacinum OX=33203 GN=VFPBJ_10516 PE=3 SV=1	53.047	481		2	1	5	863380	30835	0.00328467	1078300	0	0	595
A0A179HV89	LSM3	U6 snRNA-associated Sm-like protein LSm3 OS=Purpureocillium lilacinum OX=33203 GN=LSM3 PE=3 SV=1	10.822	97		1	1	19.6	1855000	463760	0.0494017	0	1	0.0103093	616
A0A179HVR9	PCL_13010	Fatty acid synthase subunit alpha OS=Purpureocillium lilacinum OX=33203 GN=PCL_13010 PE=3 SV=1	204.667	1863		1	1	0.8	736090	7435.2	0.000792029	919270	0	0	624
A0A179HW49	VFPFJ_02943	Phosphoglycerate mutase family protein OS=Purpureocillium lilacinum OX=33203 GN=VFPFJ_02943 PE=4 SV=1	27.419	248		1	1	6.5	1784900	162260	0.0172846	0	1	0.00403226	629
A0A179HXN7	VFPFJ_00761	F-box and WD domain-containingprotein OS=Purpureocillium lilacinum OX=33203 GN=VFPFJ_00761 PE=4 SV=1	124.627	1156		1	1	1.2	75744000	1429100	0.152234	94594000	1	0.000865052	650
A0A179HXQ0	VFPBJ_00298	aspartate-semialdehyde dehydrogenase OS=Purpureocillium lilacinum OX=33203 GN=VFPBJ_00298 PE=3 SV=1	38.664	363		1	1	6.3	1630800	108720	0.0115813	2036600	1	0.00275482	653
A0A179HY74	VFPFJ_00600	RNA recognition domain-containing protein OS=Purpureocillium lilacinum OX=33203 GN=VFPFJ_00600 PE=4 SV=1	36.795	324		1	1	3.4	5460600	420040	0.0447444	6819500	0	0	658
A0A179HYE6	PCL_10475	DNA replication licensing factor MCM3 OS=Purpureocillium lilacinum OX=33203 GN=PCL_10475 PE=3 SV=1	97.911	890		1	1	1.5	1525900	31141	0.00331727	1905700	1	0.0011236	661
A0A179I0T5	PCL_08499	chitinase OS=Purpureocillium lilacinum OX=33203 GN=PCL_08499 PE=4 SV=1	40.117	366		1	1	3.6	136550000	8032400	0.855645	0	0	0	682
A0A179I199	VFPFJ_01443	Protein SPG20 OS=Purpureocillium lilacinum OX=33203 GN=VFPFJ_01443 PE=4 SV=1	52.115	500		1	1	2.4	1909900	100520	0.0107078	2385200	1	0.002	686
A0A179F223	VFPFJ_11571	Carrier domain-containing protein OS=Purpureocillium lilacinum OX=33203 GN=VFPFJ_11571 PE=4 SV=1	29.776	274		1	1	4	0	NA	NA	0	0	0	25
A0A179F3V9	VFPBJ_07439	Pre-mRNA-splicing factor CWC25 OS=Purpureocillium lilacinum OX=33203 GN=VFPBJ_07439 PE=3 SV=1	50.294	423		1	1	2.6	0	NA	NA	0	0	0	26
A0A179FRA7	VFPFJ_11148	Histone transcription regulator 3 homolog OS=Purpureocillium lilacinum OX=33203 GN=VFPFJ_11148 PE=3 SV=1	231.926	2059		1	1	0.5	0	NA	NA	0	0	0	31
A0A179G407	VFPBJ_10648	Uncharacterized protein OS=Purpureocillium lilacinum OX=33203 GN=VFPBJ_10648 PE=4 SV=1	42.033	386		1	1	2.3	0	NA	NA	0	0	0	46
A0A179GGV5	VFPBJ_07559	Oligopeptide transporter protein OS=Purpureocillium lilacinum OX=33203 GN=VFPBJ_07559 PE=3 SV=1	99.47	877		1	1	1	0	NA	NA	0	0	0	86
A0A179GI41	VFPBJ_07475	Fungal zn(2)-Cys(6) binuclear cluster domain-containing protein OS=Purpureocillium lilacinum OX=33203 GN=VFPBJ_07475 PE=4 SV=1	6.385	60		1	1	13.3	0	NA	NA	0	0	0	94
A0A179GID1	VFPBJ_07593	Amino-acid permease inda1 OS=Purpureocillium lilacinum OX=33203 GN=VFPBJ_07593 PE=4 SV=1	64.198	582		1	1	1.9	0	NA	NA	0	0	0	96
A0A179GKP5	VFPFJ_10110	Ankyrin and het domain-containingprotein OS=Purpureocillium lilacinum OX=33203 GN=VFPFJ_10110 PE=4 SV=1	88.507	788		1	1	0.9	0	NA	NA	0	0	0	108
A0A179GL26	VFPBJ_08884	Transcription initiation factor TFIID complex subunit OS=Purpureocillium lilacinum OX=33203 GN=VFPBJ_08884 PE=4 SV=1	139.224	1238		1	1	0.9	0	NA	NA	0	0	0	112
A0A179GM75	PCL_03976	Transcriptional activator hac1 OS=Purpureocillium lilacinum OX=33203 GN=PCL_03976 PE=3 SV=1	40.817	382		1	1	2.4	1044200	116020	0.0123589	1304100	0	0	121
A0A179GMU1	VFPBJ_07325	Monocarboxylate permease-like protein OS=Purpureocillium lilacinum OX=33203 GN=VFPBJ_07325 PE=4 SV=1	54.249	505		1	1	2.6	0	NA	NA	0	0	0	126
A0A179GNL9	VFPBJ_08646	Helix-loop-helix DNA-binding domain-containing protein OS=Purpureocillium lilacinum OX=33203 GN=VFPBJ_08646 PE=4 SV=1	12.116	108		1	1	9.3	0	NA	NA	0	0	0	132
A0A179GPE1	VFPBJ_05350	Eukaryotic translation initiation factor subunit eIF2B-gamma OS=Purpureocillium lilacinum OX=33203 GN=VFPBJ_05350 PE=4 SV=1	60.492	561		1	1	4.6	2823800	108610	0.0115696	3526600	0	0	141
A0A179GPF5	VFPBJ_05237	Conserved leucine-rich repeat protein OS=Purpureocillium lilacinum OX=33203 GN=VFPBJ_05237 PE=4 SV=1	193.586	1759		1	1	0.6	0	NA	NA	0	0	0	142
A0A179GQ91	VFPFJ_09795	Kinesin family protein (BimC) OS=Purpureocillium lilacinum OX=33203 GN=VFPFJ_09795 PE=3 SV=1	129.336	1163		1	1	1	0	NA	NA	0	0	0	146
A0A179GQN3	VFPBJ_05245	Glucose-methanol-choline (Gmc) oxidoreductase OS=Purpureocillium lilacinum OX=33203 GN=VFPBJ_05245 PE=3 SV=1	65.585	593		1	1	1.9	0	NA	NA	0	0	0	150
A0A179GR75	VFPBJ_05435	AMP-binding enzyme OS=Purpureocillium lilacinum OX=33203 GN=VFPBJ_05435 PE=4 SV=1	75.661	692		1	1	1.6	0	NA	NA	0	0	0	156
A0A179GS80	VFPFJ_09241	Chromatin-remodeling ATPase INO80 OS=Purpureocillium lilacinum OX=33203 GN=VFPFJ_09241 PE=3 SV=1	204.76	1816		1	1	0.5	0	NA	NA	0	0	0	163
A0A179GSX3	PCL_06480	Zinc-binding oxidoreductase CipB OS=Purpureocillium lilacinum OX=33203 GN=PCL_06480 PE=4 SV=1	36.43	343		1	1	4.7	0	NA	NA	0	0	0	177
A0A179GSY4	PCL_03202	Peptidyl-tRNA hydrolase OS=Purpureocillium lilacinum OX=33203 GN=PCL_03202 PE=4 SV=1	29.364	268		1	1	4.1	0	NA	NA	0	0	0	179
A0A179GTP7	VFPFJ_09281	Voltage-gated potassium channel subunit beta-1 channel subunit beta-1 OS=Purpureocillium lilacinum OX=33203 GN=VFPFJ_09281 PE=3 SV=1	39.327	353		1	1	2.5	0	NA	NA	0	0	0	188
A0A179GUF3	VFPFJ_09376	Uncharacterized protein OS=Purpureocillium lilacinum OX=33203 GN=VFPFJ_09376 PE=4 SV=1	77.495	720		1	1	1.4	0	NA	NA	0	0	0	195
A0A179GUM4	PCL_06438	FHA domain protein OS=Purpureocillium lilacinum OX=33203 GN=PCL_06438 PE=4 SV=1	73.716	686		1	1	1.3	6883500	382420	0.040737	0	0	0	198
A0A179GWW7	VFPBJ_04315	Prohibitin OS=Purpureocillium lilacinum OX=33203 GN=VFPBJ_04315 PE=3 SV=1	34.115	310		1	1	2.9	0	NA	NA	0	0	0	211
A0A179GXE6	VFPBJ_04383	AGC/NDR protein kinase OS=Purpureocillium lilacinum OX=33203 GN=VFPBJ_04383 PE=4 SV=1	91.575	812		1	1	2	0	NA	NA	0	0	0	217
A0A179GXV4	VFPBJ_04655	Centrosomin N-terminal motif 1 domain-containing protein OS=Purpureocillium lilacinum OX=33203 GN=VFPBJ_04655 PE=4 SV=1	103.868	954		1	1	1	0	NA	NA	0	0	0	222
A0A179H0L8	VFPFJ_08876	Uncharacterized protein OS=Purpureocillium lilacinum OX=33203 GN=VFPFJ_08876 PE=4 SV=1	133.15	1260		1	1	0.7	0	NA	NA	0	0	0	244
A0A179H2X5	VFPBJ_02580	Autophagy-related protein 16 OS=Purpureocillium lilacinum OX=33203 GN=VFPBJ_02580 PE=3 SV=1	23.284	205		1	1	8.8	0	NA	NA	0	0	0	267
A0A179H5P6	VFPFJ_07895	Uncharacterized protein OS=Purpureocillium lilacinum OX=33203 GN=VFPFJ_07895 PE=4 SV=1	76.99	700		1	1	1.1	0	NA	NA	0	0	0	298
A0A179H6N6	VFPFJ_07620	Sugar transporter protein OS=Purpureocillium lilacinum OX=33203 GN=VFPFJ_07620 PE=3 SV=1	56.753	515		1	1	5	5182800	287930	0.0306715	0	0	0	307
A0A179H727	VFPBJ_00007	Amine oxidase OS=Purpureocillium lilacinum OX=33203 GN=VFPBJ_00007 PE=3 SV=1	72.752	653		1	1	1.5	0	NA	NA	0	0	0	313
A0A179H793	VFPBJ_00106	CVNH domain-containing protein OS=Purpureocillium lilacinum OX=33203 GN=VFPBJ_00106 PE=4 SV=1	15.105	140		1	1	9.3	0	NA	NA	0	0	0	316
A0A179H955	PCL_12819	Chromatin remodeling complex subunit OS=Purpureocillium lilacinum OX=33203 GN=PCL_12819 PE=3 SV=1	85.324	749		1	1	1.5	0	NA	NA	0	0	0	333
A0A179H9L5	VFPBJ_00243	Non-structural maintenance of chromosomes element 4 OS=Purpureocillium lilacinum OX=33203 GN=VFPBJ_00243 PE=3 SV=1	49.76	441		1	1	2.3	0	NA	NA	0	0	0	335
A0A179HEJ0	VFPFJ_07102	Uncharacterized protein OS=Purpureocillium lilacinum OX=33203 GN=VFPFJ_07102 PE=4 SV=1	42.71	387		1	1	2.6	0	NA	NA	0	0	0	378
A0A179HEN0	VFPFJ_07142	Cyclin dependent kinase (Pho85) OS=Purpureocillium lilacinum OX=33203 GN=VFPFJ_07142 PE=4 SV=1	128.097	1166		1	1	0.9	0	NA	NA	0	0	0	381
A0A179HF15	VFPBJ_06066	Alpha-taxilin OS=Purpureocillium lilacinum OX=33203 GN=VFPBJ_06066 PE=3 SV=1	52.211	455		1	1	2	0	NA	NA	0	0	0	383
A0A179HGX1	VFPFJ_07175	UDP-glucose,sterol transferase OS=Purpureocillium lilacinum OX=33203 GN=VFPFJ_07175 PE=4 SV=1	72.92	675		1	1	1.5	0	NA	NA	0	0	0	406
A0A179HHM9	VFPFJ_05490	ATP-dependent RNA helicase mrh-4 OS=Purpureocillium lilacinum OX=33203 GN=VFPFJ_05490 PE=4 SV=1	58.998	527		1	1	1.3	0	NA	NA	0	0	0	415
A0A179HI09	VFPFJ_05966	Uncharacterized protein OS=Purpureocillium lilacinum OX=33203 GN=VFPFJ_05966 PE=4 SV=1	78.984	718		1	1	1.3	0	NA	NA	0	0	0	420
A0A179HI86	VFPFJ_05747	Mind kinetochore complex component protein OS=Purpureocillium lilacinum OX=33203 GN=VFPFJ_05747 PE=4 SV=1	30.159	284		2	2	4.6	0	NA	NA	0	0	0	428
A0A179HJD9	VFPBJ_02553	Periplasmic nitrate reductase OS=Purpureocillium lilacinum OX=33203 GN=VFPBJ_02553 PE=4 SV=1	26.242	234		1	1	4.3	0	NA	NA	0	0	0	438
A0A179HKH7	PCL_06772	Aldehyde dehydrogenase family protein OS=Purpureocillium lilacinum OX=33203 GN=PCL_06772 PE=4 SV=1	50.28	474		1	1	2.3	0	NA	NA	0	0	0	452
A0A179HKR2	VFPFJ_06472	Uncharacterized protein OS=Purpureocillium lilacinum OX=33203 GN=VFPFJ_06472 PE=4 SV=1	15.573	141		1	1	7.8	0	NA	NA	0	0	0	457
A0A179HL81	VFPFJ_05216	Cell cycle inhibitor Nif1 OS=Purpureocillium lilacinum OX=33203 GN=VFPFJ_05216 PE=4 SV=1	88.374	810		1	1	1.5	0	NA	NA	0	0	0	461
A0A179HLB0	VFPFJ_04409	Multicopper oxidase OS=Purpureocillium lilacinum OX=33203 GN=VFPFJ_04409 PE=3 SV=1	67.487	614		1	1	1.8	0	NA	NA	0	0	0	463
A0A179HM06	VFPFJ_04563	Methionine aminopeptidase 2 OS=Purpureocillium lilacinum OX=33203 GN=VFPFJ_04563 PE=3 SV=1	48.428	440		1	1	2.3	0	NA	NA	0	0	0	480
A0A179HMW8	VFPFJ_05177	mRNA cleavage and polyadenylation specificity factor complex subunit OS=Purpureocillium lilacinum OX=33203 GN=VFPFJ_05177 PE=4 SV=1	79.751	721		1	1	1.4	0	NA	NA	0	0	0	496
A0A179HN97	VFPFJ_03635	Uncharacterized protein OS=Purpureocillium lilacinum OX=33203 GN=VFPFJ_03635 PE=4 SV=1	36.726	337		1	1	3.3	0	NA	NA	0	0	0	506
A0A179HQP6	VFPFJ_03601	Proliferating cell nuclear antigen OS=Purpureocillium lilacinum OX=33203 GN=VFPFJ_03601 PE=3 SV=1	53.702	491		1	1	1.8	0	NA	NA	0	0	0	544
A0A179HQR0	VFPFJ_03539	G-patch RNA maturation protein OS=Purpureocillium lilacinum OX=33203 GN=VFPFJ_03539 PE=4 SV=1	37.82	342		1	1	2.6	0	NA	NA	0	0	0	545
A0A179HR87	VFPFJ_03603	Uncharacterized protein OS=Purpureocillium lilacinum OX=33203 GN=VFPFJ_03603 PE=4 SV=1	76.34	689		1	1	1.9	0	NA	NA	0	0	0	551
A0A179HSE8	VFPFJ_02557	Sterigmatocystin 8-O-methyltransferase OS=Purpureocillium lilacinum OX=33203 GN=VFPFJ_02557 PE=4 SV=1	48.24	438		1	1	3.9	0	NA	NA	0	0	0	572
A0A179HWN7	VFPFJ_02952	Nonribosomal peptide synthase OS=Purpureocillium lilacinum OX=33203 GN=VFPFJ_02952 PE=4 SV=1	409.254	3737		1	1	0.3	0	NA	NA	0	0	0	636
A0A179HXV3	VFPBJ_00398	beta-galactosidase OS=Purpureocillium lilacinum OX=33203 GN=VFPBJ_00398 PE=3 SV=1	119.024	1060		1	1	1.3	0	NA	NA	0	0	0	654
A0A179HYI9	VFPBJ_00626	Eukaryotic translation initiation factor 5A OS=Purpureocillium lilacinum OX=33203 GN=VFPBJ_00626 PE=3 SV=1	17.543	160		1	1	5	0	NA	NA	0	0	0	663
A0A179I015	VFPBJ_01153	Cell division control protein 42 homolog OS=Purpureocillium lilacinum OX=33203 GN=VFPBJ_01153 PE=3 SV=1	21.792	195		1	1	4.6	5025000	717860	0.0764695	0	0	0	676

## Sheet: 2-2
Comprehensive information of the Purpureocillium lilacinum secretome on C:N ratio of 2:1
Accession	Gene	Description	Mw(kDa)	Length	Protein group	Peptides 2-2	Unique peptides 2-2	Sequence coverage 2-2 [%]	Intensity 2-2	iBAQ 2-2	iBAQ 2-2 [%]	LFQ intensity 2-2	MS/MS count 2-2	SAF 2-2	Protein group ID
A0A179GRS0	VFPBJ_05576	Heat shock protein 70 OS=Purpureocillium lilacinum OX=33203 GN=VFPBJ_05576 PE=3 SV=1	80.287	740		3	3	5.7	7476300	196740	0.300474	46461000	1	0.00135135	161
A0A179HHZ0	VFPFJ_05944	beta-glucosidase OS=Purpureocillium lilacinum OX=33203 GN=VFPFJ_05944 PE=3 SV=1	95.085	880		3	3	4.7	4768100	110890	0.169358	35317000	1	0.00113636	419
A0A179H777	VFPFJ_08007	Uncharacterized protein OS=Purpureocillium lilacinum OX=33203 GN=VFPFJ_08007 PE=4 SV=1	156.749	1362		7	7	5.5	31845000	522050	0.797308	220780000	3	0.00220264	315
A0A179HZV2	VFPFJ_01117	Choline dehydrogenase protein OS=Purpureocillium lilacinum OX=33203 GN=VFPFJ_01117 PE=3 SV=1	71.69	654		1	1	1.7	12511000	431430	0.658907	232820000	2	0.0030581	673
A0A179HTT2	PCL_10925	Ubiquitin OS=Purpureocillium lilacinum OX=33203 GN=PCL_10925 PE=3 SV=1	17.609	153	A0A179HT55;A0A179H8Z3	1	1	8.5	15580000	2596700	3.96584	0	1	0.00653595	331
A0A179GQM7	VFPBJ_05208	Proteinrelated to secreted protein-sviceus OS=Purpureocillium lilacinum OX=33203 GN=VFPBJ_05208 PE=3 SV=1	44.308	399		1	1	2.5	6605300	287190	0.438615	0	1	0.00250627	149
A0A179HW99	PCL_03829	Heat shock protein 82 OS=Purpureocillium lilacinum OX=33203 GN=PCL_03829 PE=3 SV=1	79.836	704		3	3	3.7	8759900	236750	0.36158	85861000	1	0.00142045	630
A0A179EYL3	VFPFJ_11664	Beta-glucosidase OS=Purpureocillium lilacinum OX=33203 GN=VFPFJ_11664 PE=3 SV=1	72.062	676	A0A179F7I1	2	2	3.7	33168000	1184600	1.8092	213220000	1	0.00147929	23
A0A179GCA7	VFPBJ_09143	Endoplasmic reticulum chaperone BiP OS=Purpureocillium lilacinum OX=33203 GN=VFPBJ_09143 PE=3 SV=1	72.561	664		2	2	3.2	4273300	125690	0.191962	0	0	0	64
A0A179HVV3	VFPFJ_00745	Elongation factor 2 OS=Purpureocillium lilacinum OX=33203 GN=VFPFJ_00745 PE=3 SV=1	91.983	832		1	1	1.7	8033800	178530	0.272662	0	0	0	627
A0A179HMG4	VFPFJ_03345	Protein disulfide-isomerase OS=Purpureocillium lilacinum OX=33203 GN=VFPFJ_03345 PE=3 SV=1	55.38	504		1	1	2	772380	26634	0.0406771	0	0	0	488
A0A179HVC1	PCL_03297	Glycosidase OS=Purpureocillium lilacinum OX=33203 GN=PCL_03297 PE=3 SV=1	47.115	451		1	1	4	544460	24748	0.0377967	0	0	0	617
A0A179GTL5	VFPFJ_09699	Alpha-glucosidase OS=Purpureocillium lilacinum OX=33203 GN=VFPFJ_09699 PE=3 SV=1	103.421	924		3	3	3.8	3995400	90804	0.138682	17108000	0	0	186
A0A179H4W1	VFPBJ_03835	FAD binding domain-containingprotein OS=Purpureocillium lilacinum OX=33203 GN=VFPBJ_03835 PE=4 SV=1	54.541	499		2	2	3.8	863910	34556	0.0527761	21939000	0	0	285
A0A179GM39	PCL_03287	NADP-dependent glycerol dehydrogenase OS=Purpureocillium lilacinum OX=33203 GN=PCL_03287 PE=4 SV=1	36.457	329		1	1	4.3	6898000	344900	0.526753	0	1	0.00303951	119
A0A179HI73	PCL_08058	Catalase OS=Purpureocillium lilacinum OX=33203 GN=PCL_08058 PE=3 SV=1	78.228	715		1	1	1.8	1959900	51576	0.0787701	0	1	0.0013986	426
A0A179HN00	VFPFJ_03535	chitinase OS=Purpureocillium lilacinum OX=33203 GN=VFPFJ_03535 PE=3 SV=1	63.842	597		2	2	3.7	2934100	104790	0.160042	0	0	0	500
A0A179GX87	PCL_10932	Alkaline serine protease Alp1 OS=Purpureocillium lilacinum OX=33203 GN=PCL_10932 PE=3 SV=1	41.832	398		2	2	6.8	4670500	389210	0.594426	19629000	0	0	215
A0A179HKN0	PCL_01797	LysM domain-containing protein OS=Purpureocillium lilacinum OX=33203 GN=PCL_01797 PE=4 SV=1	47.82	443		3	3	7.2	13177000	693540	1.05922	0	0	0	455
A0A179HM46	VFPBJ_04027	Enolase OS=Purpureocillium lilacinum OX=33203 GN=VFPBJ_04027 PE=3 SV=1	47.14	438		1	1	3.4	687040	36160	0.0552258	0	0	0	485
A0A179GJ26	VFPBJ_07912	Actin OS=Purpureocillium lilacinum OX=33203 GN=VFPBJ_07912 PE=3 SV=1	41.619	375		4	4	14.4	19114000	955680	1.45957	168830000	1	0.00266667	100
A0A179GWZ1	VFPBJ_05071	Choline oxidase OS=Purpureocillium lilacinum OX=33203 GN=VFPBJ_05071 PE=3 SV=1	60.192	545		1	1	2	1643300	58689	0.0896335	0	1	0.00183486	212
A0A179HFK9	VFPBJ_05443	Plasma membrane ATPase OS=Purpureocillium lilacinum OX=33203 GN=VFPBJ_05443 PE=3 SV=1	100.703	931		1	1	1.5	30518000	1052400	1.60729	132720000	2	0.00214823	387
A0A179GUL6	VFPFJ_09404	Spermidine synthase OS=Purpureocillium lilacinum OX=33203 GN=VFPFJ_09404 PE=3 SV=1	33.164	292		1	1	3.1	3865900	241620	0.369017	0	0	0	197
A0A179GX57	PCL_07153	Alpha/beta hydrolase fold domain-containing protein OS=Purpureocillium lilacinum OX=33203 GN=PCL_07153 PE=4 SV=1	38.015	347		2	2	6.6	1388900	86805	0.132574	0	0	0	214
A0A179GBK6	VFPBJ_10203	Pyridine nucleotide-disulfide oxidoreductase-like protein OS=Purpureocillium lilacinum OX=33203 GN=VFPBJ_10203 PE=4 SV=1	43.8	406		3	3	5.2	59549000	2706800	4.134	107720000	1	0.00246305	56
A0A179GVE4	VFPBJ_09464	Serine hydroxymethyltransferase OS=Purpureocillium lilacinum OX=33203 GN=VFPBJ_09464 PE=3 SV=1	56.633	518		1	1	2.5	104660	3608.8	0.00551159	0	0	0	206
A0A179H8V6	VFPFJ_08228	Nucleoside diphosphate kinase OS=Purpureocillium lilacinum OX=33203 GN=VFPFJ_08228 PE=3 SV=1	16.732	152		1	1	5.9	352810	39201	0.0598702	0	0	0	330
A0A179GDH2	VFPFJ_10832	Uncharacterized protein OS=Purpureocillium lilacinum OX=33203 GN=VFPFJ_10832 PE=4 SV=1	15.106	137		1	1	5.8	53674000	5963800	9.10829	0	0	0	71
A0A179HCE4	VFPBJ_01251	Cell division cycle protein 48 OS=Purpureocillium lilacinum OX=33203 GN=VFPBJ_01251 PE=4 SV=1	89.848	820		1	1	1.5	431100	9371.8	0.0143132	0	0	0	364
A0A179HU52	VFPBJ_07408	Uncharacterized protein OS=Purpureocillium lilacinum OX=33203 GN=VFPBJ_07408 PE=4 SV=1	35.208	322		1	1	5	6623100	315390	0.481683	0	0	0	598
A0A179GEW3	VFPBJ_08735	Necrosis inducing protein OS=Purpureocillium lilacinum OX=33203 GN=VFPBJ_08735 PE=3 SV=1	31.044	277		1	1	4	0	NA	NA	0	0	0	77
A0A179GSJ3	VFPBJ_05878	5-methyltetrahydropteroyltriglutamate--homocysteine S-methyltransferase OS=Purpureocillium lilacinum OX=33203 GN=VFPBJ_05878 PE=3 SV=1	86.056	766		1	1	1.6	733010	16289	0.0248776	0	0	0	169
A0A179H5L8	PCL_00636	Wsc domain-containing protein OS=Purpureocillium lilacinum OX=33203 GN=PCL_00636 PE=3 SV=1	97.009	919		1	1	1.1	19694000	504960	0.771207	0	0	0	297
A0A179HEJ2	katG	Catalase-peroxidase OS=Purpureocillium lilacinum OX=33203 GN=katG PE=3 SV=1	83.332	758		1	1	2	2503900	59617	0.0910508	39726000	1	0.00131926	379
A0A179HN78	PCL_07753	Calnexin OS=Purpureocillium lilacinum OX=33203 GN=PCL_07753 PE=3 SV=1	62.803	572		1	1	3.8	5685200	218660	0.333951	54769000	1	0.00174825	505
A0A179H5D6	PCL_05096	Elongation factor 1 gamma domain-containing protein OS=Purpureocillium lilacinum OX=33203 GN=PCL_05096 PE=3 SV=1	45.864	408		1	1	2.7	105070	3891.4	0.00594319	0	0	0	293
A0A179HN67	VFPBJ_02877	inorganic diphosphatase OS=Purpureocillium lilacinum OX=33203 GN=VFPBJ_02877 PE=3 SV=1	32.677	290		1	1	4.5	2241000	124500	0.190144	0	1	0.00344828	503
A0A179GAN3	VFPBJ_10159	Endo-chitosanase OS=Purpureocillium lilacinum OX=33203 GN=VFPBJ_10159 PE=3 SV=1	35.541	339		1	1	6.5	0	NA	NA	0	0	0	55
A0A179GC37	PCL_05617	Pyridine nucleotide-disulfide oxidoreductase family protein OS=Purpureocillium lilacinum OX=33203 GN=PCL_05617 PE=4 SV=1	86.446	802		1	1	1.4	3875600	92276	0.14093	0	0	0	60
A0A179HNF0	PCL_07770	14-3-3 protein OS=Purpureocillium lilacinum OX=33203 GN=PCL_07770 PE=3 SV=1	29.919	269		2	1	7.4	780460	45910	0.0701166	18605000	0	0	507
A0A179HQU4	VFPFJ_03530	6-phosphogluconate dehydrogenase, decarboxylating OS=Purpureocillium lilacinum OX=33203 GN=VFPFJ_03530 PE=3 SV=1	54.242	493		1	1	3.4	0	NA	NA	0	0	0	547
A0A179HVE8	VFPBJ_00553	Calmodulin OS=Purpureocillium lilacinum OX=33203 GN=VFPBJ_00553 PE=4 SV=1	20.184	180		1	1	6.1	8158500	741680	1.13274	0	2	0.0111111	619
A0A179GP63	VFPBJ_07399	phosphoglycerate mutase (2,3-diphosphoglycerate-independent) OS=Purpureocillium lilacinum OX=33203 GN=VFPBJ_07399 PE=3 SV=1	58.161	530		1	1	3.2	600300	23088	0.0352614	0	0	0	136
A0A179HIZ0	VFPFJ_05965	Cyanide hydratase/nitrilase OS=Purpureocillium lilacinum OX=33203 GN=VFPFJ_05965 PE=3 SV=1	39.755	354		1	1	3.1	2085400	148960	0.227501	0	0	0	435
A0A179HP04	VFPBJ_03159	alpha-mannosidase OS=Purpureocillium lilacinum OX=33203 GN=VFPBJ_03159 PE=3 SV=1	122.283	1078		1	1	1.1	1347200	23228	0.0354753	0	0	0	517
A0A179FUM3	VFPBJ_10741	Phosphoglycerate kinase OS=Purpureocillium lilacinum OX=33203 GN=VFPBJ_10741 PE=3 SV=1	44.37	418		1	1	2.4	4350900	155390	0.237321	0	0	0	32
A0A179H219	PCL_07516	S-adenosylmethionine synthase OS=Purpureocillium lilacinum OX=33203 GN=PCL_07516 PE=3 SV=1	43.455	399		1	1	3	243570	11599	0.0177147	0	0	0	259
A0A179HML7	VFPFJ_04772	Amine oxidase OS=Purpureocillium lilacinum OX=33203 GN=VFPFJ_04772 PE=3 SV=1	75.292	678		1	1	2.1	562140	15615	0.0238482	0	0	0	489
A0A179H6B1	PCL_00701	Uncharacterized protein OS=Purpureocillium lilacinum OX=33203 GN=PCL_00701 PE=4 SV=1	25.39	238		1	1	7.1	192480	24060	0.0367459	0	0	0	304
A0A179H8V4	PCL_12931	RNP domain protein OS=Purpureocillium lilacinum OX=33203 GN=PCL_12931 PE=4 SV=1	39.238	371		1	1	5.9	7670500	365260	0.557848	0	0	0	329
A0A179HMZ2	PCL_07775	methylmalonate-semialdehyde dehydrogenase (CoA acylating) OS=Purpureocillium lilacinum OX=33203 GN=PCL_07775 PE=4 SV=1	62.047	580		1	1	2.1	495790	13772	0.0210335	0	0	0	498
A0A179HSX2	VFPFJ_02737	Polyadenylate-binding protein OS=Purpureocillium lilacinum OX=33203 GN=VFPFJ_02737 PE=3 SV=1	81.707	749		1	1	1.6	3614800	95125	0.145281	0	0	0	582
A0A179H1C5	VFPFJ_09126	Immunogenic protein OS=Purpureocillium lilacinum OX=33203 GN=VFPFJ_09126 PE=4 SV=1	55.64	529		1	1	2.8	3700600	137060	0.209327	0	1	0.00189036	256
A0A179H9U5	PCL_04380	Glycoside hydrolase family 16 OS=Purpureocillium lilacinum OX=33203 GN=PCL_04380 PE=4 SV=1	64.253	612		1	1	1.5	16762000	728790	1.11305	0	0	0	339
A0A179HPK4	VFPFJ_03348	threonine--tRNA ligase OS=Purpureocillium lilacinum OX=33203 GN=VFPFJ_03348 PE=3 SV=1	84.054	737		1	1	1.6	169510	4134.4	0.00631432	0	0	0	524
A0A179FVA9	VFPBJ_10682	Phospholipase A2 OS=Purpureocillium lilacinum OX=33203 GN=VFPBJ_10682 PE=4 SV=1	20.267	184		1	1	6.5	488340	48834	0.0745824	0	0	0	35
A0A179GTL7	PCL_05588	Peptide hydrolase OS=Purpureocillium lilacinum OX=33203 GN=PCL_05588 PE=3 SV=1	52.85	490		2	2	4.9	7349600	319550	0.488037	37172000	1	0.00204082	187
A0A179H557	VFPFJ_07561	Aminopeptidase OS=Purpureocillium lilacinum OX=33203 GN=VFPFJ_07561 PE=3 SV=1	98.318	888		1	1	1.1	450890	9802	0.0149702	0	0	0	289
A0A179HKU3	VFPFJ_04652	Coagulation factor 5/8 type domain-containingprotein OS=Purpureocillium lilacinum OX=33203 GN=VFPFJ_04652 PE=4 SV=1	39.925	357		1	1	3.1	3351000	239350	0.36555	0	0	0	458
A0A179HZV9	VFPFJ_00942	Rab GDP dissociation inhibitor OS=Purpureocillium lilacinum OX=33203 GN=VFPFJ_00942 PE=3 SV=1	51.349	464		1	1	1.9	2511500	96596	0.147527	0	0	0	674
A0A179GEQ0	VFPBJ_08677	Peptidyl-prolyl cis-trans isomerase OS=Purpureocillium lilacinum OX=33203 GN=VFPBJ_08677 PE=3 SV=1	19.427	180		1	1	5	2362100	262450	0.40083	0	1	0.00555556	74
A0A179GM89	PCL_04072	RanBP1 domain-containing protein OS=Purpureocillium lilacinum OX=33203 GN=PCL_04072 PE=4 SV=1	27.678	249		1	1	8	1235500	95041	0.145153	0	0	0	122
A0A179GTD5	PCL_06158	dihydroxy-acid dehydratase OS=Purpureocillium lilacinum OX=33203 GN=PCL_06158 PE=3 SV=1	64.977	608		1	1	2.3	368200	12273	0.0187441	0	0	0	184
A0A179GW68	PCL_02842	14-3-3 family protein OS=Purpureocillium lilacinum OX=33203 GN=PCL_02842 PE=3 SV=1	30.941	277		1	0	3.6	0	NA	NA	0	0	0	209
A0A179HPX9	NIP1	Eukaryotic translation initiation factor 3 subunit C OS=Purpureocillium lilacinum OX=33203 GN=NIP1 PE=3 SV=1	97.681	867		1	1	1.2	116690	2536.6	0.00387406	0	0	0	534
A0A179HTE3	VFPFJ_02799	Glycoside hydrolase OS=Purpureocillium lilacinum OX=33203 GN=VFPFJ_02799 PE=4 SV=1	112.257	981		1	1	1	9845500	175810	0.268508	0	0	0	590
A0A179HWZ1	PCL_00377	Subtilisin OS=Purpureocillium lilacinum OX=33203 GN=PCL_00377 PE=3 SV=1	92.402	878		1	1	1.4	6097400	190550	0.29102	0	0	0	640
A0A179HZ51	PCL_12970	ThiJ/PfpI family protein OS=Purpureocillium lilacinum OX=33203 GN=PCL_12970 PE=4 SV=1	31.94	291		1	1	4.5	4121500	294390	0.449611	0	1	0.00343643	668
A0A179GSI7	VFPBJ_09240	Carbonic anhydrase OS=Purpureocillium lilacinum OX=33203 GN=VFPBJ_09240 PE=3 SV=1	26.681	237		1	1	4.2	345770	26598	0.0406221	0	0	0	168
A0A179H6P2	VFPBJ_07606	Thioredoxin OS=Purpureocillium lilacinum OX=33203 GN=VFPBJ_07606 PE=3 SV=1	11.631	105		1	1	9.5	1221000	174430	0.2664	0	0	0	309
A0A179H8B3	VFPFJ_08048	H(+)-transporting two-sector ATPase OS=Purpureocillium lilacinum OX=33203 GN=VFPFJ_08048 PE=3 SV=1	145.055	1332		1	1	1	270750	4668.2	0.00712957	0	0	0	327
A0A179HHH9	VFPFJ_06290	Octapeptidyl aminopeptidase OS=Purpureocillium lilacinum OX=33203 GN=VFPFJ_06290 PE=3 SV=1	80.317	702		1	1	2.4	542300	16433	0.0250975	0	0	0	413
A0A179HJR7	VFPFJ_06123	Laccase-1 OS=Purpureocillium lilacinum OX=33203 GN=VFPFJ_06123 PE=3 SV=1	66.304	597		1	1	2.2	767940	36568	0.055849	0	0	0	443
A0A179HN75	PCL_04792	Superoxide dismutase protein OS=Purpureocillium lilacinum OX=33203 GN=PCL_04792 PE=4 SV=1	26.615	260		1	1	7.3	271800	20908	0.031932	0	0	0	504
A0A179GBY4	VFPBJ_09301	Proteasome subunit alpha type 6 OS=Purpureocillium lilacinum OX=33203 GN=VFPBJ_09301 PE=3 SV=1	27.783	253		1	1	4.7	883010	49056	0.0749214	0	0	0	59
A0A179GTW1	VFPBJ_03980	26S protease regulatory subunit 6A-B OS=Purpureocillium lilacinum OX=33203 GN=VFPBJ_03980 PE=3 SV=1	50.856	458		1	1	2.4	1661400	66455	0.101494	0	1	0.00218341	191
A0A179H9W4	VFPBJ_00259	Isovaleryl-CoA dehydrogenase, mitochondrial OS=Purpureocillium lilacinum OX=33203 GN=VFPBJ_00259 PE=3 SV=1	47.371	441		2	2	3.6	672640	32030	0.0489182	7880600	0	0	340
A0A179HMF0	VFPFJ_04798	Carboxylic ester hydrolase OS=Purpureocillium lilacinum OX=33203 GN=VFPFJ_04798 PE=3 SV=1	32.907	305		1	1	4.3	1145300	67371	0.102893	0	0	0	487
A0A179HUK7	VFPBJ_07118	Cysteine-rich secretory protein family domain-containing protein OS=Purpureocillium lilacinum OX=33203 GN=VFPBJ_07118 PE=4 SV=1	18.964	170		1	1	7.1	2389400	217220	0.331752	0	1	0.00588235	609
A0A179HZ42	VFPFJ_01404	Trehalase OS=Purpureocillium lilacinum OX=33203 GN=VFPFJ_01404 PE=3 SV=1	77.274	696		2	2	3	8361900	261310	0.399089	0	0	0	667
A0A179GN94	VFPFJ_09873	Heat shock protein OS=Purpureocillium lilacinum OX=33203 GN=VFPFJ_09873 PE=4 SV=1	64.079	575		1	1	3.3	2423800	71287	0.108874	0	0	0	130
A0A179GQZ1	VFPBJ_05951	Succinate--CoA ligase [ADP-forming] subunit beta, mitochondrial OS=Purpureocillium lilacinum OX=33203 GN=VFPBJ_05951 PE=3 SV=1	48.537	447		1	1	2.2	696780	24027	0.0366955	0	0	0	153
A0A179GYS3	VFPBJ_10216	mRNA-nucleus export ATPase (Elf1) OS=Purpureocillium lilacinum OX=33203 GN=VFPBJ_10216 PE=3 SV=1	117.078	1054		1	1	1.3	314040	5509.5	0.00841446	0	0	0	229
A0A179H7V3	VFPFJ_08059	Glycoside hydrolase OS=Purpureocillium lilacinum OX=33203 GN=VFPFJ_08059 PE=4 SV=1	40.033	393		1	1	3.1	381070	47634	0.0727496	0	0	0	323
A0A179HFI6	VFPFJ_06853	4-hydroxyphenylpyruvate dioxygenase OS=Purpureocillium lilacinum OX=33203 GN=VFPFJ_06853 PE=3 SV=1	46.847	420		1	1	2.9	532850	28045	0.0428321	0	0	0	386
A0A179HGS9	VFPFJ_05653	U3 small nucleolar RNA-associated protein 10 OS=Purpureocillium lilacinum OX=33203 GN=VFPFJ_05653 PE=3 SV=1	199.353	1802		1	1	0.6	16005000	188300	0.287584	0	0	0	404
A0A179HID9	VFPFJ_05797	Elicitor protein OS=Purpureocillium lilacinum OX=33203 GN=VFPFJ_05797 PE=4 SV=1	33.345	314		1	1	3.5	916200	57262	0.0874541	0	0	0	431
A0A179HQA6	VFPFJ_03350	Glycoside hydrolase family 17 OS=Purpureocillium lilacinum OX=33203 GN=VFPFJ_03350 PE=4 SV=1	55.036	526		1	1	2.1	162220	7052.9	0.0107716	0	0	0	537
A0A179HVP5	PCL_03432	Monosaccharide transporter OS=Purpureocillium lilacinum OX=33203 GN=PCL_03432 PE=3 SV=1	60.378	551		1	1	2	2631400	146190	0.223271	0	0	0	622
A0A179HYG7	VFPBJ_00442	FMN-binding split barrel-related protein OS=Purpureocillium lilacinum OX=33203 GN=VFPBJ_00442 PE=4 SV=1	31.513	284		1	1	3.9	1614500	100910	0.154116	0	1	0.00352113	662
A0A179G9L4	PCL_11216	Small secreted protein OS=Purpureocillium lilacinum OX=33203 GN=PCL_11216 PE=4 SV=1	15.643	147		1	1	8.2	3058100	436870	0.667215	0	0	0	48
A0A179HFT1	VFPFJ_06808	Phosphatidate phosphatase APP1 catalytic domain-containing protein OS=Purpureocillium lilacinum OX=33203 GN=VFPFJ_06808 PE=4 SV=1	56.616	524		1	1	2.1	31043000	1149700	1.75589	0	0	0	390
A0A179HH94	VFPFJ_06210	Citrate synthase OS=Purpureocillium lilacinum OX=33203 GN=VFPFJ_06210 PE=3 SV=1	65.3	597		1	1	1.7	490210	15813	0.0241506	0	0	0	411
A0A179HSM3	PCL_03386	GPI anchored protein OS=Purpureocillium lilacinum OX=33203 GN=PCL_03386 PE=4 SV=1	58.741	525		1	1	2.5	166470	6165.5	0.00941634	0	0	0	576
A0A179HTT1	VFPFJ_02473	Cell cycle control protein OS=Purpureocillium lilacinum OX=33203 GN=VFPFJ_02473 PE=4 SV=1	41.265	373		1	1	3.2	365970000	22873000	34.9331	0	0	0	594
A0A179I138	VFPFJ_01588	Mannitol-1-phosphate 5-dehydrogenase OS=Purpureocillium lilacinum OX=33203 GN=VFPFJ_01588 PE=3 SV=1	44.238	393		1	1	2.8	1783100	74296	0.11347	0	1	0.00254453	684
A0A179GLC9	VFPFJ_10193	Beta-hexosaminidase OS=Purpureocillium lilacinum OX=33203 GN=VFPFJ_10193 PE=3 SV=1	68.581	614		1	1	2	2297400	74109	0.113184	0	1	0.00162866	114
A0A179GTZ0	PCL_06253	Endonuclease/exonuclease/phosphatase family protein OS=Purpureocillium lilacinum OX=33203 GN=PCL_06253 PE=4 SV=1	64.361	607		1	1	2.1	1281900	44204	0.0675111	0	0	0	192
A0A179H393	VFPBJ_02728	oxoglutarate dehydrogenase (succinyl-transferring) OS=Purpureocillium lilacinum OX=33203 GN=VFPBJ_02728 PE=3 SV=1	120.185	1066		1	1	1.4	186170	3385	0.00516979	0	0	0	272
A0A179H559	VFPBJ_03421	Enoyl-CoA hydratase OS=Purpureocillium lilacinum OX=33203 GN=VFPBJ_03421 PE=3 SV=1	31.518	290		1	1	4.8	2108600	140570	0.214687	0	0	0	290
A0A179H5I0	VFPBJ_08051	alkaline phosphatase OS=Purpureocillium lilacinum OX=33203 GN=VFPBJ_08051 PE=3 SV=1	72.895	666		1	1	2	1187400	38303	0.0584988	0	1	0.0015015	295
A0A179H9D6	VFPBJ_00777	isocitrate dehydrogenase (NAD(+)) OS=Purpureocillium lilacinum OX=33203 GN=VFPBJ_00777 PE=3 SV=1	41.33	382		2	2	6.3	2336500	111260	0.169923	9591700	0	0	334
A0A179HGN6	VFPFJ_07243	90S preribosome component RRP12 OS=Purpureocillium lilacinum OX=33203 GN=VFPFJ_07243 PE=3 SV=1	138.386	1263		1	1	0.7	7561200	148260	0.226432	0	0	0	400
A0A179HI33	VFPBJ_01874	Myosin regulatory light chain cdc4 OS=Purpureocillium lilacinum OX=33203 GN=VFPBJ_01874 PE=4 SV=1	16.351	147		1	1	7.5	958660	87151	0.133102	0	0	0	421
A0A179HSX7	VFPBJ_07223	dihydrolipoyllysine-residue succinyltransferase OS=Purpureocillium lilacinum OX=33203 GN=VFPBJ_07223 PE=3 SV=1	43.778	402		1	1	3.5	9797300	466540	0.712529	0	0	0	583
A0A179EXS1	VFPFJ_11702	Reverse transcriptase OS=Purpureocillium lilacinum OX=33203 GN=VFPFJ_11702 PE=4 SV=1	128.682	1155		1	1	1.3	6728300	97512	0.148926	0	0	0	22
A0A179EZB1	VFPFJ_11666	chitinase OS=Purpureocillium lilacinum OX=33203 GN=VFPFJ_11666 PE=3 SV=1	25.432	233		1	1	5.2	634630	70514	0.107693	3616700	0	0	24
A0A179GC57	PCL_06566	Polyphosphoinositide phosphatase OS=Purpureocillium lilacinum OX=33203 GN=PCL_06566 PE=4 SV=1	111.452	990		1	1	1.1	367270	8346.9	0.0127479	0	0	0	62
A0A179GI97	VFPBJ_08057	Cell division control protein 12 OS=Purpureocillium lilacinum OX=33203 GN=VFPBJ_08057 PE=3 SV=1	44.423	385		1	1	2.3	3363300	168160	0.256825	0	0	0	95
A0A179GV81	VFPBJ_03992	Uncharacterized protein OS=Purpureocillium lilacinum OX=33203 GN=VFPBJ_03992 PE=4 SV=1	45.728	384		1	1	3.1	63395000	3521900	5.37887	361280000	1	0.00260417	204
A0A179H642	VFPFJ_08013	Uncharacterized protein OS=Purpureocillium lilacinum OX=33203 GN=VFPFJ_08013 PE=4 SV=1	35.21	330		1	1	4.5	2029900	101500	0.155017	0	0	0	302
A0A179H871	VFPFJ_07988	Chromatin assembly factor 1 subunit C OS=Purpureocillium lilacinum OX=33203 GN=VFPFJ_07988 PE=4 SV=1	48.978	439		1	1	2.7	1324800	66241	0.101167	0	0	0	326
A0A179HGA5	TIF32	Eukaryotic translation initiation factor 3 subunit A OS=Purpureocillium lilacinum OX=33203 GN=TIF32 PE=3 SV=1	120.651	1057		1	1	1.5	283500	5906.3	0.00902047	0	0	0	395
A0A179HLF9	VFPFJ_05404	Fumarate reductase OS=Purpureocillium lilacinum OX=33203 GN=VFPFJ_05404 PE=3 SV=1	54.158	513		1	1	2.5	2240400	80016	0.122205	0	0	0	466
A0A179HLI4	VFPFJ_04392	Peptidyl-prolyl cis-trans isomerase OS=Purpureocillium lilacinum OX=33203 GN=VFPFJ_04392 PE=3 SV=1	54.784	478		1	1	2.1	262870	11429	0.0174551	0	0	0	468
A0A179HRW2	VFPFJ_01925	Regulatory protein SUAPRGA1 OS=Purpureocillium lilacinum OX=33203 GN=VFPFJ_01925 PE=4 SV=1	33.108	304		1	1	4.3	7037100	541320	0.826738	0	0	0	561
A0A179HS41	VFPFJ_04138	Telomere silencing protein Zds1 OS=Purpureocillium lilacinum OX=33203 GN=VFPFJ_04138 PE=4 SV=1	105.537	943		1	1	2.1	0	NA	NA	0	1	0.00106045	566
A0A179HY25	VFPFJ_01023	ER membrane protein complex subunit 4 OS=Purpureocillium lilacinum OX=33203 GN=VFPFJ_01023 PE=3 SV=1	19.766	182		1	1	6.6	772970	70270	0.107321	0	0	0	657
A0A179F223	VFPFJ_11571	Carrier domain-containing protein OS=Purpureocillium lilacinum OX=33203 GN=VFPFJ_11571 PE=4 SV=1	29.776	274		1	1	4	0	NA	NA	0	0	0	25
A0A179G407	VFPBJ_10648	Uncharacterized protein OS=Purpureocillium lilacinum OX=33203 GN=VFPBJ_10648 PE=4 SV=1	42.033	386		1	1	2.3	0	NA	NA	0	0	0	46
A0A179GGE7	VFPBJ_08811	F-box-like domain-containing protein OS=Purpureocillium lilacinum OX=33203 GN=VFPBJ_08811 PE=4 SV=1	66.786	592		1	1	2.4	0	NA	NA	0	0	0	83
A0A179GGV5	VFPBJ_07559	Oligopeptide transporter protein OS=Purpureocillium lilacinum OX=33203 GN=VFPBJ_07559 PE=3 SV=1	99.47	877		1	1	1	0	NA	NA	0	0	0	86
A0A179GI41	VFPBJ_07475	Fungal zn(2)-Cys(6) binuclear cluster domain-containing protein OS=Purpureocillium lilacinum OX=33203 GN=VFPBJ_07475 PE=4 SV=1	6.385	60		1	1	13.3	0	NA	NA	0	0	0	94
A0A179GJA8	VFPFJ_10259	Uncharacterized protein OS=Purpureocillium lilacinum OX=33203 GN=VFPFJ_10259 PE=4 SV=1	35.638	335		1	1	2.7	0	NA	NA	0	0	0	102
A0A179GKP5	VFPFJ_10110	Ankyrin and het domain-containingprotein OS=Purpureocillium lilacinum OX=33203 GN=VFPFJ_10110 PE=4 SV=1	88.507	788		1	1	0.9	0	NA	NA	0	0	0	108
A0A179GL26	VFPBJ_08884	Transcription initiation factor TFIID complex subunit OS=Purpureocillium lilacinum OX=33203 GN=VFPBJ_08884 PE=4 SV=1	139.224	1238		1	1	0.9	0	NA	NA	0	0	0	112
A0A179GNL9	VFPBJ_08646	Helix-loop-helix DNA-binding domain-containing protein OS=Purpureocillium lilacinum OX=33203 GN=VFPBJ_08646 PE=4 SV=1	12.116	108		1	1	9.3	0	NA	NA	0	0	0	132
A0A179GR75	VFPBJ_05435	AMP-binding enzyme OS=Purpureocillium lilacinum OX=33203 GN=VFPBJ_05435 PE=4 SV=1	75.661	692		1	1	1.6	0	NA	NA	0	0	0	156
A0A179GS80	VFPFJ_09241	Chromatin-remodeling ATPase INO80 OS=Purpureocillium lilacinum OX=33203 GN=VFPFJ_09241 PE=3 SV=1	204.76	1816		1	1	0.5	0	NA	NA	0	0	0	163
A0A179GSX3	PCL_06480	Zinc-binding oxidoreductase CipB OS=Purpureocillium lilacinum OX=33203 GN=PCL_06480 PE=4 SV=1	36.43	343		1	1	4.7	0	NA	NA	0	0	0	177
A0A179GSY4	PCL_03202	Peptidyl-tRNA hydrolase OS=Purpureocillium lilacinum OX=33203 GN=PCL_03202 PE=4 SV=1	29.364	268		1	1	4.1	0	NA	NA	0	0	0	179
A0A179GTP7	VFPFJ_09281	Voltage-gated potassium channel subunit beta-1 channel subunit beta-1 OS=Purpureocillium lilacinum OX=33203 GN=VFPFJ_09281 PE=3 SV=1	39.327	353		1	1	2.5	0	NA	NA	0	0	0	188
A0A179GUF3	VFPFJ_09376	Uncharacterized protein OS=Purpureocillium lilacinum OX=33203 GN=VFPFJ_09376 PE=4 SV=1	77.495	720		1	1	1.4	0	NA	NA	0	0	0	195
A0A179GXV4	VFPBJ_04655	Centrosomin N-terminal motif 1 domain-containing protein OS=Purpureocillium lilacinum OX=33203 GN=VFPBJ_04655 PE=4 SV=1	103.868	954		1	1	1	0	NA	NA	0	0	0	222
A0A179H0L8	VFPFJ_08876	Uncharacterized protein OS=Purpureocillium lilacinum OX=33203 GN=VFPFJ_08876 PE=4 SV=1	133.15	1260		1	1	0.7	0	NA	NA	0	0	0	244
A0A179H5I4	VFPFJ_07823	Mitochondrial carrier protein OS=Purpureocillium lilacinum OX=33203 GN=VFPFJ_07823 PE=3 SV=1	78.166	705		1	1	1.7	0	NA	NA	0	0	0	296
A0A179H5P6	VFPFJ_07895	Uncharacterized protein OS=Purpureocillium lilacinum OX=33203 GN=VFPFJ_07895 PE=4 SV=1	76.99	700		1	1	1.1	0	NA	NA	0	0	0	298
A0A179H727	VFPBJ_00007	Amine oxidase OS=Purpureocillium lilacinum OX=33203 GN=VFPBJ_00007 PE=3 SV=1	72.752	653		1	1	1.5	0	NA	NA	0	0	0	313
A0A179H9L5	VFPBJ_00243	Non-structural maintenance of chromosomes element 4 OS=Purpureocillium lilacinum OX=33203 GN=VFPBJ_00243 PE=3 SV=1	49.76	441		1	1	2.3	0	NA	NA	0	0	0	335
A0A179HC02	VFPBJ_01150	asparagine--tRNA ligase OS=Purpureocillium lilacinum OX=33203 GN=VFPBJ_01150 PE=4 SV=1	65.615	588		1	1	1.4	0	NA	NA	0	0	0	362
A0A179HEJ0	VFPFJ_07102	Uncharacterized protein OS=Purpureocillium lilacinum OX=33203 GN=VFPFJ_07102 PE=4 SV=1	42.71	387		1	1	2.6	0	NA	NA	0	0	0	378
A0A179HI09	VFPFJ_05966	Uncharacterized protein OS=Purpureocillium lilacinum OX=33203 GN=VFPFJ_05966 PE=4 SV=1	78.984	718		1	1	1.3	0	NA	NA	0	0	0	420
A0A179HI86	VFPFJ_05747	Mind kinetochore complex component protein OS=Purpureocillium lilacinum OX=33203 GN=VFPFJ_05747 PE=4 SV=1	30.159	284		1	1	3.9	0	NA	NA	0	0	0	428
A0A179HLB0	VFPFJ_04409	Multicopper oxidase OS=Purpureocillium lilacinum OX=33203 GN=VFPFJ_04409 PE=3 SV=1	67.487	614		1	1	1.8	0	NA	NA	0	0	0	463
A0A179HM25	VFPFJ_04583	U3 small nucleolar ribonucleoprotein IMP3 OS=Purpureocillium lilacinum OX=33203 GN=VFPFJ_04583 PE=3 SV=1	21.449	183		1	1	4.4	0	NA	NA	0	0	0	482
A0A179HN97	VFPFJ_03635	Uncharacterized protein OS=Purpureocillium lilacinum OX=33203 GN=VFPFJ_03635 PE=4 SV=1	36.726	337		1	1	3.3	0	NA	NA	0	0	0	506
A0A179HNJ7	VFPFJ_03746	MFS transporter OS=Purpureocillium lilacinum OX=33203 GN=VFPFJ_03746 PE=4 SV=1	54.123	494		1	1	1.4	0	NA	NA	0	0	0	511
A0A179HNT7	VFPFJ_05370	Oxysterol binding protein (Osh7) OS=Purpureocillium lilacinum OX=33203 GN=VFPFJ_05370 PE=3 SV=1	55.645	495		1	1	2.6	0	NA	NA	0	0	0	514
A0A179HQR0	VFPFJ_03539	G-patch RNA maturation protein OS=Purpureocillium lilacinum OX=33203 GN=VFPFJ_03539 PE=4 SV=1	37.82	342		1	1	2.6	0	NA	NA	0	0	0	545
A0A179HUK0	VFPFJ_02231	Transcription factor Rba50 OS=Purpureocillium lilacinum OX=33203 GN=VFPFJ_02231 PE=3 SV=1	54.016	495		1	1	1.6	198280000	9012700	13.7648	0	0	0	607
A0A179HVG1	VFPFJ_02640	Fungal specific transcription factor domain-containing protein OS=Purpureocillium lilacinum OX=33203 GN=VFPFJ_02640 PE=4 SV=1	82.411	738		1	1	1.1	0	NA	NA	0	0	0	620
A0A179HWD0	PCL_03743	Glycerol-3-phosphate O-acyltransferase OS=Purpureocillium lilacinum OX=33203 GN=PCL_03743 PE=4 SV=1	89.405	808		1	1	1	0	NA	NA	0	0	0	631
A0A179HXE7	VFPFJ_00803	PHD-finger domain-containing protein OS=Purpureocillium lilacinum OX=33203 GN=VFPFJ_00803 PE=4 SV=1	88.177	806		1	1	1.2	0	NA	NA	0	0	0	646
A0A179HXZ3	VFPFJ_00467	Ww binding protein OS=Purpureocillium lilacinum OX=33203 GN=VFPFJ_00467 PE=4 SV=1	37.274	334		1	1	2.7	0	NA	NA	0	0	0	656
A0A179HYI9	VFPBJ_00626	Eukaryotic translation initiation factor 5A OS=Purpureocillium lilacinum OX=33203 GN=VFPBJ_00626 PE=3 SV=1	17.543	160		1	1	5	0	NA	NA	0	0	0	663

## Sheet: 2-3
Comprehensive information of the Purpureocillium lilacinum secretome on C:N ratio of 2:1
Accession	Gene	Description	Mw(kDa)	Length	Protein group	Peptides 2-3	Unique peptides 2-3	Sequence coverage 2-3 [%]	Intensity 2-3	iBAQ 2-3	iBAQ 2-3 [%]	LFQ intensity 2-3	MS/MS count 2-3	SAF 2-3	Protein group ID
A0A179GRS0	VFPBJ_05576	Heat shock protein 70 OS=Purpureocillium lilacinum OX=33203 GN=VFPBJ_05576 PE=3 SV=1	80.287	740		15	15	21.8	229560000	6041000	0.66426	323800000	14	0.0189189	161
A0A179HHZ0	VFPFJ_05944	beta-glucosidase OS=Purpureocillium lilacinum OX=33203 GN=VFPFJ_05944 PE=3 SV=1	95.085	880		14	14	21.9	141520000	3291100	0.361885	217380000	10	0.0113636	419
A0A179H777	VFPFJ_08007	Uncharacterized protein OS=Purpureocillium lilacinum OX=33203 GN=VFPFJ_08007 PE=4 SV=1	156.749	1362		18	18	17.8	575730000	9438300	1.03782	756870000	23	0.0168869	315
A0A179HZV2	VFPFJ_01117	Choline dehydrogenase protein OS=Purpureocillium lilacinum OX=33203 GN=VFPFJ_01117 PE=3 SV=1	71.69	654		9	9	19.6	49450000	1705200	0.187501	79720000	9	0.0137615	673
A0A179HTT2	PCL_10925	Ubiquitin OS=Purpureocillium lilacinum OX=33203 GN=PCL_10925 PE=3 SV=1	17.609	153	A0A179HT55;A0A179H8Z3	5	5	30.7	657080000	109510000	12.0416	970170000	8	0.0522876	331
A0A179GQM7	VFPBJ_05208	Proteinrelated to secreted protein-sviceus OS=Purpureocillium lilacinum OX=33203 GN=VFPBJ_05208 PE=3 SV=1	44.308	399		10	10	33.1	246270000	10707000	1.17733	243450000	11	0.0275689	149
A0A179HW99	PCL_03829	Heat shock protein 82 OS=Purpureocillium lilacinum OX=33203 GN=PCL_03829 PE=3 SV=1	79.836	704		8	8	12.9	68933000	1863100	0.204864	83835000	9	0.0127841	630
A0A179EYL3	VFPFJ_11664	Beta-glucosidase OS=Purpureocillium lilacinum OX=33203 GN=VFPFJ_11664 PE=3 SV=1	72.062	676	A0A179F7I1	9	9	15.8	373580000	13342000	1.46707	642870000	5	0.00739645	23
A0A179GCA7	VFPBJ_09143	Endoplasmic reticulum chaperone BiP OS=Purpureocillium lilacinum OX=33203 GN=VFPBJ_09143 PE=3 SV=1	72.561	664		12	12	20.5	109020000	3206300	0.35256	125840000	10	0.0150602	64
A0A179HVV3	VFPFJ_00745	Elongation factor 2 OS=Purpureocillium lilacinum OX=33203 GN=VFPFJ_00745 PE=3 SV=1	91.983	832		10	10	16.3	81245000	1805400	0.198519	83080000	5	0.00600962	627
A0A179HSJ3	VFPFJ_04279	Amidase family protein OS=Purpureocillium lilacinum OX=33203 GN=VFPFJ_04279 PE=4 SV=1	62.935	580		8	8	13.6	104100000	4732000	0.520324	131080000	9	0.0155172	575
A0A179HJB3	PCL_04599	Ig group 2 domain-containingprotein OS=Purpureocillium lilacinum OX=33203 GN=PCL_04599 PE=4 SV=1	50.18	481	A0A179GJU2	8	8	20	288460000	16026000	1.7622	414360000	6	0.012474	437
A0A179HMG4	VFPFJ_03345	Protein disulfide-isomerase OS=Purpureocillium lilacinum OX=33203 GN=VFPFJ_03345 PE=3 SV=1	55.38	504		6	6	13.9	43489000	1499600	0.164894	93554000	4	0.00793651	488
A0A179HVC1	PCL_03297	Glycosidase OS=Purpureocillium lilacinum OX=33203 GN=PCL_03297 PE=3 SV=1	47.115	451		6	6	20.2	87791000	3990500	0.43879	118920000	7	0.0155211	617
A0A179HXF1	VFPFJ_00121	Pyruvate decarboxylase OS=Purpureocillium lilacinum OX=33203 GN=VFPFJ_00121 PE=3 SV=1	63.735	592		9	9	20.3	64038000	2208200	0.242811	96105000	8	0.0135135	647
A0A179GTL5	VFPFJ_09699	Alpha-glucosidase OS=Purpureocillium lilacinum OX=33203 GN=VFPFJ_09699 PE=3 SV=1	103.421	924		10	10	13.9	97395000	2213500	0.243393	127830000	7	0.00757576	186
A0A179H4W1	VFPBJ_03835	FAD binding domain-containingprotein OS=Purpureocillium lilacinum OX=33203 GN=VFPBJ_03835 PE=4 SV=1	54.541	499		6	6	17.8	99862000	3994500	0.43923	107420000	4	0.00801603	285
A0A179HAE5	VFPBJ_00620	Heat shock protein Hsp88 OS=Purpureocillium lilacinum OX=33203 GN=VFPBJ_00620 PE=4 SV=1	82.233	744		8	8	10.1	29268000	650390	0.071516	40161000	5	0.00672043	348
A0A179G2L6	PCL_10728	Glycoside hydrolase family 64 OS=Purpureocillium lilacinum OX=33203 GN=PCL_10728 PE=4 SV=1	47.268	452		3	3	19.2	3053900	160730	0.0176736	5384900	0	0	43
A0A179GM39	PCL_03287	NADP-dependent glycerol dehydrogenase OS=Purpureocillium lilacinum OX=33203 GN=PCL_03287 PE=4 SV=1	36.457	329		8	8	26.7	109260000	5462800	0.600682	164500000	6	0.0182371	119
A0A179GRD7	PCL_09033	Aldehyde dehydrogenase OS=Purpureocillium lilacinum OX=33203 GN=PCL_09033 PE=3 SV=1	53.983	497		9	9	28	49936000	1721900	0.189338	89624000	7	0.0140845	158
A0A179HI73	PCL_08058	Catalase OS=Purpureocillium lilacinum OX=33203 GN=PCL_08058 PE=3 SV=1	78.228	715		9	9	20	75982000	1999500	0.219862	117720000	8	0.0111888	426
A0A179HN00	VFPFJ_03535	chitinase OS=Purpureocillium lilacinum OX=33203 GN=VFPFJ_03535 PE=3 SV=1	63.842	597		3	3	6.2	6080500	217160	0.0238786	12793000	2	0.00335008	500
A0A179GX87	PCL_10932	Alkaline serine protease Alp1 OS=Purpureocillium lilacinum OX=33203 GN=PCL_10932 PE=3 SV=1	41.832	398		5	5	22.9	70851000	5904300	0.649229	100190000	5	0.0125628	215
A0A179H6B2	VFPFJ_08114	Formate dehydrogenase OS=Purpureocillium lilacinum OX=33203 GN=VFPFJ_08114 PE=3 SV=1	47.071	430		5	5	17.2	10766000	512660	0.0563714	21373000	2	0.00465116	305
A0A179HKN0	PCL_01797	LysM domain-containing protein OS=Purpureocillium lilacinum OX=33203 GN=PCL_01797 PE=4 SV=1	47.82	443		9	9	19	169030000	8896500	0.978247	275450000	7	0.0158014	455
A0A179H6S5	VFPFJ_08246	WSC domain-containing protein OS=Purpureocillium lilacinum OX=33203 GN=VFPFJ_08246 PE=4 SV=1	53.354	493		1	1	2	216170	8646.9	0.000950801	0	0	0	311
A0A179HM46	VFPBJ_04027	Enolase OS=Purpureocillium lilacinum OX=33203 GN=VFPBJ_04027 PE=3 SV=1	47.14	438		3	3	11	18955000	997640	0.109699	35025000	2	0.00456621	485
A0A179GSG4	VFPFJ_09277	Glucan 1,3-beta-glucosidase OS=Purpureocillium lilacinum OX=33203 GN=VFPFJ_09277 PE=3 SV=1	42.631	410		3	3	10.5	25474000	1061400	0.11671	52357000	3	0.00731707	165
A0A179I0I5	VFPBJ_01285	4-aminobutyrate aminotransferase OS=Purpureocillium lilacinum OX=33203 GN=VFPBJ_01285 PE=3 SV=1	55.386	500		7	7	21	119960000	4136400	0.454833	146950000	8	0.016	679
A0A179GJ26	VFPBJ_07912	Actin OS=Purpureocillium lilacinum OX=33203 GN=VFPBJ_07912 PE=3 SV=1	41.619	375		5	5	17.1	115480000	5774100	0.634912	87002000	2	0.00533333	100
A0A179GT65	VFPFJ_09582	Guanine nucleotide-binding protein beta subunit-like protein OS=Purpureocillium lilacinum OX=33203 GN=VFPFJ_09582 PE=3 SV=1	35.07	316		8	8	24.1	69194000	3641800	0.400447	59646000	5	0.0158228	182
A0A179GU93	PCL_06288	Fumarylacetoacetase OS=Purpureocillium lilacinum OX=33203 GN=PCL_06288 PE=3 SV=1	51.379	478		8	8	24.1	106620000	4442500	0.488491	160610000	5	0.0104603	194
A0A179GWZ1	VFPBJ_05071	Choline oxidase OS=Purpureocillium lilacinum OX=33203 GN=VFPBJ_05071 PE=3 SV=1	60.192	545		7	7	14.1	43045000	1537300	0.169039	49994000	3	0.00550459	212
A0A179HFK9	VFPBJ_05443	Plasma membrane ATPase OS=Purpureocillium lilacinum OX=33203 GN=VFPBJ_05443 PE=3 SV=1	100.703	931		7	7	9.3	66027000	2276800	0.250354	120060000	3	0.00322234	387
A0A179HJY2	VFPFJ_04844	Malate dehydrogenase OS=Purpureocillium lilacinum OX=33203 GN=VFPFJ_04844 PE=3 SV=1	34.503	330		7	7	33	28633000	1789600	0.196782	35853000	4	0.0121212	445
A0A179GUL6	VFPFJ_09404	Spermidine synthase OS=Purpureocillium lilacinum OX=33203 GN=VFPFJ_09404 PE=3 SV=1	33.164	292		8	8	31.8	62179000	3886200	0.427321	114850000	3	0.010274	197
A0A179GX57	PCL_07153	Alpha/beta hydrolase fold domain-containing protein OS=Purpureocillium lilacinum OX=33203 GN=PCL_07153 PE=4 SV=1	38.015	347		6	6	21.3	35630000	2226900	0.244867	56939000	5	0.0144092	214
A0A179GBK6	VFPBJ_10203	Pyridine nucleotide-disulfide oxidoreductase-like protein OS=Purpureocillium lilacinum OX=33203 GN=VFPBJ_10203 PE=4 SV=1	43.8	406		3	3	9.4	70340000	3197300	0.351571	210460000	2	0.00492611	56
A0A179HUX7	VFPBJ_00386	2-methylcitrate dehydratase OS=Purpureocillium lilacinum OX=33203 GN=VFPBJ_00386 PE=3 SV=1	60.81	555		3	3	9.7	4619100	139970	0.0153909	11320000	1	0.0018018	614
A0A179GVE4	VFPBJ_09464	Serine hydroxymethyltransferase OS=Purpureocillium lilacinum OX=33203 GN=VFPBJ_09464 PE=3 SV=1	56.633	518		6	5	15.1	27326000	942270	0.103611	36366000	4	0.00772201	206
A0A179H8V6	VFPFJ_08228	Nucleoside diphosphate kinase OS=Purpureocillium lilacinum OX=33203 GN=VFPFJ_08228 PE=3 SV=1	16.732	152		6	6	49.3	263800000	29311000	3.223	288460000	5	0.0328947	330
[truncated: 426 more rows]

## Sheet: 5-1
Comprehensive information of the Purpureocillium lilacinum secretome on C:N ratio of 5:1
[truncated: 90 more rows]

## Sheet: 5-2
Comprehensive information of the Purpureocillium lilacinum secretome on C:N ratio of 5:1
[truncated: 195 more rows]

[truncated: 10 more sheets: 5-3, 10-1, 10-2, 10-3, 20-1, 20-2, 20-3, 40-1, 40-2, 40-3]
